# Supplementary material for: Inferring within-patient HIV-1 evolutionary dynamics under anti-HIV therapy using serial virus samples with vSPA
Source: BMC Bioinformatics. 2009 Oct 29;10:360. doi: 10.1186/1471-2105-10-360 (PMC2776027; doi:10.1186/1471-2105-10-360)
Supplement: Additional file 5 — The vSPA programs and four datasets analyzed in this study. The programs developed to carry out the vSPA algorithm and four datasets analyzed in this study and are included in this ZIP file. [file 1471-2105-10-360-S5.zip › vSPA/acquired_mutation.pl]

#!/usr/bin/perl
require 'library/lb_clade_aa_freq.pl';

my $seq_file = $ARGV[0];
my $clade_seq = $ARGV[1];
my $clade_link = $ARGV[2];

my %name_seq = &NameSeq($seq_file);
my %name_seq_array = &NameSeqArrayCodon($seq_file);
my %locus_aa = &LocusAA(\%name_seq_array);
my %next_past = &OpenCladeLink($clade_link);
my %clade_link = &CladeLink(\%next_past);
my %clade_anc = &CladeAnc(\%clade_link);
my %clade_seqnames = &CladeSeqNames($clade_seq);
my %clade_fraction = &CladeSeqsFraction(\%clade_seqnames);
my %seqs_per_clade = &SeqPerClade(\%name_seq,\%clade_seqnames);
my %clade_seqs = &CladeSeqsNew(\%name_seq,\%clade_seqnames);
my %clade_locus_aa_all = &CladeAAFreq2(\%locus_aa, \%clade_seqs);
my %path_locus_aa_clade = &PathLocusAAClade(\%clade_locus_aa_all, \%locus_aa, \%clade_link);
my %link_clade_ini_diff = &LinkCladeIniDiff(\%clade_link,\%clade_locus_aa_all);
%link_clade_ini_diff = &AddIniTimePoint(\%clade_link,\%clade_locus_aa_all, \%link_clade_ini_diff);
my %anc_posi_aas;

foreach $link (sort keys %link_clade_ini_diff){
    print "***",$link,"***\n";
    my @link_clades =  sort keys %{$link_clade_ini_diff{$link}};
    my @candidate_locus = ();
    foreach $clade (@link_clades){
        foreach my $locus (my @clade_locus = sort {$a<=>$b}keys %{$link_clade_ini_diff{$link}{$clade}}){
            next if($link_clades[0] eq $clade);
            push(@candidate_locus, $locus);
        }
    }
    foreach $clade (@link_clades){
        my $flag_ini = 0;
        $flag_ini = 1 if($link_clades[0] eq $clade);
        my @num_seq_pre = split(/\//, $clade_fraction{$clade});
        my $num_seq = $num_seq_pre[0];
        if($flag_ini == 1){
            print $clade, "", "\($num_seq\) " , "\n";
            print "Position, AA(Codon), Frequency\n";
        }else{
            print $clade, "", "\($num_seq\) " , "\n";
            print "Position, AA(Codon), Frequency\n";
        }
        my $counter10 = 0;
        foreach my $locus (my @clade_locus = sort {$a<=>$b}keys %{$link_clade_ini_diff{$link}{$clade}}){
            next unless(grep{/$locus/}@candidate_locus);
            print $locus + 1;
            print ", ";
            my $counter = 0;
            my @aas = ();

            my @locus_codons = sort {$a <=> $b} keys %{$link_clade_ini_diff{$link}{$clade}{$locus}};
            foreach my $codon (@locus_codons){  
                my $aa = &Codon2AA($codon);
                push(@aas, $aa);
                
                print $aa, "\($codon\)";
                #print $aa, "\($codon\)",  ", ";
                #printf ("%.2f",$link_clade_ini_diff{$link}{$clade}{$locus}{$codon});
                #last;
                print " / " if($counter < $#locus_codons );
                $counter ++;
            }
            
            print ", ";
            my $counter = 0;
            foreach my $codon (@locus_codons){  
                my $aa = &Codon2AA($codon);
                push(@aas, $aa);
                printf ("%.2f",$link_clade_ini_diff{$link}{$clade}{$locus}{$codon});
                print " / " if($counter < $#locus_codons );
                $counter ++;
            }
            
            next if($locus+1 == 0);
            $anc_posi_aas{$link_clades[0]}{$locus+1} = \@aas;
            $counter10 ++;
            print "\n";
        }
        print "\n";
    }
    print "\n";

}


sub Codon2AA{
  my $codon = $_[0];
  my %codon_table = (
    "TTT" => "F", "TTC" => "F", "TTA" => "L", "TTG" => "L",
    "TCT" => "S", "TCC" => "S", "TCA" => "S", "TCG" => "S",
    "TAT" => "Y", "TAC" => "Y", "TAA" => "STOP", "TAG" => "STOP",
    "TGT" => "C", "TGC" => "C", "TGA" => "STOP", "TGG" => "W",
    "CTT" => "L", "CTC" => "L", "CTA" => "L", "CTG" => "L",
    "CCT" => "P", "CCC" => "P", "CCA" => "P", "CCG" => "P",
    "CAT" => "H", "CAC" => "H", "CAA" => "Q", "CAG" => "Q",
    "CGT" => "R", "CGC" => "R", "CGA" => "R", "CGG" => "R",
    "ATT" => "I", "ATC" => "I", "ATA" => "I", "ATG" => "M",
    "ACT" => "T", "ACC" => "T", "ACA" => "T", "ACG" => "T",
    "AAT" => "N", "AAC" => "N", "AAA" => "K", "AAG" => "K",
    "AGT" => "S", "AGC" => "S", "AGA" => "R", "AGG" => "R",
    "GTT" => "V", "GTC" => "V", "GTA" => "V", "GTG" => "V",
    "GCT" => "A", "GCC" => "A", "GCA" => "A", "GCG" => "A",
    "GAT" => "D", "GAC" => "D", "GAA" => "E", "GAG" => "E",
    "GGT" => "G", "GGC" => "G", "GGA" => "G", "GGG" => "G"
  );
  if(exists($codon_table{$codon})){
    return $codon_table{$codon};
  }else{
    return "nothing";
  }
}


sub NameSeqArrayCodon{
  my $seq_file = $_[0];
  my (%name_seq, $name, $seq);
  open(F,"$seq_file");
  while(<F>){
	 chomp;
	 if(/^>(.+)/){
	    $name_seq{$name} = $seq if(defined($name));
	    $name = $1;
	    $seq = "";
	 }else{
      my @seq = split(//,$_);
      my @codon = ();
      for($i=0, $j=0; $j <$#seq - (($#seq + 1)%3); $j += 3, $i++ ){
        $codon[$i] =  $seq[$j]. $seq[$j+1] . $seq[$j+2];
      }
      for(my $k=0; $k <= ($#seq + 1)% 3;$k++ ){
        $codon[$i] .= $seq[$j+$k];
      }
	    $seq = [@codon];
    }
  }
  $name_seq{$name} = $seq;
  undef($name);
  undef($seq);
  close(F);
  return %name_seq;
}


sub CladeSeqsNew{
  my %name_seq = %{$_[0]};
  my %clade_seqnames = %{$_[1]};
  my %clade_seqs;
  foreach $clade (sort keys %clade_seqnames){
    my @seqs = &SeqsPerClade(\%name_seq, @{$clade_seqnames{$clade}});
    my @seqs2D = ();
    foreach my $preseq (@seqs){
      my @seq = split(//,$preseq);
      my @codon = ();
      for($i=0, $j=0; $j <$#seq - (($#seq + 1)%3); $j += 3, $i++ ){
        $codon[$i] =  $seq[$j]. $seq[$j+1] . $seq[$j+2];
      }
      for(my $k=0; $k <= ($#seq + 1)% 3;$k++ ){
        $codon[$i] .= $seq[$j+$k];
      }
      push(@seqs2D, [@codon]);
    }
    $clade_seqs{$clade} = [@seqs2D];
  }
  return %clade_seqs;
}


sub AddIniTimePoint{
  my %clade_link = %{$_[0]};
  my %clade_locus_aa_all = %{$_[1]};
  my %link_clade_ini_diff = %{$_[2]};
  my %cladeA_locus_aa;
  foreach $link (sort keys %clade_link){
    my @clades = split(/\s+-\s+/, $clade_link{$link});
    foreach $clade (@clades[1..$#clades]){
      foreach $locus (sort {$a<=>$b} keys %{$link_clade_ini_diff{$link}{$clade}}){
        foreach $aa (keys %{$clade_locus_aa_all{$clades[0]}{$locus}}){
          next if($clade_locus_aa_all{$clades[0]}{$locus}{$aa} == 0);
          $cladeA_locus_aa{$clades[0]}{$locus}{$aa} = $clade_locus_aa_all{$clades[0]}{$locus}{$aa};
        }
      }
    }
  }
  foreach $link (sort keys %clade_link){
    my @clades = split(/\s+-\s+/, $clade_link{$link});
    foreach $locus (sort {$a<=>$b} keys %{$cladeA_locus_aa{$clades[0]}}){
      foreach $aa (keys %{$clade_locus_aa_all{$clades[0]}{$locus}}){
        next if($clade_locus_aa_all{$clades[0]}{$locus}{$aa} == 0);
        $link_clade_ini_diff{$link}{$clades[0]}{$locus}{$aa} = $cladeA_locus_aa{$clades[0]}{$locus}{$aa};
      }
    }
  }  
  return %link_clade_ini_diff;
}


sub LinkCladeIniDiff{
  my %clade_link = %{$_[0]};
  my %clade_locus_aa_all = %{$_[1]};
  my %link_clade_ini_diff;
  my $flag_same = 0;
  foreach $link (sort keys %clade_link){
    my @clades = split(/\s+-\s+/, $clade_link{$link});
    foreach $clade (@clades[1..$#clades]){
      foreach $locus (sort {$a<=>$b} keys %{$clade_locus_aa_all{$clade}}){
        foreach $aa (keys %{$clade_locus_aa_all{$clade}{$locus}}){
          if($clade_locus_aa_all{$clade}{$locus}{$aa} ne $clade_locus_aa_all{$clades[0]}{$locus}{$aa}){
            $clade_locus_aa_all{$clades[0]}{$locus}{$aa} = 0 unless(exists($clade_locus_aa_all{$clades[0]}{$locus}{$aa}));
            #unless(sqrt(($clade_locus_aa_all{$clade}{$locus}{$aa} - $clade_locus_aa_all{$clades[0]}{$locus}{$aa})**2) > 0.95){
            #    next;
            #}
            unless($clade_locus_aa_all{$clade}{$locus}{$aa} > 0.5 && $clade_locus_aa_all{$clades[0]}{$locus}{$aa} <= 0.5){
                next;
            }
            $flag_same = 1;
            $link_clade_ini_diff{$link}{$clade}{$locus}{$aa} = $clade_locus_aa_all{$clade}{$locus}{$aa};
          }
        }
      }
      unless($flag_same){
        $link_clade_ini_diff{$link}{$clade}{-1}{"same"} = undef;
      }
    }
  }
  return %link_clade_ini_diff;
}
