# Supplementary material for: Inferring within-patient HIV-1 evolutionary dynamics under anti-HIV therapy using serial virus samples with vSPA
Source: BMC Bioinformatics. 2009 Oct 29;10:360. doi: 10.1186/1471-2105-10-360 (PMC2776027; doi:10.1186/1471-2105-10-360)
Supplement: Additional file 5 — The vSPA programs and four datasets analyzed in this study. The programs developed to carry out the vSPA algorithm and four datasets analyzed in this study and are included in this ZIP file. [file 1471-2105-10-360-S5.zip › vSPA/Example/P1PR.fasta]

>A_01
CCTCAGATCACTCTTTGGCAACGACCCCTCGTCGCAGTAAAGATAGGGGGGCAACTAAAGGAAGCTCTATTAGACACAGGAGCAGATGATACAGTATTAGAAGAAATGATTTTACCAGGAAAATGGAGACCAAAAATGATAGGGGGAATTGGAGGTTTTATCAAAGTAAGACAGTATGATCAGATACCCATAGAAATCTGTGGACATAAAGTTACAGGTACAGTATTAGTAGGACCTACACCTGTCAACATAATTGGAAGAAATCTGTTGACTCAGCTTAGTTGCACTTTAAATTTT
>A_02
CCTCAGATCACTCTTTGGCAACGACCCCTCGTCGCAGTAAAGATAGGGGGGCAACTAAAGGAAGCTCTATTAGACACAGGAGCAGATGATACAGTATTAGAAGAAATGATTTTACCAGGAAAATGGAGACCAAAAATGATAGGGGGAATTGGAGGTTTTATCAAAGTAAGACAGTATGATCAGATACCCATAGAAATCTGTGGACATAAAGTTACAGGTACAGTATTAGTAGGACCTACACCTGTCAACATAATTGGAAGAAATCTGTTGACTCAGCTTGGTTGCACTTTAAATTTT
>A_03
CCTCAAATCACTCTTTGGCAACGACCCCTCGTCACAGTAAGGATAGGGGGGCAACTAAAGGAAGCTCTATTAGATACAGGAGCAGACGATACAGTATTAGAAGAAATGAATCTGCCAGGAAAATGGAGACCAAAAATGATAGGGGGAATTGGAGGTTTTATCAAGGTAAGACAGTATGATCAGATACCCATAGAAATCTGTGGGCATAAAGTTACAGGTACAGTATTAGTAGGACCTACGCCAGTCAACATAATTGGAAGAAATCTGTTGACCCAGCTTGGTTGCACTTTAAATTTT
>A_04
CCTCAGATCACTCTTTGGCAACGACCCCTCGTCACAGTAAGGATAGGGGGGCAACTAAAGGAAGCTCTATTAGATACAGGAGCAGATGATACAGTATTAGAAGAAATGAATTTACCAGGAAAATGGAGACCAAAAATGATAGGGGGAATTGGAGGTTTTATCAAAGTAAGACAGTATGACCAGATACCCATAGAAATCTGTGGGCATAAAGTTACAGGTACAGTATTGGTAGGACCTACACCTGTCAACATAATTGGAAGAAATCTGTTGACTCAGCTTGGTTGCACTTTAAATTTT
>A_05
CCTCAGATCACTCTTTGGCAACGACCCCTCGTCGCAGTAAAGATAGGGGGGCAACTAAAGGAAGCTCTATTAGACACAGGAGCAGATGATACAGTATTAGAAGAAATGATTTTACCAGGAAAATGGAGACCAAAAATGATAGGGGGAATTGGAGGTTTTATCAAAGTAAGACAGTATGATCAGATACCCATAGAAATCTGTGGGCATAAAGTTACAGGTACAGTATTGGTAGGACCTACACCTGTCAACATAATTGGAAGAAATCTGTTGACTCAGCTTGGTTGCACTTTAAATTTT
>A_06
CCTCAGATCACTCTTTGGCAACGACTCCTCGTCGCAGTAAAGATAGGGGGGCAACTAAAGGAAGCTCTACTAGATACAGGAGCAGATGATACAGTATTAGAAGAAATGATTTTACCAGGAAAATGGAGACCAAAAATGATAGGGGGAATTGGAGGTTTTATCAAAGTAAGACAGTATGATCAGATACCCATAGAAATCTGTGGGCATAAAGTTACAGGTACAGTATTGGTAGGACCTACACCTGTCAACATAATTGGAAGAAATCTGTTGACTCAGCTTGGTTGCACTCTAAATTTT
>A_07
CCTCAGATCACTCTTTGGCAACGACCCCTCGTCGCAGTAAAGATAGGGGGGCAACTAAAGGAAGCTCTATTAGACACAGGAGCAGATGATACAGTATTAGAAGAAATGAATTTACCAGGAAAATGGAAACCAAAAATGATAGGGGGAATTGGAGGTTTTATCAAAGTAAGACAGTATGATCAGGTACCCATAGAAATCTGTGGACATAAAGTTACAGGTACAGTATTAGTAGGACCTACACCTGTCAACATAATTGGAAGAAATCTGTTGACTCAGCTTGGTTGCACTTTAAATTTT
>A_08
CCTCAGATCACTCTTTGGCAACGACCCCTCGTCACAGTAAGGATAGGGGGGCAACTAAAGGAAGCTCTATTAGATACAGAAGCAGATGATACAGTATTAGAAGAAATGAATTTACCAGGAAAATGGAGACCAAAAATGATAGGGGGAATTGGAGGTTTTATCAAAGTAAGACAGTATGATCAGATACCCATAGAAATCTGTGGGCATAAAGTTACAGGTACAGTATTGGTAGGACCTACACCTGTCAACATAATTGGAAGAAATCTGTTGACTCAGCTTGGTTGCACTTTAAATTTT
>A_09
CCTCAAATCACTCTTTGGCAACGACCCCTCGTCGCAGTAAAGATAGGGGGGCAACTAAAGGAAGCTCTATTAGACACAGGAGCAGATGATACAGTATTAGAAGAAATGAATTTACCAGGAAAATGGAGACCAAAAATGATAGGGGGAATTGGAGGTTTTATCAAAGTAGGACAGTATGATCAGATACCCATAGAAATCTGTGGACATAAAGTTACAGGTACAGTATTAGTAGGACCTACACCTGTCAACATAATTGGAAGAAATCTGTTGACTCAGCTTGGTTGCACTTTAAATTTT
>A_10
CCTCAAATCACTCTTTGGCAACGACCCCTCGTCACAGTAAGGATAGGGGGGCAACTAAAGGAAGCTCTATTAGATACAGGAGCAGATGATACAGTATTAGAAGAAATGAATTTACCAGGAAAATGGAGACCAAAAATGATAGGGGGAATTGGAGGTTTTATCAAAGTAAGACAGTATGATCAGATACCCATAGAAATCTGTGGGCATAAAGTTACAGGTACAGTATTAGTAGGACCTACACCTGTCAACATAATTGGAAGAAATCTGTTGACTCAGCTTGGTTGCACTTTAAATTTT
>A_11
CCTCAGATCACTCTTTGGCAACGACCCCTCGTCACAGTAAGGATAGGGGGGCAACTAAAGGAAGCTCTACTAGATACAGGAGCAGATGATACAGTATTAGAAGAAATGAATTTACCAGGAAAATGGAGACCAAAAATGATAGGGGGAATTGGAGGTTTTATCAAAGTAAGACAGTATGATCAGATACCCATAGAAATCTGTGGGCATAAAGTTACAGGTACAGTATTGGTAGGACCTACACCTGTCAACATAATTGGAAGAAATCTGTTGACTCAGCTTGGTTGCACTTTAAATTTT
>A_12
CCTCAGATCACTCTTTGGCAACGACCCCTCGTCACAGTAAAGGTAGGGGGGCAACTAAAGGAAGCTCTATTAGATACAGGAGCAGATGATACAGTATTAGAAGAAATGAATTTACCAGGAAAATGGAGACCAAAAATGATAGGGGGAATTGGAGGTTTTATCAAAGTAAGACAGTATGATCAGATACCCATAGAAATCTGTGGGCATAAAGTTACAGGTACAGTATTGGTAGGACCTACACCTGTCAACATAATTGGAAGAAATCTGTTGACTCAGCTTGGTTGCACTTTAAATTTT
>A_13
CCTCAAATCACTCTTTGGCAACGACCCCTCGTCGCAGTAAAGATAGGGGGGCAATTAAAGGAAGCTCTATTAGATACAGGAGCAGATGATACAGTATTAGAAGAAATGAATCTGCCAGGAAAATGGAGACCAAAAATGATAGGGGGAATTGGAGGTTTTATCAAAGTAAGACAGTATGATCAGATACCCATAGAAATCTGTGGACATAAAGTTACAGGTACAGTATTAGTAGGACCTACACCTGTCAACATAATTGGAAGAAATCTGTTGACTCAGCTTGGTTGCACTTTAAATTTT
>A_14
CCTCAGATCACTCTTTGGCAACGACCCCTCGTCGCAGTAAAGATAGGGGGGCAACTAAAGGAAGCTCTATTAGATACAGGAGCAGATGATACAGTATTAGAAGAAATGAATTTACCAGGAAAATGGAGACCAAAAATGATAGGGGGAATTGGAGGTTTTATCAAAGTAAGACAGTATGATCAGATACCCATAGAAATCTGTGGGCATAAAGTTACAGGTACAGTATTGGTAGGACCTACACCTGTCAACATAATTGGAAGAAATCTGTTGACTCAGCTTGGTTGCACTTTAAATTTT
>A_15
CCTCAAATCACTCTTTGGCAACGACCCCTCGTCGCAGTAAAGATAGGGGGGCAACTAAAGGAAGCTCTATTAGATACAGGAGCAGATGATACAGTATTAGAAGAAATGAATTTACCAGGAAAATGGAGACCAAAAATGATAGGGGGAATTGGAGGTTTTATCAAAGTAAGACAGTATGATCAGATACCCATAGAAATCTGCGGACATAAAGTTACAGGTACAGTATTAGTAGGACCTACACCTGTCAACATAATTGGAAGAAGTCTGTTGACTCAGCTTGGTTGCACTTTAAATTTT
>A_16
CCTCAGATCACTCTTTGGCAACGACCCCTCGCCGCAGTAAAGATAGGGGGGCAACTAAAGGAAGCTCTATTAGATACAGGAGCAGATGATACAGTATTAGAAGAAATGAATTTACCAGGAAAATGGAGACCAAAAATGATAGGGGGAATTGGAGGTTTTATCAAAGTAAGACAGTATGATCAGGTACCCATAGAAATCTGTGGACATAAAGTTACAGGTACAGTATTAGTAGGACCTACACCTGTCAACATAATTGGAAGAAATCTGTTGACTCAGCTTGGTTGCACTTTAAATTTT
>A_17
CTTCAGATCACTCTTTGGCAACGACCCCTCGTCACAGTAAGGATAGAGGGGCAACTAAAGGAAGCTCTATTAGACACAGGAGCAGATGATACAGTATTAGAAGAAATGAATTTACCAGGAAAATGGAGACCAAAAATGATAGGGGGAATTGGAGGTTTTATCAAAGTAAGACAGTATGATCAGATACCCATAGAAATCTGTGGACATAAAGTTACAGGTACAGTATTGGTAGGACCTACACCTGTCAACATAATTGGAAGAAATCTGTTGACTCAGCTTGGTTGCACTTTAAATTTT
>B_01
CCTCAGATCACTCTTTGGCAACGACCCCTCGTCACAGTAAGGATAGGGGGGCAACTAAAGGAAGCTCTATTAGATACAGGAGCAGATGATACAGTATTAGAAGAAATGAATTTACCAGGAAAATGGAGACCAAAAATGATAGGGGGAATTGGAGGTTTTATCAAAGTAAGACAGTATGATCAGATACCCATAGAAATCTGTGGGCATAAAGTTACAGGTACAGTATTGGTAGGACCTACACCTGTCAACATAATTGGAAGAAATCTGTTGACTCAGCTTGGTTGCACTTTAAATTTT
>B_02
CCTCAAATCACTCTTTGGCAACGACCCCTCGTCACAGTAAGGATAGGGGGGCAATTAAAGGAAGCTCTATTAGATACAGGAGCAGATGATACAGTATTAGAAGAAATGAATTTACCAGGAAAATGGAGACCAAAAATGATAGGGGGAATTGGAGGTTTTATCAAAGTAAGACAGTATGATCAGATACCCATAGAAATCTGTGGGCATAAAGTTACAAGTACAGTATTGGTAGGACCTACACCTGTCAACATAATTGGAAGAAATCTGTTGACTCAGCTTGGTTGCACTTTAAATTTT
>B_03
CCTCAAATCACTCTTTGGCAGCGACCCCTCGTCACAGTAAAGATAGGGGGGCAACTAAAGGAAGCTCTATTAGATACAGGAGCAGATGATACAGTATTGGAAGAAATGAATTTACCAGGAAAATGGAGACCAAAAATGATAGGGGGAATTGGAGGTTTTATCAAAGTAAGACAGTATGATCAGATACCCATAGAAATCTGTGGACATAAAGTTACAGGTACAGTATTAATAGGACCTACACCTGTCAACATAATTGGAAGAAATCTGTTGACTCAGCTTGGTTGCACTTTAAATTTT
>B_04
CCTCAAATCACTCTTTGGCAACGACCCCTCGTCACAGTAAAGATAGGGGGGCAACTAAAGGAAGCTCTATTAGATACAGGAGCAGATGATACAGTATTAGAAGAAATGAATTTACCAGGAAAATGGAGACCAAAAATGATAGGGGGAATTGGAGGTTTTATCAAAGTAAGACAGTATGATCAGATACCCATAGAAATCTGTGGGCATAAAGTTATAGGTACAGTATTAGTAGGACCTACGCCAGTCAACATAATTGGAAGAAATCTGTTGACTCAACTTGGTTGCACTTTAAATTTT
>B_05
CCTCAAATCACTCTTTGGCAACGACCCCTCGTCACAGTAAAGATAGGGGGGCAACTAAAGGAAGCTCTATTAGATACAGGAGCAGATGATACAGTATTAGAAGAAATGAATTTACCAGGAAAATGGAGACCAAAAATGATAGGGGGAATTGGAGGTTTTATCAAAGTAAGACAGTATGATCAGGTACCCATAGAAATCTGTGGATATAAAGTTACAGGTACAGTATTAGTAGGACCTACACCTGTCAACATAATTGGAAGAAATCTGATGACTCAGCTTGGTTGCACTTTAAATTTT
>B_06
CCTCAGATCACTCTTTGGCAACGACCCCTCGTCACAGTAAAGATAGGGGGGCAACTAAAGGAAGCTCTATTAGATACAGGAGCAGATGATACAGTATTAGAAGAAATGAATTTACCAGGAAAATGGAGACCAAAAATGATAGGGGGAATTGGAGGTTTTATCAAAGTAAGACAGTATGATCAGATACCCATAGAAATCTGTGGACATAAAGTTACAGGTACAGTATTAGTAGGACCTACACCTGTCAACATAACTGGAAGAAATCTGATGACTCAGCTTGGTTGCACTTTAAGTTTT
>B_07
CCTCAGATCACTCTTTGGCAACGACCCCTCGTCACAGTAAGGATAGGGGGGCAACTAAAGGAAGCTCTACTAGATACAGGAGCAGATGATACAGTATTAGAAGAAATGAATTTGCCAGGAAAATGGAGACCAAAAATGATAGGGGGAATTGGAGGTTTTATTAAAGTAAGACAGTATGATCAGATACCCATAGAAATCTGTGGGCATAAAGTTACAGGTACAGTATTGGTAGGACCTACACCTGTCAACATAATTGGAAGAAATCTGTTGACTCAGCTTGGTTGCACTTTAAATTTT
>B_08
CCTCAGATCACTCTTTGGCAACGACCCCTCGTCACAGTAAGGATAGGGGGGCAACTAAAGGAAGCTCTACTAGATACAGGAGCAGATGATACAGTATTAGAAGAAATGAATTTACCAGGAAAATGGAGACCAAATATAATAGGGGGAATTGGAGGTTTTATCAAAGTAAGACAGTATGATCAGATACCCATAGAAATCTGTGGACATAAAGTTACAGGTACAGTATTAGTAGGACCTACACCTGTCAACGTAATTGGAAGAAATCTGTTGACCCAGCTTGGTTGCACTTTAAATTTT
>B_09
CCTCAAATCACTCTTTGGCAACGACCCCTCGTCACAGTAAAGATAGGGGGACAACTAAAGGAAGCTCTACTAGATACAGGAGCAGATGATACAGTATTAGAAGAAATGAATTTGCCAGGAGAATGGAGACCAAAAATGATAGGGGGAATTGGAGGTTTTATCAAAGTAAGACAGTATGATCAGATACCCATAGAAATCTGTGGGCATAAAGTTACAGGTACAGTATTGGTAGGACCTACACCTGTCAACATAATTGGAAGAAATCTGTTGACTCAGCTTGGGTGCACTTTAAATTTT
>B_10
CCTCAGATCACTCTTTGGCAACGACCCCTCGTCACAGTAAGGATAGGGGGGCAATTAAAGGAAGCTCTATTAGATACAGGAGCAGATGATACAGTATTAGAAGAAATGAATTTGCCAGGAAAATGGAGACCAAAAATGATAGGGGGAATTGGAGGTTTTATCAAAGTAAGACAGTATGATCAGATACCCATAGAAATCTGTGGACATAAAGTTACAGGTACAGTATTAGTAGGACCTACACCTGTCAACATAATTGGAAGAAATCTGTTGACTCAGCTTGGTTGCACTTTAAATTTT
>B_11
CCTCAGATCACTCTTTGGCAACGACCCCTCGTCACAGTAAGGATAGGGGGGCAACTAAAGGAAGCTCTATTAGATACAGGAGCAGATGATACAGTATTAGAAGAAATGAATTTACCAGGAAAATGGAGACCAAAAATGATAGGGGGAATTGGAGGTTTTATCAAAGTAAGACAGTATGACCAGATACCCATAGAAATCTGTGGGCATAAAGTTACAGGTACAGTATTGGTAGGACCTACACCTGTCAACATAATTGGAAGAAATCTGTTGACTCAGCTTGGTTGCACTTTAAATTTT
>B_12
CCTCAAATCACTCTTTGGCAACGACCCCTCGTCACAGTAAGGATAGGGGGGCAATTAAAGGAAGCTCTATTAGATACAGGAGCAGATGATACAGTATTAGAAGAAATGAATTTACCAGGAAAATGGAGACCAAAAATTATAGGGGGAATTGGAGGTTTTATCAAAGTAAGACAGTATGATCAGATACCCATAGAAATCTGTGGACATAAAGTTACAGGTACAGTATTAGTAGGACCTACACCTGTCAACATAATTGGAAGAAATCTGTTGACTCAGCTTGGTTGCACTTTAAATTTT
>B_13
CCTCAGATCACTCTTTGGCAACGACCCCTCGTCGCAGTAAAGATAGGGGGGCAACTAAAGGAAGCTCTACTAGATACAGGAGCAGATGATACAGTATTAGAAGAAATGAATCTGCCAGGAAAATGGAGACCAAAAATGATAGGGGGAATTGGAGGTTTTATCAAAGTAAGACAGTATGATCAGATACCCATAGAAATCTGTGGACATAAAGTTACAGGTACAGTATTAGTAGGACCTACACCTGTCAACATAATTGGAAGAAATCTGTTGACTCAGCTTGGTTGCACTTTAAATTTT
>B_14
CCTCAAATCACTCTTTGGCAGCGACCCCTCGTCACAGTAAAGATAGGGGGGCAACTAAAGGAAGCTCTATCAGATACAGGAGCAGATGATACAGTATTAGAAGAAATGAATTTACCAGGAAAACGGAGACCAAAAATGATAGGGGGAATTGGAGGTTTTATCAAAGTAAGACAGTATGATCAGATACCCATAGAAATCTGTGGACATAAAGTTACAGGTGCAGTATTAGTAGGACCTACACCTGTCAACATAATTGGAAGAAATCTGTTGACTCAACTTGGTTGCACTTTAAATTTT
>B_15
CCTCAAATCACTCTTTGGCAACGACCCCTCGTCACAGTAAAGATAGGGGGGCAACTAAAGGAAGCTCTATTAGATACAGGAGCAGATGATACAGTATTAGAAGAAATGAATTTGCCAGGAAAATGGAGACCAAAAATGATAGGGGGAATTGGAGGTTTTATTAAAGTAAGACAGTATGATCAGATACCCATAGAAATCTGTGGGCATAAAGTTACAGGTACAGTATTGGTAGGACCTACACCTGTCAACATAATTGGAAGAAATCTGTTGACTCAGCTTGGTTGCACTTTAAATTTT
>B_16
CCTCAGATCACTCTTTGGCAACGACCCCTCGTCGCAGTAAGGATAGGGGGGCAACTAAAGGAAGCTCTATTAGATACAGGAGCAGATGATACAGTATTAGAAGAAATGAATTTACCAGGAAAATGGAGACCAAAAATGATAGGGGGAATTGGAGGTTTTATCAAAGTAAGACAGTATGATCAGATACCCATAGAAATCTGTGGGCATAAAGTTACAGGTACAGTATTGGTAGGACCTACACCTGTCAACATAATTGGAAGAAATCTGTTGACTCAGCTTGGTTGCACTTTAAATTTT
>B_17
CCTCAGATCACTCTTTGGCAACGACCCCTCGTCACAGTAAGGATAGGGGGGCAATTAAAGGAAGCTCTATTAGATACAGGAGCAGATGATACAGTATTAGAAGAAATGAATTTACCAGGAAAATGGAGACCAAAAATGATAGGGGGAATTGGAGGTTTTATCAAAGTAAGACAGTATGATCGGATACCCATAGAAATCTGTGGACATAAAGTTACAGGTGCAGTATTAGTAGGACCTACACCTGTCAACATAATTGGAAGAAATCTGTTGACTCAGCTTGGTTGCACTTTAAATTTT
>B_18
CCTCAGATCACTCTTTGGCAACGACCCCGCGTCACAGTAAAGGTAGGGGGGCAACTAAAGGAAGCTCTACTAGATACAGGAGCAGATGATACAGTATTAGATGAAATGAATTTACCAGGAAAATGGAAACCAAAATTGATAGGGGGAATTGGAGGTTTTATCAAAGTAAGACAGTATGATCAGGTACCCATAGAAATCTGTGGGCATAAAGTTACAGGTACAGTATTGGTAGGACCTACACCTGTCAACATAATTGGAAGAAATCTGTTGACTCAGCTTGGTTGCACTTTAAATTTT
>C_01
CCTCAGATCACTCTTTGGCAACGACCCCTCGTCACAGTAAAGATAGGGGGGCAACTAAAGGAAGCTCTATTAGATACAGGAGCAGATGATACAGTATTAGAAGAAATGAATTTACCAGGAAAATGGAGACCAAAAATAATAGGGGGAATTGGAGGTTTTATCAAAGTAAGACAGTATGATCAGGTACCCATAGAAATCTGTGGGCATAAAGTTACAAGTACAGTATTGGTAGGACCTACACCTGTCAACATAATTGGAAGAAATCTGATGACTCAGCTTGGTTGCACTTTAAATTTT
>C_02
CCTCAAATCACTCTTTGGCAACGACCCGTCGTCACAGTAAGAATAGGGGGGCAACTAAAGGAAGCTCTATTAGATACAGGAGCAGATGATACTGTATTAGAAGAAATGAATTTACCAGGAAAATGGAGACCAAAAATAATAGGGGGAATTGGAGGTTTTATCAAAGTAAGACAGTATGATCAGATACCCATAGAAATCTGTGGGCATAAAGTTACCGGTACAGTATTGGTAGGACCTACACCTGTCAACATAATTGGAAGAAATCTGTTGACTCAGCTTGGTTGCACTTTAAATTTT
>C_04
CCTCAGATCACTCTTTGGCAACGACCCCTCGTCACAGTAAAGATAGGGGGGCAACTAAAGGAAGCTCTATTAGATACAGGAGCAGATGATACAGTATTAGAAGAAATGAATCTGCCAGGAAAATGGAGACCAAAATTGATAGGGGGAATTGGAGGTTTTATCAAAGTAAGACAGTATGATCAGGTACCCATAGAAATCTGTGGGCATAAAGTTACAAGTACAGTATTGGTAGGACCTACACCTGTCAACATAATTGGAAGAAATCTGATGACTCAGCTTGGTTGCACTTTAAATTTT
>C_05
CCTCAGATCACTCTTTGGCAACGACCCCTCGTCACAGTAAAGATAGGGGGGCAACTAAAGGAAGCTCTATTAGATACAGGAGCAGATGATACAGTATTAGAAGAAATGAATTTACCAGGAAAATGGAGACCAAAAATAATAGGGGAAATTGGAGGTTTTATCAAAGTAAGACAGTATGATCAGATACCCATAGAAATCTGTGGGCATAAAGTTACCGGTACAGTATTGGTAGGACCTACGCCTGTCAACATAATCGGAAGAGATCTGTTGACTCAGCTTGGTTGCACTTTAAATTTT
>C_06
CCTCAGATCACTCTTTGGCAACGACCCCTCGTCACAGTAAAGATAGGGGGGCAACTAAAGGAAGCTCTATTAGATACAGGAGCAGATGATACAGTATTAGAAGAAATGAATCTGCCAGGAAAATGGAGACCAAAATTGATAGGGGGAATTGGAGGTTTTATCAAAGTAAGACAGTATGATCAGGTACCCATAGAAATCTGTGGGCATAAAGTTACAAGTACAGTATTGGTAGGACCTACACCTGTCAACATAATTGGAAGAAATCTGATGACTCAGCTTGGTTGCACTTTAAATTTT
>C_07
CCTCAAATCACTCTTTGGCAACGACCCGTCGTCACAGTAAGAATAGGGGGGCAACTAAAGGAAGCTCTATTAGATACAGGAGCAGATGATACTGTATTAGAAGAAATGAATTTGCCAGGAAAATGGAAACCAAAATTGATAGGGGGAATTGGAGGTTTTATCAAAGTAAGACAGTATGATCAGATACCCATAGAAATCTGTGGACATAAAGTTACAGGTACAGTATTAGTAGGACCTACACCTGTCAACATAATTGGAAGAAATCTGATGACTCAGCTTGGTTGCACTTTAAATTTT
>C_08
CCTCAGATCACTCTTTGGCAACGACCCCTCGTCACAGTAAGGATAGGGGGGCAACTAAAGGAAGCTCTATTAGATACAGGAGCAGATGATACAGTATTAGAAGAAATGAATTTACCAGGAAAATGGAGACCAAAAATGATAGGGGGAATTGGAGGTTTTATCAAAGTAAGACAGTATGATCAGGTACCCATAGAAATCTGTGGGCATAAAGTTACAAGTACAGTATTGGTAGGACCTACACCTGTCAACATAATTGGAAGAAATCTGTTGACTCAGCTTGGTTGCACTTTAAATTTT
>C_09
CCTCAGATCACTCTTTGGCAACGACCCCTCGTCACAGTAAAGATAGGGGGGCAACTAAAGGAAGCTCTATTAGATACAGGAGCAGATGATACAGTATTAGAAGAAATGAATTTACCAGGAAAATGGAGACCAAAAATAATAGGGGGAATTGGAGGTTTTATCAAAGTAAGACAGTATGATCAGGTACCCATAGAAATCTGTGGGCATAAAGTTACAAGTACAGTATTGGTAGGACCTACACCTGTCAACATAATTGGAAGAAATCTGATGACTCAGCTTGGTTGCACTTTAAATTTT
>C_10
CCTCAAATCACTCTTTGGCAACGACCCCTCGTCACAGTAAGGATAGGGGGGCAATTAAAGGAAGCTCTATTAGATACAGGAGCAGATGATACAGTATTAGAAGAAATGAATTTACCAGGAAAATGGAGACCAAAAATAATAGGGGGAATTGGAGGTTTTATCAAAGTAAGACAGTATGATCAGATACCCATAGAAATCTGTGGACATAAAGTTACAGGTACAGTATTAGTAGGACCTACACCTGTCAACGTAATTGGAAGAAATCTGATGACTCAGCTTGGTTGCACTTTAAATTTT
>C_11
CCTCAAATCACTCTTTGGCAACGACCCGTCGTCACAGTAAGAATAGGGGGGCAACTAAAGGAAGCTCTATTAGATACAGGAGCAGATGATACAGTATTAGAAGAAATGAATTTACCAGGAAAATGGAGACCAAAAATAATAGGGGGAATTGGAGGTTTTATCAAAGTAAGACAGTATGATCAGATACCCATAGAAATCTGTGGGCATAAAGTTACCGGTACAGTATTGGTAGGACCTACGCCTGTCAACATAATTGGAAGAGATCTGTTGACTCAGCTTGGTTGCACTTTAAATTTT
>C_13
CCTCAGATCACTCTTTGGCAACGACCCCTCGTCGCAGTAAAGATAGGGGGGCAACTAAAAGAAGCTCTATTAGATACAGGAGCAGATGATACAGTATTAGAAGAAATGAATTTACCAGGAAAATGGAGACCAAAAATAATAGGGGGAATTGGAGGTTTTATCAAAGTAAGACAGTATGATCAGATACCCATAGAAATCTGTGGACATAAAGTTACAGGTACAGTATTAGTAGGACCTACACCTGTCAACGTAATTGGAAGAAATCTGATGACTCAGCTTGGTTGCACTTTAAATTTT
>C_14
CCTCAAATCACTCTTTGGCAACGACCCCTCGTCACAGTAAGGATAGGGGGGCAATTAAAGGAAGCTCTATTAGATACAGGAGCAGATGATACAGTATTAGAAGAAATGAATTTACCAGGAAAATGGAAACCAAAATTGATAGGGGGAATTGGAGGTTTTATCAAAGTAAGACAGTATGATCAGATACCCATAGAAATCTGTGGACATAAAGTTACAGGTACAGTATTAGTAGGACCTACACCTGTCAACATAATTGGAAGAAATCTGATGACTCAGCTTGGTTGCACTTTAAATTTT
>C_15
CCTCAAATCACTCTTTGGCAACGACCCCTCGTCACAGTAAGGATAGGGGGGCAATTAAAGGAAGCTCTATTAGATACAGGAGCAGATGATACAGTATTAGAAGAAATGAATTTACCAGGAAAATGGAAACCAAAATTGATAGGGGGAATTGGAGGTTTTATCAAAGTAAGACAGTATGATCAGGTACCCATAGAAATCTGTGGACATAAAGTTACAGGTACAGTATTAGTAGGACCTACACCTGTCAACATAATTGGAAGAAATCTGATGACTCAGCTTGGTTGCACTTTAAATTTT
>C_16
CCTCAGATCACTCTTTGGCAACGACCCCTCGTCACAGTAAAGATAGGGGGGCAACTAAAGGAAGCTCTATTAGATACAGGAGCAGATGATACAGTATTAGAAGAAATGAATTTACCAGGAAAATGGAGACCAAAAATAATAGGGGGAATTGGAGGTTTTATCAAAGTAAGACAGTATGATCAGATACCCATAGAAATCTGTGGGCATAAAGTTACAAGTACAGTATTGGTAGGACCTACACCTGTCAACATAATTGGAAGAAATCTGATGACTCAGCTTGGTTGCACTTTAAATTTT
>D_01
CCTCAAATCACTCTTTGGCAACGACCCCTCGTCACAGTAAGGATAGGGGGGCAACTAAAGGAAGCTCTATTAGATACAGGAGCAGATGATACTGTATTAGAAGAAATGAATTTGCCAGGAAAATGGAAACCAAAATTGATAGGGGGAATTGGAGGTTTTATCAAAGTAAGACAGTATGATCAGATACCCATAGAAATCTGTGGACATAAAGTTACAAGTACAGTATTGGTAGGACCTACACCTGTCAACATAATTGGAAGAAATCTGATGACTCAGCTTGGTTGCACTTTAAATTTT
>D_02
CCTCAAATCACTCTTTGGCAACAACCCGTCGTCACAGTAAGGATAGGGGGGCAACTAAAGGAAGCTCTATTAGATACAGGAGCAGATGATACTGTATTAGAAGAAATGAATTTGCCAGGAAAATGGAAACCAAAATTGATAGGGGGAATTGGAGGTTTTATCAAAGTAAGACAGTATGATCAGATACCCATAGAAATCTGTGGACATAAAGTTACAAGTACAGTATTAGTAGGACCTACACCTGTCAACATAATTGGAAGAAATCTGATGACTCAGCTTGGTTGCACTTTAAATTTT
>D_03
CCTCAAATCACTCTTTGGCAACGACCCGTCGTCACAGTAAGAATAGGGGGGCAACTAAAGGAAGCTCTATTAGATACAGGAGCAGATAATACAGTATTAGAAGAAATGAATTTACCAGGAAAATGGAGACCAAAAATAATAGGGGGAATTGGAGGTTTTATCAAAGTAAGACAGTATGATCAGATACCCATAGAAATCTGTGGGCATAAAGTTACCGGTACAGTATTGGTAGGACCTACACCTGTCAACATAATTGGAAGAGATCTGTTGACTCAGCTTGGTTGCACTTTAAATTTT
>D_04
CCTCAAATCACTCTTTGGCAACGACCCGTCGTCACAGTAAGAATAGGGGGGCAACTAAAGGAAGCTCTATTAGATACAGGAGCAGATGATACTGTATTAGAAGAAATGAATTTGCCAGGAAAATGGAAACCAAAATTGATAGGGGGAATTGGAGGTTTTATCAAAGTAAGACAGTATGATCAGATACCCATAGAAATCTGTGGACATAAAGTTACAAGTACAGTATTAGTAGGACCTACACCTGTCAACATAATTGGAAGAAATCTGATGACTCAGCTTGGTTGCACTTTAAATTTT
>D_05
CCTCAAATCACTCTTTGGCAACGACCCGTCGTCACAGTAAGAATAGGGGGGCAACTAAAGGAAGCTCTATTAGATACAGGAGCAGATAATACAGTATTAGAAGAAATGAATTTACCAGGAAAATGGAGACCAAAAATAATAGGGGGAATTGGAGGTTTTATCAAAGTAAGACAGTATGATCAGATACCCATAGAAATCTGTGGGCATAAAGTTACCGGTACAGTATTGGTAGGACCTACACCTGTCAACATAATTGGAAGAGATCTGTTGACTCAGCTTGGTTGCACTTTAAATTTT
>D_06
CCTCAAATCACTCTTTGGCAACGACCCGTCGTCACAGTAAGAATAGGGGGGCAACTAAAGGAAGCTCTATTAGATACAGGAGCAGATAATACAGTATTAGAAGAAATGAATTTACCAGGAAAATGGAGACCAAAAATAATAGGGGGAATTGGAGGTTTTATCAAAGTAAGACAGTATGATCAGATACCCATAGAAATCTGTGGGCATAAAGTTACCGGTACAGTATTGGTAGGACCTACACCTGTCAACATAATTGGAAGAGATCTGTTGACTCAGCTTGGTTGCACTTTAAATTTT
>D_07
CCTCAAATCACTCTTTGGCAACGACCCCTCGTCACAGTAAGGATAGGGGGGCAACTAAAGGAAGCTCTATTAGATACAGGAGCAGATGATACTGTATTAGAAGAAATGAATTTGCCAGGAAAATGGAAACCAAAATTGATAGGGGGAATTGGAGGTTTTATCAAAGTAAGACAGTATGATCAGATACCCATAGAAATCTGTGGACATAAAGTTACCGGTACAGTATTGGTAGGACCTACACCTGTCAACATAATTGGAAGAGATCTGTTGACTCAGCTTGGTTGCACTTTAAATTTT
>D_08
CCTCAAATCACTCTTTGGCAACGACCCGTCGTCACAGTAAGAATAGGGGGGCAACTAAAGGAAGCTCTATTAGATACAGGAGCAGATAATACAGTATTAGAAGAAATGAATTTACCAGGAAAATGGAGACCAAAAATAATAGGGGGAATTGGAGGTTTTATCAAAGTAAGACAGTATGATCAGATACCCATAGAAATCTGTGGGCATAAAGTTACCGGTACAGTATTGGTAGGACCTACACCTGTCAACATAATTGGAAGAGATCTGTTGACTCAGCTTGGTTGCACTTTAAATTTT
>D_09
CCTCAAATCACTCTTTGGCAACGACCCGTCGTCACAGTAAGAATAGGGGGGCAACTAAAGGAAGCTCTATTAGATACAGGAGCAGATAATACAGTATTAGAAGAAATGAATTTACCAGGAAAATGGAGACCAAAAATAATAGGGGGAATTGGAGGTTTTATCAAAGTAAGACAGTATGATCAGATACCCATAGAAATCTGTGGACATAAAGTTACAAGTACAGTATTAGTAGGACCTACACCTGTCAACATAATTGGAAGAAATCTGATGACTCAGCTTGGTTGCACTTTAAATTTT
>D_10
CCTCAAATCACTCTTTGGCAACGACCCGTCGTCACAGTAAGAATAGGGGGGCAACTAAAGGAAGCTCTATTAGATACAGGAGCAGATAATACAGTATTAGAAGAAATGAATTTACCAGGAAAATGGAGACCAAAAATAATAGGGGGAATTGGAGGTTTTATCAAAGTAAGACAGTATGATCAGATACCCATAGAAATCTGTGGGCATAAAGTTACCGGTACAGTATTGGTAGGACCTACACCTGTCAACATAATTGGAAGAGATCTGTTGACTCAGCTTGGTTGCACTTTAAATTTT
>D_11
CCTCAAATCACTCTTTGGCAACGACCCGTCGTCACAGTAAGAATAGGGGGGCAACTAAAGGAAGCTCTATTAGATACAGGAGCAGATAATACAGTATTAGAAGAAATGAATTTACCAGGAAAATGGAGACCAAAAATAATAGGGGGAATTGGAGGTTTTATCAAAGTAAGACAGTATGATCAGATACCCATAGAAATCTGTGGGCATAAAGTTACCGGTACAGTATTGGTAGGACCTACACCTGTCAACATAATTGGAAGAGATCTGTTGACTCAGCTTGGTTGCACTTTAAATTTT
>D_12
CCTCAAATCACTCTTTGGCAACGACCCCTCGTCACAGTAAGGATAGGGGGGCAACTAAAGGAAGCTCTATTAGATACAGGAGCAGATGATACTGTATTAGAAGAAATGAATTTGCCAGGAAAATGGAAACCAAAATTGATAGGGGGAATTGGAGGTTTTATCAAAGTAAGACAGTATGATCAGATACCCATAGAAATCTGTGGACATAAAGTTACAAGTACAGTATTAGTAGGACCTACACCTGTCAACATAATTGGAAGAAATCTGATGACTCAGCTTGGTTGCACTTTAAATTTT
>D_13
CCTCAAATCACTCTTTGGCAACGACCCCTCGTCACAGTAAGGATAGGGGGGCAACTAAAGGAAGCTCTATTAGATACAGGAGCAGATGATACTGTATTAGAAGAAATGAATTTGCCAGGAAAATGGAAACCAAAATTGATAGGGGGAATTGGAGGTTTTATCAAAGTAAGACAGTATGATCAGATACCCATAGAAATCTGTGGACATAAAGTTACCGGTACAGTATTGGTAGGACCTACACCTGTCAACATAATTGGAAGAGATCTGTTGACTCAGCTTGGTTGCACTTTAAATTTT
>D_14
CCTCAAATCACTCTTTGGCAACGACCCCTCGCCACAGTAAGGATAGGGGGGCAACTAAAGGAAGCTCTATTAGATACAGGAGCAGATGATACTGTATTAGAAGAAATGAATTTGCCAGGAAAATGGAAACCAAAATTGATAGGGGGAATTGGAGGTTTTATCAAAGTAAGACAGTATGATCAGATACCCATAGAAATCTGTGGGCATAAAGTTACCGGTACAGTATTGGTAGGACCTACACCTGTCAACATAATTGGAAGAGATCTGTTGACTCAGCTTGGTTGCACTTTAAATTTT
>D_15
CCTCAAATCACTCTTTGGCAACGACCCGTCGTCACAGTAAGGATAGGGGGGCAACTAAAGGAAGCTCTATTAGATACAGGAGCAGATGATACTGTACTAGAAGAAATGAATTTGCCAGGAAAATGGAAACCAAAATTGATAGGGGGAATTGGAGGTTTTATCAAAGTAAGACAGTATGATCAGATACCCATAGAAATCTGTGGACATAAAGTTACAAGTACAGTATTAGTAGGACCTACACCTGTCAACATAATTGGAAGAAATCTGTTGACTCAGCTTGGTTGCACTTTAAATTTT
>D_16
CCTCAAATCACTCTTTGGCAACGACCCGTCGTCACAGTAAGAATAGGGGGGCAACTAAAGGAAGCTCTATTAGATACAGGAGCAGATAATACAGTATTAGAAGAAATGAATTTACCAGGAAAATGGAGACCAAAAATAATAGGGGGAATTGGAGGTTTTATCAAAGTAAGACAGTATGATCAGATACCCATAGAAATCTGTGGGCATAAAGTTACCGGTACAGTATTGGTAGGACCTACACCTGTCAACATAATTGGAAGAGATCTGTTGACTCAGCTTGGTTGCACTTTAAATTTT
>D_17
CCTCAAATCACTCTTTGGCAACGACCCGTCGTCACAGTAAGAATAGGGGGGCAACTAAAGGAAGCTCTATTAGATACAGGAGCAGATAATACAGTATTAGAAGAAATGAATTTACCAGGAAAATGGAGACCAAAAATAATAGGGGGAATTGGAGGTTTTATCAAAGTAAGACAGTATGATCAGATACCCATAGAAATCTGTGGGCATAAAGTTACCGGTACAGTATTGGTAGGACCTACACCTGTCAACATAATTGGAAGAGATCTGTTGACTCAGCTTGGTTGCACTTTAAATTTT
>D_18
CCTCAAATCACTCTTTGGCAACGACCCGTCGTCACAGTAAGAATAGGGGGGCAACTAAAGGAAGCTCTATTAGATACAGGAGCAGATAATACAGTATTAGAAGAAATGAATTTACCAGGAAAATGGAGACCAAAAATAATAGGGGGAATTGGAGGTTTTATCAAAGTAAGACAGTATGATCAGATACCCATAGAAATCTGTGGGCATAAAGTTACCGGTACAGTATTGGTAGGACCTACACCTGTCAACATAATTGGAAGAGATCTGTTGACTCAGCTTGGTTGCACTTTAAATTTT
>E_01
CCTCAAATCACTCTTTGGCAACGACCCGTCGTCACAGTAAGAATAGGGGGGCAACTAAAGGAAGCTCTATTAGATACAGGAGCAGATAATACAGTATTAGAAGAAATGAATTTACCAGGAAAATGGAGACCAAAAATAATAGGGGGAATTGGAGGGTTTATCAAAGTAAGACAGTATGATCAGGTACCCATAGAAATCTGTGGACATAAAGTTACAAGTTCAGTATTGGTAGGACCTACACCTGTCAACATAATTGGAAGAAATCTGATGACTCAGCTTGGTTGCACTTTAAATTTT
>E_02
CCTCAAATCACTCTTTGGCAACGACCCGTCGTCACAGTAAGAATAGGGGGGCAACTAAAGGAAGCTCTATTAGATACAGGAGCAGATGATACAGTATTAGAAGAAATGAATTTACCAGGAAAATGGAGACCAAAAATAATAGGGGGAATTGGAGGTTTTATCAAAGTAAGACAGTATGATCAGGTACCCATAGAAATCTGTGGACATAAAGTTACAAGTACAGTATTAGTAGGACCTACACCTGTCAACATAATTGGAAGAAATCTGATGACTCAGCTTGGTTGCACTTTAAATTTT
>E_03
CCTCAAATCACTCTTTGGCAACGACCCGTCGTCACAGTAAGAATAGGGGGGCAACTAAAGGAAGCTCTATTAGATACAGGAGCAGATGATACAGTATTAGAAGAAATGAATTTACCAGGAAAATGGAGACCAAAATTAATAGGGGGAATTGGAGGTTTTATCAAAGTAAGACAGTATGATCAGGTACCCATAGAAATCTGTGGGCATAAAGTTACAAGTACAGTATTGGTAGGACCTACACCTGTCAACATAATTGGAAGAAATCTGATGACTCAGCTTGGTTGCACTTTAAATTTT
>E_04
CCTCAGATCACTCTTTGGCAACGACCCCTCGTCACAGTAAAGATAGGGGGGCAACTAAAGGAAGCTCTATTAGATACAGGAGCAGATGATACAGTATTAGAAGAAATGAATCTGCCAGGAAAATGGAGACCAAAATTGATAGGGGGAATTGGAGGTTTTATCAAAGTAAGACAGTATGATCAGGTACCCATAGAAATCTGTGGGCATAAAGTTACAAGTACAGTATTGGTAGGACCTACACCTGTCAACATAATTGGAAGAAATCTGATGACTCAGCTTGGTTGCACTTTAAATTTT
>E_05
CCTCAAATCACTCTTTGGCAACGACCCCTCGTCACAGTAAGGATAGGGGGGCAACTAAAGGAAGCTCTATTAGACACAGGAGCAGATGATACAGTATTAGAAGAAATGAATTTGCCAGGAAAATGGAGACCAAAATTGATAGGGGGAATTGGAGGTTTTATCAAAGTAAGACAGTATGATCAGGTACCCATAGAAATCTGTGGACATAAAGTTACAAGTACAGTATTAATAGGACCTACACCTGTCAACATAATTGGAAGAAATCTGATGACTCAGCTTGGTTGCACTTTAAATTTT
>E_06
CCTCAAATCACTCTTTGGCAACGACCCGTCGTCACAGTAAGAATAGGGGGGCAACTAAAGGAAGTTCTATTAGATACAGGAGCAGATAATACAGTATTAGAAGAAATGAATTTACCAGGAAAATGGAGACCAAAAATAATAGGGGGAATTGGAGGTTTTATCAAAGTAAGACAGTATGATCAGATACCCATAGAAATCTGTGGGCATAAAGTTACCGGTACAGTATTGGTAGGACCTACACCTGTCAACATAATTGGAAGAGATCTGTTGACTCAGCTTGGTTGCACTTTAAATTTT
>E_07
CCTCAAATCACTCTTTGGCAACGACCCGTCGTCACAGTAAGAATAGGGGGGCAACTAAAGGAAGCTCTATTAGATACAGGAGCAGATAATACAGTATTAGAAGAAATGAATTTACCAGGAAAATGGAGACCAAAAATAATAGGGGGAATTGGAGGTTTTATCAAAGTAAGACAGTATGATCAGATACCCATAGAAATCTGTGGGCATAAAGTTACCGGTACAGTATTGGTAGGACCTACACCTGTCAACATGATTGGAAGAGATCTGATGACTCAGCTTGGTTGCACTTTAAATTTT
>E_08
CCTCAAATCACTCTTTGGCAACGACCCGTCGTCACAGTAAGAATAGGGGGGCAACTAAAGGAAGCTCTATTAGATACAGGAGCAGATAATACAGTATTAGAAGAAATGAATTTGCCAGGAAAATGGAGACCAAAAATGATAGGGGGAATTGGAGGTTTTATCAAAGTAAGACAGTATGATCAGGTACCCATAGAAATCTGTGGACATAAAGTTACAAGTTCAGTATTGGTAGGACCTACACCTGTCAACATAATTGGAAGAAATCTGATGACTCAGCTTGGTTGCACTTTAAATTTT
>E_09
CCTCAGATCACTCTTTGGCAACGACCCCTCGTCACAGTAAAGATAGGGGGGCAACTAAAGGAAGCTCTATTAGATACAGGAGCAGATGATACAGTATTAGAAGAAATGAATTTACCAGGAAAATGGAGACCAAAAATAATAGGGGGAATTGGAGGTTTTATCAAAGTAAGACAGTATGATCAGATACCCATAGAAATCTGTGGGCATAAAGTTACCGGTACAGTATTGGCAGGACCTACACCTGTCAACATAATTGGAAGAGATCTGTTGACTCAGCTTGGTTGCACTTTAAATTTT
>E_10
CCTCAGATCACTCTTTGGCAACGACCCCTCGTCACAGTAAAGATAGGGGGGCAACTAAAGGAAGCTCTATTAGATACAGGAGCAGATGATACAGTATTAGAAGAAATGAATTTACCAGGAAAATGGAGACCAAAAATAATAGGGGGAATTGGAGGTTTTATCAAAGTAAGACAGTATGATCAGGTACCCATAGAAATCTGTGGACATAAAGTTACAAGTACAGTATTAGTAGGACCTACACCTGTCAACATAATTGGAAGAAATCTGATGACTCAGCTTGGTTGCACTTTAAATTTT
>E_11
CCTCAGATCACTCTTTGGCAACGACCCCTCGTCACAGTAAAGATAGGGGGGCAACTAAAGGAAGCTCTATTAGATACAGGAGCAGATGATACAGTATTAGAAGAAATGAATCTGCCAGGAAAATGGAGACCAAAATTGATAGGGGGAATTGGAGGTTTTATCAAAGTAAGACAGTATGATCAGGTACCCATAGAAATCTGTGGGCATAAAGTTACAAGTACAGTATTGGTAGGACCTACACCTGTCAACATAATTGGAAGAAATCTGATGACTCAGCTTGGTTGCACTTTAAATTTT
>E_12
CCTCAAATCACTCTTTGGCAACGACCCGTCGTCACAGTAAGAATAGGGGGGCAACTAAAGGAAGCTCTATTAGATACAGGAGCAGATAATACAGTATTAGAAGAAATGAATTTACCTGGAAAATGGAGACCAAAAATAATAGGGGGAATTGGAGGTTTTATCAAAGTAAGACAGTATGATCAGATACCCATAGAAATCTGTGGGCATAAAGTTACCGGTACAGTATTGGTAGGACCTACACCTGTCAACATAATTGGAAGAGATCTGTTGACTCAGCTTGGTTGCACTTTAAATTTT
>E_14
CCTCAAATCACTCTTTGGCAACGACCCGTCGTCACAGTAAGAATAGGGGGGCAACTAAAGGAAGCTCTATTAGATACAGGAGCAGATGATACAGTATTAGAAGAAATGAATTTACCAGGAAAATGGAGACCAAAAATAATAGGGGGAATTGGAGGTTTTATCAAAGTAAGACAGTATGATCAGATACCCATAGAAATCTGTGGGCATAAAGTTACCGGTACAGTATTGGTAGGACCTACACCTGCCAACATAATTGGAAGAGATCTGTTGACTCAGCTTGGTTGCACTTTAAATTTT
>E_15
CCTCAAATCACTCTTTGGCAACGACCCGTCGTCACAGTAAGAATAGGGGGGCAACTAAAGGAAGCTCTATTAGATACAGGAGCAGATAATACAGTATTAGAAGAAATGAATTTACCAGGAAAATGGAGACCAAAAATAATAGGGGGAATTGGAGGTTTTATCAAAGTAAGACAGTATGATCAGGTACCCATAGAAATCTGTGGACATAAAGTTACAAGTACAGTATTGGTAGGACCTACACCTGTCAACATAATTGGAAGAAATCTGATGACTCAGCTTGGTTGCACTTTAAATTTT
>E_16
CCTCAGATCACTCTTTGGCAACGACCCCTCGTCACAGTAAAGATAGGGGGGCAACTAAAGGAAGCTCTATTAGATACAGGAGCAGATGATACAGTATTAGAAGAAATGAATTTACCAGGAAAATGGAGACCAAAAATAATAGGGGGAATTGGAGGGTTTATCAAAGTAAGACAGTATGATCAGGTACCCATAGAAATCTGTGGACATAAAGTTACAAGTTCAGTATTGGTAGGACCTACACCTGTCAACATAATTGGAAGAAATCTGATGACTCAGCTTGGTTGCACTTTAAATTTT
>E_18
CCTCAGATCACTCTTTGGCAACGACCCCTCGTCACAGTAAAGGTAGGGGGGCAACTAAAGGAAGCTCTATTAGATACAGGAGCAGATGATACAGTATTAGAAGAAATGAATTTACCAGGAAAATGGAGACCAAAAATAATAGGGGGAATTGGAGGTTTTATCAAAGTAAGACAGTATGATCAGGTACCCATAGAAATCTGTGGACATAAAGTTACAAGTACAGTATTAACAGGACCTACACCTGTCAACATAATTGGAAGAGATCTGTTGACTCAGCTTGGTTGCACTTTAAATTTT
>F_01
CCTCAAATCACTCTTTGGCAACGACCCGTCGTCACGGTAAGAATAGGGGGGCAACTAAAGGAAGCTCTATTAGATACAGGAGCAGATGATACTGTATTAGAAGAAATGAATTTGCCAGGAAAATGGAAACCAAAATTGATAGGGGGAATTGGAGGTTTTATCAAAGTAAGGCAGTATGATCAGGTACCCATAGAAATCTGTGGACATAAAGTTACAAGTACAGTATTAGTAGGACCTACACCTGTCAACATAATTGGAAGAAATCTGATGACTCAGCTTGGTTGCACTTTAAATTTT
>F_02
CCTCAAATCACTCTTTGGCAACGACCCGTCGTCACAGTAAGAATAGGGGGGCAACTAAAGGAAGTTCTATTAGATACAGGAGCAGATAATACAGTATTAGAAGAAATGAATTTACCAGGAAAATGGAGACCAAAAATAATAGGGGGAATTGGAGGTTTTATCAAAGTAAGACAGTATGATCAGATACCCATAGAAATCTGTGGGCATAAAGTTACCGGTACAGTATTGGTAGGACCTACACCTGTCAACATAATTGGAAGAGATCTGTTGACTCAGCTTGGTTGCACTTTAAATTTT
>F_03
CCTCAAATCACTCTTTGGCAACGACCCGTCGTCACAGTAAGAATAGGGGGGCAACTAAAGGAAGTTCTATTAGATACAGGAGCAGATAATACAGTATTAGAAGAAATGAATTTACCAGGAAAATGGAGACCAAAAATAATAGGGGGAATTGGAGGTTTTATCAAAGTAAGACAGTATGATCAGATACCCATAGAAATCTGTGGGCATAAAGTTACCAGTACAGTATTGGTAGGACCTACACCTGTCAACATAATTGGAAGAGATCTGTTGACTCAGCTTGGTTGCACTTTAAATTTT
>F_04
CCTCAAATCACTCTTTGGCAACGACCCGTCGTCACAGTAAAAATAGGGGGGCAACTAAAGGAAGCTCTATTAGATACAGGAGCAGATAATACAGTATTAGAAGAAATGAATTTACCAGGAAAATGGAGACCAAAAATAATAGGGGGAATTGGAGGTTTTATCAAAGTAAGACAGTATGATCAGATACCCATAGAAATCTGTGGGCATAAAGTTACTGGTACAGTATTGGTAGGACCTACACCTGTCAACATAATTGGAAGAGATCTGTTGACTCAGCTTGGTTGCACTTTAAATTTT
>F_05
CCTCAAATCACTCTTTGGCAACGACCCATCGTCACAGTAAGAATAGGGGGGCAACTAAAGGAAGTTCTATTAGATACAGGAGCAGATAATACAGTATTAGAAGAAATGAATTTACCAGGAAAATGGAGACCAAAAATAATAGGGGGAATTGGAGGTTTTATCAAAGTAAGACAGTATGATCAGATACCCATAGAAATCTGTGGGCATAAAGTTACCGGTACAGTATTGGTAGGACCTACACCTGTCAACATAATTGGAAGAGATCTGTTGACTCAGCTTGGTTGCACTTTAAATTTT
>F_06
CCTCAAATCACTCTTTGGCAACGACCCGTCGTCACTGTAAAAATAGGGGGGCAACTAAAGGAAGCTCTATTAGATACAGGAGCAGATAATACAGTATTAGAAGAAATGAATTTACCAGGAAAATGGAGACCAAAAATAATAGGGGGAATTGGAGGTTTTATCAAAGTAAGACAGTATGATCAGATACCCATAGAAATCTGTGGGCATAAAGTTACTGGTACAGTATTGGTAGGACCTACACCTGTCAACATAATTGGAAGAGATCTGTTGACTCAGCTTGGTTGCACTTTAAATTTT
>F_07
CCTCAAATCACTCTTTGGCAACGACCCGTCGTCACAGTAAGAATAGGGGGGCAACTAAAGGAAGCTCTATTAGATACAGGAGCAGATGATACAGTATTAGAAGAAATGAATTTACCAGGAAAATGGAGACCAAAAATAATAGGGGGAATTGGAGGTTTTATCAAAGTAAGACAGTATGATCAGGTACCCATAGAAATCTGTGGGCATAAAGTTACAAGTTCAGTATTGGTAGGACCTACACCTGTCAACATAATTGGAAGAAATCTGATGACTCAGCTTGGTTGCACTTTAAATTTT
>F_08
CCTCAAATCACTCTTTGGCAACGACCCGTCGTCACAGTAAGAATAGGGGGGCAACTAAAGGAAGCTCTATTAGATACAGGAGCAGATAATACTGTATTAGAAGACATGAATTTACCAGGAAAATGGAGACCAAAAATAATAGGGGGAATTGGAGGTTTTATCAAAGTAAGACAGTATGATCAGATACCCATAGAAATCTGTGGGCATAAAGTTACAAGTACAGTATTGATAGGACCTACACCTGTCAACATAATTGGAAGAGATCTGTTGACTCAGCTTGGTTGCACTTTAAATTTT
>F_09
CCTCAGATCACTCTTTGGCAACGACCCATCGTCACAGTAAAGATAGGGGGGCAACTAAAGGAAGCTCTATTAGATACAGGAGCAGATGATACAGTATTAGAAGAAATGAATTTGCCAGGAAAATGGAGACCAAAAATAATAGGGGGAATTGGAGGTTTTATCAAAGTAAGACAGTATGATCAGGTACCCATAGAAATCTGTGGGCATAAAGTTACAAGTTCAGTATTAGTAGGACCTACACCTGTCAACATAATTGGAAGAAATCTGATGACTCAGCTTGGTTGCACTTTAAATTTT
>F_10
CCTCAAATCACTCTTTGGCAACGACCCCTCGTCACAGTAAAGATAGGGGGGCAACTAAAGGAAGCTCTATTAGATACAGGAGCAGATGATACAGTATTAGAAGAAATGAATTTACCAGGAAAATGGAGACCAAAAATAATAGGGGGAATTGGAGGGTTTATCAAAGTAAGACAGTATGATCAGGTACCCATAGAAATCTGTGGGCATAAAGTTACCGGTACAGTATTGGTAGGACCTACACCTGCCAACATAATTGGAAGAGATCTGTTGACTCAGCTTGGTTGCACTTTAAATTTT
>F_11
CCTCAAATCACTCTTTGGCAACGACCCGTCGTCACAGTAAGAATAGGGGGGCAACTAAAGGAAGCTCTATTAGATACAGGAGCAGATAATACAGTATTAGAAGAAATGAATTTACCAGGAAAATGGAGACCAAAAATAATAGGGGGAATTGGAGGTTTTATCAAAGTAAGACAGTATGATCAGATACCCATAGAAATCTGTGGGCATAAAGTTACCGGTACAGTATTGGTAGGACCTACACCTGTCAACATAATTGGAAGAGATCTGTTGACTCAGCTTGGTTGCACTTTAAATTTT
>F_12
CCTCAAATCACTCTTTGGCAACGACCCGTCGTCACAGTAAGAATAGGGGGGCAACTAAAGGAAGCTCTATTAGATACAGGAGCAGATAATACAGTATTAGAAGAAATAAATTTACCAGGAAAATGGAGACCAAAAATAATAGGGGGAATTGGAGGTTTTATCAAAGTAAGACAGTATGATCAGATACCCATAGAAATCTGTGGGCATAAAGTTACCGGTACAGTATTGGTAGGACCTACACCTGTCAACATAATTGGAAGAGATCTGTTGACTCAGCTTGGTTGCACTTTAAATTTT
>F_13
CCTCAAATCACTCTTTGGCAACGACCCGTCGTCACAGTAAGAATAGGGGGGCAACTAAAGGAAGTTCTATTAGATACAGGAGCAGATAATACAGTATTAGAAGAAATGAATTTACCAGGAAAATGGAGACCGAAAATAATAGGGGGAATTGGAGGTTTTATCAAAGTAAGACAGTATGATCAGATACCCATAGAAATCTGTGGGCATAAAGTTACCGGTACAGTATTGGTAGGACCTACACCTGTCAACATAATTGGAAGAGATCTGTTGACTCAGCTTGGTTGCACTTTAAATTTT
>F_14
CCTCAAATCACTCTTTGGCAACGACCCCTCGTCACAGTAAGAATAGGGGGGCAACTAAAGGAAGCTCTATTAGACACAGGAGCAGATGATACAGTATTAGAAGAAATGAATTTACCAGGAAAATGGAGACCAAAAATAATAGGGGGAATTGGAGGTTTTATCAAAGTAAGACAGTATGATCAGGTACCCATAGAAATCTGTGGGCATAAAGTTACCGGTACAGTATTGGTAGGACCTACACCTGTCAACATAATTGGAAGAGATCTGTTGACTCAGCTTGGTTGCACTTTAAATTTT
>F_15
CCTCAAATCACTCTTTGGCAACGACCCGTCGTCACAGTAAGAATAGGGGGGCAACTAAAGGAAGCTCTATTAGATACAGGAGCAGATGATACAGTATTAGAAGAAATGAATTTGCCAGGAAAATGGAGACCAAAAATAATAGGGGGAATTGGAGGTTTTATCAAAGTAAGACAGTATGATCAGGTACCCATAGAAATCTGTGGACATAAAGTTACAAGTACAGTATTGGTAGGACCTACACCTGTCAACATAATTGGAAGAGATCTGTTGACTCAGCTTGGTTGCACTTTAAATTTT
>F_16
CCTCAAATCACTCTTTGGCAACGACCCGTCGTCACAGTAAGAATAGGGGGGCAACTAAAGGAAGCTCTATTAGATACAGGAGCAGATGATACAGTATTAGAGGAAGTGAATTTACCAGGAAAATGGAGACCAAAAATAATAGGGGGAATTGGAGGTTTTATCAAAGTAAGACAGTATGATCAGATACCCATAGAAATCTGTGGGCATAAAGTTACAAGTACAGTATTGATAGGACCTACACCTGTCAACATAATTGGAAGAAATCTGATGACTCAGCTTGGTTGCACTTTAAATTTT
>F_18
CCTCAAATCACTCTTTGGCAACGACCCGTCGTCACAGTAAGAATAGGGGGGCAACTAAAGGAAGTTCTATTAGATACAGGAGCAGATAATACAGTATTAGAAGAAATGAATTTACCAGGAAAATGGAGACCAAAAATAATAGGGGGAATTGGAGGTTTTATCAAAGTAAGACAGTATGATCAGATACCCATAGAAATCTGTGGGCATAAAGTTACCGGTACAGTATTGGTAGGACCTACACCTGTCAACATAATTGGAAGAGATCTGTTGACTCAGCTTGGTTGCACGTTAAATTTT
>F_19
CCTCAAATCACTCTTTGGCAACGACCCGTCGTCACAGTAAGAATAGGGGGGCAACTAAAGGAAGTTCTATTAGATACAGGAGCAGATAATACAGTATTAGAAGAAATGAATTTACCAGGAAAATGGAGACCAAAAATAATAGGGGGAATTGGAGGTTTTATCAAAGTAAGACAGTATGATCAGATACCCATAGAAATCTGTGGGCATAAAGTTACCGGTACAGTATTGGTAGGACCTACACCTGTCAACATAATTGGAAGAGATCTGTTGACTCAGCTTGGTTGCACTTTAAATTTT
>F_20
CCTCAAATCACTCTTTGGCAACGACCCGTCGTCACAGTAAGAATAGGGGGGCAACTAAAGGAAGTTCTATTAGATACAGGAGCAGATAATACAGTATTAGAAGAAATGAATTTACCAGGAAAATGGAGACCAAAAATAATAGGGGGAATTGGAGGTTTTATCAAAGTAAGACAGTATGATCAGATACCCATAGAAATCTGTGGGCATAAAGTTACCGGTACAGTATTGGTAGGACCTACACCTGTCAACATAATTGGAAGAGATCTGTTGACTCAGCTTGGTTGCACTTTAAATTTT
>G_01
CCTCAAATCACTCTTTGGCAACGACCCGTCGTCACAGTAAGAATAGGGGGGCAACTAAAGGAAGTTCTATTAGATACAGGAGCAGATAATACAGTATTAGAAGAAATGAATTTACCAGGAAAATGGAGACCAAAAATAATAGGGGGAATTGGAGGTTTTATCAAAGTAAGACAGTATGATCAGATACCCATAGAAATTTGTGGGCATAAAGTTACCGGTACAGTATTGGTAGGACCTACACCTGTCAACATAATTGGAAGAGATCTGTTGACTCAGCTTGGTTGCACTTTAAATTTT
>G_02
CCTCAAATCACTCTTTGGCAACGACCCGTCGTCACAGTAAGAATAGGGGGGCAACTAAAGGAAGCTCTATTAGATACAGGAGCAGATAATACAGTATTAGAAGAAATGAATTTACCAGGAAAATGGAGACCAAAAATAATAGGGGGAATTGGAGGTTTTATCAAAGTAAGACAGTATGATCAGATACCCATAGAAATCTGTGGGCATAAAGTTACCGGTACAGTATTGGTAGGACCTACACCTGTCAACATAATTGGAAGAGATCTGTTGACTCAGCTTGGTTGCACTTTAAATTTT
>G_03
CCTCAAATCACTCTTTGGCAACGACCCGTCGTCACAGTAAGAATAGGGGGGCAACTAAAGGAAGCTCTATTAGATACAGGAGCAGATAATACAGTATTAGAAGAAATAAATTTACCAGGAAAATGGAGACCAAAAATAATAGGGGGAATTGGAGGTTTTATCAAAGTAAGACAGTATGATCAGATACCCATAGAAATCTGTGGGCATAAAGTTACCGGTACAGTATTGGTAGGACCTACACCTGTCAACATAATTGGAAGAGATCTGTTGACTCAGCTTGGTTGCACTTTAAATTTT
>G_04
CCTCAAATCACTCTTTGGCAACGACCCGTCGTCACAGTAAGAATAGGGGGGCAACTAAAGGAAGTTCTATTAGATACAGGAGCGGATAATACAGTATTAGAAGAAATGAATTTACCAGGAAAATGGAGACCAAAAATAATAGGGGGAATTGGAGGTTTTATCAAAGTAAGACAGTATGATCAGATACCCATAGAAATCTGTGGGCATAAAGTTACCGGTACAGTATTGGTAGGACCTACACCTGTCAACATAATTGGAAGAGATCTGTTGACTCAGCTTGGTTGCACTTTAAATTTT
>G_05
CCTCAAATCACTCTTTGGCAACGACCCGTCGTCACAGTAAGAATAGGGGGGCAACTAAAGGAAGCTCTATTAGATACAGGAGCAGATAATACAGTATTAGAAGAAATGAATTTACCAGGAAAATGGAGACCAAAAATAATAGGGAGAATTGGAGGTTTTATCAAAGTAAGACAGTATGATCAGATACCCATAGAAATCTGTGGGCATAAAGTTACCGGTACAGTATTGGTAGGACCTACACCTGTCAACATAATTGGAAGAGATCTGTTGACTCAGCTTGGTTGCACTTTAAATTTT
>G_06
CCTCAAATCACTCTTTGGCAACGACCCGTCGTCACAGTAAGAATAGGGGGGCAACTAAAGGAAGCTCTATTAGATACAGGAGCAGATAATACAGTATTAGATGAAATAAATTTACCAGGAAAATGGAGACCAAAAATAATAGGGGGAATTGGAGGTTTTATCAAAGTAAGACAGTATGATCAGATACCCATAGAAATCTGTGGGCATAAAGTTACCGGTACAGTATTGGTAGGACCTACACCTGTCAACATAATTGGAAGAGATCTGTTGACTCAGCTTGGTTGCACTTTAAATTTT
>G_07
CCTCAAATCACTCTTTGGCAACGACCCGTCGTCACAGTAAGAATAGGGGGGCAACTAAAGGAAGCTCTATTAGATACAGGAGCAGGTAATACAGTATTAGAAGAAATGAATTTACCGGGAAAATGGAGACCAAAAATAATAGGGGGAATTGGAGGTTTTATCAAAGTAAGACAGTATGATCAGATACCCATAGAAATCTGTGGGCATAAAGTTACCGGTACAGTATTGGTAGGACCTACACCTGTCAACATAATTGGAAGAGATCTGATGACTCAGCTTGGTTGCACTTTAAATTTT
>G_08
CCTCAAATCACTCTTTGGCAACGACCCGTCGTCACAGTAAGAATAGGGGGGCAACTAAAGGAAGTTCTATTGGATACAGGAGCAGATAATACAGTATTAGAAGAAATGAATTTACCAGGAAAATGGAGACCAAAAATAATAGGGGGAATTGGAGGTTTTATCCAAGTAAGACAGTATGATCAGATACCCATAGAAATCTGTGGGCATAAAGTTACCGGTACAGTATTGGTAGGACCTACACCTGTCAACATAATTGGAAGAGATCTGTTGACTCAGCTTGGTTGCACTTTAAATTTT
>G_09
CCTCAAATCACTCTTTGGCAACGACCCGTCGTCACAGTAAGAATAGGGGGGCAACTAAAGGAAGTTCTATTAGATACAGGAGCAGATAATACAGTATTAGAAGAAATGAATTTACCAGGAAAATGGAGACCAAAAATAATAGGGGGAATTGGAGGTTTTATCAAAGTAAGACAGTATGATCAGATACCCATAGAAATTTGTGGGCATAAAGTTACCGGTACAGTATTGGTAGGACCTACACCTGTCAACATAATTGGAAGAGATCTGTTGACTCAGCTTGGTTGCACTTTAAATTTT
>G_10
CCTCAAATCACTCTTTGGCAACGACCCGTCGTCACAGTAAGAATAGGGGGGCAACTAAAGGAAGTTCTATTAGATACAGGAGCAGATAATACAGTATTAGAAGAAATGAATTTACCAGGAAAATGGAGACCAAAAATAATAGGGGGAATTGGAGGTTTTATCAAAGTAAGACAGTATGATCAGATACCCATAGAAATCTGTGGGCATAAAGTTACCGGTACAGTATTGGTAGGACCTACACCTGTCAACATAATTGGAAGAGATCTGTTGACTCAGCTTGGTTGCACTTTAAATTTT
>G_11
CCTCAAATCACTCTTTGGCAACGACCCGTCGTCACAGTAAGAATAGGGGGGCAACTAAAGGAAGCTCTATTAGATACAGGAGCAGATAATACAGTATTAGAAGAAATGAATTTACCAGGAAAATGGAGACCAAAAATAATAGGGGGAATTGGAGGTTTTATCAAAGTAAGACAGTATGATCAGATACCCATAGAAATCTGTGGGCATAAAGTTACCGGTACAGTATTGATAGGACCTACACCTGTCAACATAATTGGAAGAGATCTGTTGACTCAGCTTGGTTGCACTTTAAATTTT
>G_12
CCTCAAATCACTCTTTGGCAACGACCCGTCGTCACAGTAAGAATAGGGGGGCAACTAAAGGAAGTTCTATTAGATACAGGAGCAGATAATACAGTATTAGAAGAAATGAATTTACCAGGAAAATGGAGACCAAAAATAATAGGGGGAATTGGAGGTTTTATCAAAGTAAGACAGTATGATCAGATACCCATAGAAATCTGTGGGCATAAAGTTACCGGCACAGTATTGGTAGGACCTACACCTGTCAACATAATTGGAAGAGATCTGTTGACTCAGCTTGGTTGCACTTTAAATTTT
>G_13
CCTCAAATCACTCTTTGGCAACGACCCGTCGTCACAGTAAGAATAGGGGGGCAACTAAAGGAAGCTCTATTAGATACAGGAGCAGATAATACAGTATTAGAAGAAATGAATTTACCAGGAAAATGGAGACCAAAAATAATAGGGGGAATTGGAGGTTTTATCAAAGTAAGACAGTATGATCAGATACCCATAGAAATCTGTGGGCATAAAGTTACCGGTACAGTATTGGTAGGACCTACACCTGTCAACATAATTGGAAGAGATCTGTTGACTCAGCTTGGTTGCACTTTAAATTTT
>G_14
CCTCAAATCACTCTTTGGCAACGACCCGTCGTCACAGTAAGAATAGGGGGGCAACTAAAGGAAGTTCTATTAGATACAGGAGCAGATAATACAGTATTAGAAGAAATGAATTTACCAGGAAAATGGAGACCAAAAATAATAGGGGGAATTGGAGGTTTTATCAAAGTAAGACAGTATGATCAGATACCCATAGAAATCTGTGGGCATAAAGTTACCGGTACAGTATTGGTAGGACCTACACCTGTCAACATAATTGGAAGAGATCTGTTGACTCAGCTTGGTTGCACTTTAAATTTT
>G_15
CCTCAAATCACTCTTTGGCAACGACCCGTCGTCACAGTTAGAATAGGGGGGCAACTAAAGGAAGCTCTATTAGATACAGGAGCAGATAATACAGTATTAGAAGAAATGAATTTACCAGGAAAATGGAGACCAAAAATAATAGGGGGAATTGGAGGTTTTATCAAAGTAAGACAGTATGATCAGATACCCATAGAAATCTGTGGGCATAAAGTTACCGGTACAGTATTGATAGGACCTACACCTGTCAACATAATTGGAAGAGATCTGTTGACTCAGCTTGGTTGCACTTTAAATTTT
>H_01
CCTCAAATCACTCTTTGGCAACGACCCGTCGTCACAGTAAGAATAGGGGGGCAACTAAAGGAAGCTCTATTAGATACAGGAGCAGATGATACAGTATTAGAAGAAATGAATTTACCAGGAAAATGGAGACCAAAAATAATAGGGGGAATTGGAGGTTTTATCAAAGTAAGACAGTATGATCAGATACCCATAGAAATCTGTGGACATAAAGTTACAAGTACAGTATTGATAGGACCTACACCTGTCAACATAATTGGAAGAAATCTGATGACTCAGCTTGGTTGCACTTTAAATTTT
>H_02
CCTCAGATCACTCTTTGGCAACGACCCCTCGTCACAGTAAAGGTAGGGGGGCAACTAACGGAAGCTCTATTAGATACAGGAGCAGATGATACAGTATTAGAAGAAATGAATTTGCCAGGAAAATGGAGACCAAAAATAATAGGGGGAATTGGAGGTTTTATCAAAGTAAGACAGTATGATCAGGTACCCATAGAAATCTGTGGACATAAAGTTACAAGTTCAGTATTAGTAGGACCTACACCTGTCAACATAATTGGAAGAAATCTGATGACTCAGCTTGGTTGCACTTTAAATTTT
>H_03
CCTCAAATCACTCTTTGGCAACGACCCGTCGTCACAGTAAGAATAGGGGGGCAACTAAAGGAAGCTCTATTAGATACAGGAGCAGATGATACTGTATTAGAAGAAATGAATTTGCCAGGAAAATGGAGACCAAAAATAATAGGGGGAATTGGAGGTTTTATCAAAGTAAGACAGTATGATCAGGTACCCATAGAAATCTGTGGACATAAAGTTACAAGTACAGTATTAATAGGACCTACACCTGTCAACATAATTGGAAGAAATCTGATGACTCAGCTTGGTTGCACTTTAAATTTT
>H_04
CCTCAAATCACTCTTTGGCAACGACCCGTCGTCACAGTAAGAATAGGGGGGCAACTAAAGGAAGCTCTATTAGATACAGGAGCAGATGATACAGTATTAGAAGAAATGAATTTACCAGGAAAATGGAGACCAAAAATAATAGGGGGAATTGGAGGTTTTATCAAAGTAAGACAGTATGATCAGATACCCATAGAAATCTGTGGACATAAAGTTACAAGTACAGTATTGATAGGACCTACACCTGTCAACATAATTGGAAGAAATCTGATGACTCAGCTTAGTTGCACTTTAAATTTT
>H_05
CCTCAAATCACTCTTTGGCAACGACCCGTCGTCACAGTAAGAATAGGGGGGCAACTAAAGGAAGTTCTATTAGATACAGGAGCAGATAATACAGTATTAGAAGAAATGAATTTACCAGGAAAATGGAGACCAAAAATAATAGGGGGAATTGGAGGTTTTATCAAAGTAAGACAGTATGATCAGATACCCATAGAAATCTGTGGGCATAAAGTTACCGGTACAGTATTGGTAGGACCTACACCTGTCAACATAATTGGAAGAGATCTGTTGACTCAGCTTGGTTGCACTTTAAATTTT
>H_06
CCTCAAATCACTCTTTGGCAACGACCCGTCGTCACAGTAAGAATAGGGGGGCAACTAAAGGAAGTTCTATTAGATACAGGAGCAGATAATACAGTATTAGAAGAAATGAATTTACCAGGAAAATGGAGACCAAAAATAATAGGGGGAATTGGAGGTTTTATCAAAGTAAGACAGTATGATCAGATACCCATAGAAATCTGTGGGCATAAAGTTACCGGTACAGTATTGGTAGGACCTACACCTGTCAACATAATTGGAAGAGATCTGTTGACTCAGCTTGGTTGCACTTTAAATTTT
>H_07
CCTCAAATCACTCTTTGGCAACGACCCGTCGTCACAGTAAGAATAGGGGGGCAACTAAAGGAAGCTCTATTAGATACAGGAGCAGATGATACTGTATTAGAAGAAATGAATTTGCCAGGAAAATGGAGACCAAAAATAATAGGGGGAATTGGAGGTTTTATCAAAGTAAGACAGTATGATCAGGTACCCATAGAAATCTGTGGACATAAAGTTACAAGTACAGTATTAATAGGACCTACACCTGTCAACATAATTGGAAGAAATCTGATGACTCAGCTTGGTTGCACTTTAAATTTT
>H_08
CCTCAAATCACTCTTTGGCAACGACCCGTCGTCACAGTAAGAATAGGGGGGCAACTAAAGGAAGCTCTATTAGATACAGGAGCAGATGATACTGTATTAGAAGAAATGAATTTGCCAGGAAAATGGAGACCAAAAATAATAGGGGGAATTGGAGGTTTTATCAAAGTAAGACAGTATGATCAGGTACCCATAGAAATCTGTGGACATAAAGTTACAAGTACAGTATTAATAGGACCTACACCTGTCAACATAATTGGAAGAAATCTGATGACTCAGCTTGGTTGCACTTTAAATTTT
>H_09
CCTCAGATCACTCTTTGGCAACGACCCCTCGTCACAGTAAAGGTAGGGGGGCAACTAACGGAAGCTCTATTAGATACAGGAGCAGATGATACAGTATTAGAAGAAATGAATTTGCCAGGAAAATGGAGACCAAAAATAATAGGGGGAATTGGAGGTTTTATCAAAGTAAGACAGTATGATCAGGTACCCATAGAAATCTGTGGACATAAAGTTACAAGTTCAGTATTAGTAGGACCTACACCTGTCAACATAATTGGAAGAAATCTGATGACTCAGCTTGGTTGCACTTTAAATTTT
>H_10
CCTCAAATCACTCTTTGGCAACGACCCGTCGTCACAGTAAGAATAGGGGGGCAACTAAAGGAAGTTCTATTAGATACAGGAGCAGATAATACAGTATTAGAAGAAATGAATTTACCAGGAAAATGGAGACCAAAAATAATAGGGGGAATTGGAGGTTTTATCAAAGTAAGACAGTATGATCAGATACCCATAGAAATCTGTGGGCATAAAGTTACCGGTACAGTATTGGTAGGACCTACACCTGTCAACATAATTGGAAGAGATCTGTTGACTCAGCTTGGTTGCACTTTAAATTTT
>H_12
CCTCAAATCACTCTTTGGCAACGACCCGTCGTCACAGTAAGAATAGGGGGGCAACTAAAGGAAGCTCGATTAGATACAGGAGCAGATGATACAGTATTAGAAGAAATGAATTTACCAGGAAAATGGAGACCAAAAATAATAGGGGGAATTGGAGGTTTTATCAAAGTAAGACAGTATGATCAGATACCCATAGAAATCTGTGGACATAAAGTTACAAGTACAGTATTGATAGGACCTACACCTGTCAACATAATTGGAAGAAATCTGATGACTCAGCTTGGTTGCACTTTAAATTTT
>H_13
CCTCAAATCACTCTTTGGCAACGACCCGTCGTCACAGTAAGAATAGGGGGGCAACTAAAGGAAGCTCTATTAGATACAGGAGCAGATGATACAGTATTAGAAGAAATGAATTTACCAGGAAAATGGAGACCAAAAATAATAGGGGGAATTGGAGGTTTTATCAAAGTAAGACAGTATGATCAGATACCCATAGAAATCTGTGGACATAAAGTTACAAGTACAGTATTGATAGGACCTACACCTGTCAACATAATTGGAAGAAATCTGATGACTCAGCTTGGTTGCACTTTAAATTTT
>H_14
CCTCAAATCACTCTTTGGCAACGACCCGTCGTCACAGTAAGAATAGGGGGGCAACTAAAGGAAGTTCTATTAGATACAGGGGCAGATAATACAGTATTAGAAGAAATGAATTTACCAGGAAAATGGAGACCAAAAATAATAGGGGGAATTGGAGGTTTTATCAAAGTAAGACAGTATGATCAGATACCCATAGAAATCTGTGGGCATAAAGTTACCGGTACAGTATTGGTAGGACCTACACCTGTCAACATAATTGGAAGAGATCTGTTGACTCAGCTTGGTTGCACTTTAAATTTT
>H_15
CCTCAAATCACTCTTTGGCAACGACCCGTCGTCACAGTAAGAATAGGGGGGCAACTAAAGGAAGTTCTATTAGATACAGGAGCAGATAATACAGTATTAGAAGAAATGAATTTACCAGGAAAATGGAGACCAAAAATAATAGGGGGAATTGGAGGTTTTATCAAAGTAAGACAGTATGATCAGATACCCATAGAAATCTGTGGGCATAAAGTTACCGGTACAGTATTGGTAGGACCTACACCTGTCAACATAATTGGAAGAGATCTGTTGACTCAGCTTGGTTGCACTTTAAATTTT
>H_16
CCTCAAATCACTCTTTGGCAACGACCCGTCGTCACAGTAAGAATAGGGGGGCAACTAAAGGAAGCTCTATTAGATACAGGAGCAGATAATACAGTATTAGAAGAAATGAATTTACCAGGAAAATGGAGACCAAAAATAATAGGGGGAATTGGAGGTTTTATTAAAGTAAGACAGTATGATCAGATACCCATAGAAATCTGTGGGCATAAAGTTACCGGTACAGTATTGGTAGGACCTACACCTGTCAACATAATTGGAAGAGATCTGATGACTCAGCTTGGTTGCACTTTAAATTTT
>H_17
CCTCAAATCACTCTTTGGCAACGACCCGTCGTCACAGTAAGAATAGGGGGGCAACTAAAGGAATCTCTATTAGATACAGGAGCAGATGATACAGTATTAGAAGAGATGAATTTACCAGGAAAATGGAGACCAAAAATAATAGGGGGAATTGGAGGTTTTATCAAAGTAAGACAGTATGATCAGATACCCATAGAAATCTGTGGACATAAAGTTACAAGTACAGTATTGATAGGACCTACACCTGTCAACATAATTGGAAGAAATCTGATGACTCAGCTTGGTTGCACTTTAAATTTT
>H_18
CCTCAAATCACTCTTTGGCAACGACCCCTCGTCACAGTAAAGGTAGGGGGGCAACTAACGGAAGCTCTATTAGATACAGGAGCAGATGATACAGTATTAGAAGAAATGAATTTGCCAGGAAAATGGAGACCAAAAATAATAGGGGGAATTGGAGGTTTTATCAAAGTAAGACAGTATGATCAGGTACCCATAGAAACCTGTGGACATAAAGTTACAAGTTCAGTATTAGTAGGACCTACACCTGTCAACATAATTGGAAGAAATCTGATGACTCAGCTTGGTTGCACTTTAAATTTT
>H_19
CCTCAAATCACTCTTTGGCAACGACCCGTCGTCACAGTAAGAATAGGGGGGCAACTAAAGGAAGCTCTATTAGATACAGGAGCAGATGATACAGTATTAGAAGAAATGAATTTACCAGGAAAATGGAGACCAAAAATAATAGGGGGAATTGGAGGTTTTATCAAAGTAAGACAGTATGATCAGATACCCATAGAAATCTGTGGACATAAAGTTACAAGTACAGTATTGATAGGACCTACACCTGTCAACATAATTGGAAGAAATCTGATGACTCAGCTTGGTTGCACTTTAAATTTT
>I_01
CCTCAAATCACTCTTTGGCAACGACCCCTCGTCACAGTAAAGATAGGGGGGCAACTAAAGGAAGCTCTATTAGATACAGGAGCAGATGATACAGTATTAGAAGAAATGAATTTACCAGGAAAATGGAGACCAAAATTGATAGGGGGAATTGGAGGTTTTATCAAAGTAAGACAGTATGATCAGGTACCCATAGAAATCTGTGGACATAAAGTTACAAGTACAGTATTAATAGGACCTACACCTGTCAACGTAATTGGAAGAAATCTGATGACTCAGCTTGGTTGCACTTTAAATTTT
>I_02
CCTCAGACCACTCTTTGGCAACGACCCCTCGTCACAGTAAAGATAGGGGGGCAACTAAAGGAAGCTCTATTAGATACAGGAGCAGATGATACAGTATTAGAAGAAATGAATTTACCAGGAAAATGGAGACCAAAAATAATAGGGGGAATTGGAGGTTTTATCAAAGTAAGACAGTATGATCAGATACCCATAGAAATCTGTGGACATAAAGTTACAAGTACAGTATTAATAGGACCTACACCTGTCAACGTAATTGGAAGAAATCTGATGACTCAGCTTGGTTGCACTTTAAATTTT
>I_04
CCTCAGATCACTCTTTGGCAACGACCCCTCGTCACAGTAAAGATAGGGGGGCAACTAAAGGAAGCTCTATTAGATACAGGAGCAGATGATACAGTATTAGAAGAAATGAATTTACCAGGAAAATGGAGACCAAAAATAATAGGGGGAATTGGAGGTTTTATCAAAGTAAGACAGTATGATCAGATACCCATAGAAATCTGTGGACATAAAGTTACAAGTACAGTATTAATAGGACCTACACCTGTCAACGTAATTGGAAGAAATCTGATGACTCAGCTTGGTTGCACTTTAAATTTT
>I_05
CCTCAGATCACTCTTTGGCAACGACCCCTCGTCACAGTAAAGATAGGGGGGCAACTAAAGGAAGCTCTATTAGATACAGGAGCAGATGATACAGTATTAGAAGAAATGAATTTACCAGGAAAATGGAGACCAAAAATAATAGGGGGAATTGGAGGTTTTATCAAAGTAAGACAGTATGATCAGATACCCATAGAAATCTGTGGACATAAAGTTACAAGTACAGTATTAATAGGACCTACACCTGTCAACGTAATTGGAAGAAATCTGATGACTCAGCTTGGTTGCACTTTAAATTTT
>I_06
CCTCAGATCACTCTTTGGCAACGACCCCTCGTCACAGTAAAGATAGGGGGGCAACTAAAGGAAGCTCTATTAGATACAGGAGCAGATGATACAGTATTAGAAGAAATGAATTTGCCAGGAAAATGGAGACCAAAAATAATAGGGGGAATTGGAGGTTTTATCAGAGTAAGACAGTATGATCAGGTACCCATAGAAATCTGTGGACATAAAGTTACAAGTACAGTATTAATAGGACCTACACCTGTCAACGTAATTGGAAGAAATCTGATGACTCAGCTTGGTTGCACTTTAAATTTT
>I_07
CCTCAAATCACTCTTTGGCAACGACCCCTCGTCACAGTAAAGATAGGGGGGCAACTAAAGGAAGCTCTATTAGATACAGGAGCAGATGATACAGTATTAGAAGAAATGAATTTACCAGGAAAATGGAGACCAAAAATAATAGGGGGAATTGGAGGTTTTATCAAAGTAAGACAGTATGATCAGATACCCATAGAAATCTGTGGACATAAAGTTACAAGTACAGTATTAATAGGACCTACACCTGTCAACGTAATTGGAAGAAATCTGATGACTCAGCTTGGTTGCACTTTAAATTTT
>I_08
CCTCAAATCACTCTTTGGCAACGACCCGTCGTCACAGTAAAGATAGGGGGGCAACTAAAGGAAGCTCTATTAGATACAGGAGCAGATGATACAGTATTAGAAGAAATGAATTTACCAGGAAAATGGAGACCAAAAATAATAGGGGGAATTGGAGGTTTTATCAGAGTAAGACAGTATGATCAGGTACCCATAGAAATCTGTGGACATAAAGTTACAAGTACAGTATTAATAGGACCTACACCTGTCAACGTAATTGGAAGAAATCTGATGACTCAGCTTGGTTGCACTTTAAATTTT
>I_09
CCTCAAATCACTCTTTGGCAACGACCCCCCGTCACAGTAAGGATAGGGGGGCAATTAAAGGAAGCTCTATTAGACACAGGAGCAGATGATACAGTATTAGAAGAAATGAATTTACCAGGAAAATGGAGACCAAAAATAATAGGGGGAATTGGAGGTTTTATCAAAGTAAGACAGTATGATCAGATACCCGTAGAAATCTGTGGACATAAAGTTACAAGTACAGTATTAATAGGACCTACACCTGTCAACGTAATTGGAAGAAATCTGATGACTCAGTTTGGTTGCACTTTAAATTTT
>I_10
CCTCAGATCACTCTTTGGCAACGACCCCTCGTCACAGTAAAGATAGGGGGGCAACTAAAGGAAGCTCTATTAGATACAGGAGCAGATGATACAGTATTAGAAGAAATGAATTTGCCAGGAAAATGGAGACCAAAAATAATAGGGGGAATTGGAGGTTTTATCAGAGTAAGACAGTATGATCAGGTACCCATAGAAATCTGTGGACATAAAGTTACAAGTACAGTATTAATAGGACCTACACCTGTCAACGTAATTGGAAGAAATCTGATGACTCAGCTTGGTTGCACTTTAAATTTT
>I_11
CCTCAAATCACTCTTTGGCAACGACCCCTCGTCACAGTAAAGATAGGGGGGCAACTAAAGGAAGCTCTATTAGATACAGGAGCAGATGATACAGTATTAGAAGAAATGAATTTACCAGGAAAATGGAGACCAAAAATAATAGGGGGAATTGGAGGTTTTATCAAAGTAAGACAGTATGATCAGATACCCATAGAAATCTGTGGACATAAAGTTACAAGTACAGTATTAATAGGACCTACACCTGTCAACGTAATTGGAAGAAATCTGATGACTCAGCTTGGTTGCACTTTAAATTTT
>I_12
CCTCAGATCACTCTTTGGCAACGACCCCTCGTCACAGTAAAGATAGGGGGGCAACTAAAGGAAGCTCTATTAGATACAGGAGCAGATGATACAGTATTAGAAGAAATGAATTTACCAGGAAAATGGAGACCAAAAATAATAGGGGGAATTGGAGGTTTTATCAAAGTAAGACAGTATGATCAGATACCCATAGAAATCTGTGGACATAAAGTTACAAGTACAGTATTAATAGGACCTACACCTGTCAACGTAATTGGAAGAAATCTGATGACTCAGCTTGGTTGCACTTTAAATTTT
>I_13
CCTCAAATCACTCTTTGGCAACGACCCGTCGTCACAGTAAAGATAGGGGGGCAACTAAAGGAAGCTCTATTAGATACAGGAGCAGATGATACAGTATTAGAAGAAATGAATTTACCAGGAAAATGGAGACCAAAAATAATAGGGGGAATTGGAGGTTTTATCAGAGTAAGACAGTATGATCAGGTACCCATAGAAATCTGTGGACATAAAGTTACAAGTACAGTATTAATAGGACCTACACCTGTCAACGTAATTGGAAGAAATCTGATGACTCAGCTTGGTTGCACTTTAAATTTT
>I_14
CCTCAGATCACTCTTTGGCAACGACCCCTCGTCACAGTAAAGATAGGGGGGCAACTAAAGGAAGCTCTATTAGATACAGGAGCAGATGATACAGTATTAGAAGAAATGAATTTACCAGGAAAATGGAGACCAAAAATAATAGGGGGAATTGGAGGTTTTATCAAAGTAAGACAGTATGATCAGATACCCATAGAAATCTGTGGACATAAAGTTACAAGTACAGTATTAATAGGACCTACACCTGTCAACGTAATTGGAAGAAATCTGATGACTCAGCTTGGTTGCACTTTAAATTTT
>I_15
CCTCAGATCACTCTTTGGCAACGACCCCTCGTCACAGTAAAGATAGGGGGGCAACTAAAGGAAGCTCTATTAGATACAGGAGCAGATGATACAGTATTAGAAGAAATGAATTTGCCAGGAAAATGGAGACCAAAAATAATAGGGGGAATTGGAGGTTTTATCAGAGTAAGACAGTATGATCAGGTACCCATAGAAATCTGTGGACATAAAGTTACAAGTACAGTATTAATAGGACCTACACCTGTCAACGTAATTGGAAGAAATCTGATGACTCAGCTTGGTTGCACTTTAAATTTT
>I_16
CCTCAAATCACTCTTTGGCAACGACCCCTCGTCACAGTAAGGATAGGGGGGCAATTAAAGGAAGCTCTATTAGACACAGGAGCAGATGATACAGTATTAGAAGAAATGAATTTACCAGGAAAATGGAGACCAAAAATAATAGGGGGAATTGGAGGTTTTATCAAAGTAAGACAGTATGATCAGATACCCATAGAAATCTGTGGACATAAAGTTACAAGTACAGTATTAATAGGACCTACACCTGTCAACGTAATTGGAAGAAATCTGATAACTCAGCTTGGTTGCACTTTAAATTTT
>I_17
CCTCAAATCACTCTTTGGCAACGACCCCTCGTCACAGTAAGGATAGGGGGGCAATTAAAGGAAGCTCTATTAGACACAGGAGCAGATGATACAGTATTAGAAGAAATGAATTTACCAGGAAAATGGAGACCAAAAATAATAGGGGGAATTGGAGGTTTTATCAAAGTAAGACAGTATGATCAGATACCCATAGAAATCTGTGGACATAAAGTTACAAGTACAGTATTAATAGGACCTACACCTGTCAACGTAATTGGAAGAAATCTGATGACTCAGCTTGGTTGCACTTTAAATTTT
>I_18
CCTCAAATCACTCCTTGGCAACGACCCCTCGTCACAGTAAAGATAGGGGGGCAACTAAAGGAAGCTCTATTAGATACAGGAGCAGATGATACAGTATTAGAAGAAATGAATTTACCAGGAAAATGGAGACCAAAATTGATAGGGGGAATTGGAGGTTTTATCAAAGTAAGACAGTATGATCAGGTACCCATAGAAATCTGTGGACATAAAGTTACAAGTACAGTATTAATAGGACCTACACCTGTCAACGTAATTGGAAGAAATCTGATGACTCAGCTTGGTTGCACTTTAAATTTT
>I_19
CCTCAGATCACTCTTTGGCAACGACCCCTCGTCACAGTAAAGATAGGGGGGCAACTAAAGGAAGCTCTATTAGATACAGGAGCAGATGATACAGTATTAGAAGAAATGAATTTACCAGGAAAATGGAGACCAAAAATAATAGGGGGAATTGGAGGTTTTATCAAAGTAAGACAGTATGATCAGATACCCATAGAAATCTGTGGACATAAAGTTACAAGTACAGTATTAATAGGACCTACACCTGTCAACGTAATTGGAAGAAATCTGATGACTCAGCTTGGTTGCACTTTAAATTTT
>I_20
CCTCAAATCACTCTTTGGCAACGACCCCTCGTCACAGTAAAGATAGGGGGGCAACTAAAGGAAGCTCTATTAGATACAGGAGCAGATGATACAGTATTAGAAGAAATGAATTTACCAGGAAAATGGAGACCAAAATTGATAGGGGGAATTGGAGGTTTTATCAAAGTAAGACAGTATGATCAGGTACCCATAGAAATCTGTGGACATAAAGTTACAAGTACAGTATTAATAGGACCTACACCTGTCAACGTAATTGGAAGAAATCTGATGACTCAGCTTGGTTGCACTTTAAATTTT
>I_21
CCTCAGATCACTCTTTGGCAACGACCCCTCGTCACAGTAAAGATAGGGGGGCAACTAAAGGAAGCTCTATTAGATACAGGAGCAGATGATACAGTATTAGAAGAAATGAATTTACCAGGAAAATGGAGACCAAAAATAATAGGGGGAATTGGAGGTTTTATCAAAGTAAGACAGTATGATCAGATACCCATAGAAATCTGTGGACATAAAGTTACAAGTACAGTATTAATAGGACCTACACCTGTCAACGTAATTGGAAGAAATCTGATGACTCAGCTTGGTTGCACTTTAAATTTT
>J_01
CCTCAGATCACTCTTTGGCAACGACCCATCGTCACAGTAAGGATAGGGGGGCAACTAAAGGAAGCTCTATTAGATACAGGAGCGGATGATACTGTATTAGAAGAAATGAATTTGCCAGGAAGATGGAAACCAAAATTGATAGGGGGAATTGGAGGTTTTATCAAAGTAAGACAGTATGATCAGATACCCATAGAAATCTGTGGACATAAAGTTACAAGTACAGTATTAATAGGACCTACACCTGTCAACGTAATTGGAAGAAATCTGATGACTCAGCTTGGTTGCACTTTAAATTTT
>J_02
CCTCAGATCACTCTTTGGCAACGACCCATCGTCACAGTAAAGATAGGGGGGCAACTAAAGGAAGCTCTATTAGATACAGGAGCAGATGATACAGTATTAGAAGAAATGAATTTACCAGGAAAATGGAGACCAAAAATAATAGGGGGAATTGGAGGTTTTATCAAAGTAAGACAATATGATCAGATACCCATAGAAATCTGTGGACATAAAGTTACAAGTACAGTATTAATAGGACCTACACCTGTCAACGTAATTGGAAGAAATCTGATGACTCAGCTTGGTTGCACTTTAAATTTT
>J_03
CCTCAGATCACTCTTTGGCAACGACCCATCGTCACAGTAAGGATAGGGGGGCAACTAAAGGAAGCTCTATTAGATACAGGAGCAGATGATACAGTATTAGAAGAAATGAATTTACCAGGAAAATGGAGACCAAAAATAATAGGGGGAATTGGAGGTTTTATCAGAGTAAGACAGTATGATCAGGTACCCATAGAAATCTGTGGACATAAAGTTACAAGTACAGTATTAATAGGACCTACACCTGTCAACGTAATTGGAAGAAATCTGATGACTCAGCTTGGTTGCACTTTAAATTTT
>J_04
CCTCAAATCACTCTTTGGCAACGACCCGTCGTCACAGTAAGAATAGGGGGGCAACTAAAGGAAGCTCTATTAGATACAGGAGCAGATGATACAGTATTAGAAGAAATGAATTTACCAGGAAAATGGAGACCAAAAATAATAGGGGGAATTGGAGGTTTTATCAGAGTAAGACAGTATGATCAGGTACCCATAGAAATCTGTGGACATAAAGTTACAAGTACAGTATTAATAGGACCTACACCTGTCAACGTAATTGGAAGAAATCTGATGACTCAGCTTGGTTGCACCTTAAATTTT
>J_06
CCTCAGATCACTCTTTGGCAACGACCCATCGTCACAGTAAGGATAGGGGGGCAATTAAAGGAAGCTCTATTAGATACAGGAGCAGATGATACAGTATTAGAAGAAATGAATGTGCCAGGAAAATGGAGACCAAAAATAATAGGGGGAATTGGAGGTTTTATCAGAGTAAGACAGTATGATCAGGTACCCATAGAAATCTGTGGACATAAAGTTACAAGTACAGTATTAATAGGACCTACACCTGTCAACGTAATTGGAAGAAATCTGATGACTCAGCTTGGTTGCACCTTAAATTTT
>J_07
CCTCAGATCACTCTTTGGCAACGACCCATCGTCACAGTAAAGATAGGGGGGCAACTAAAGGAAGCTCTATTAGATACAGGAGCAGATGATACAGTACTAGAAGAAATGAATTTACCAGGAAAATGGAGACCAAAAATAATAGGGGGAATTGGAGGTTTTATCAGAGTAAGACAGTATGATCAGGTACCCATAGAAATCTGTGGACATAAAGTTACAAGTACAGTATTAATAGGACCTACACCTGTCAACGTAATTGGAAGAAATCTGATGACTCAGCTTGGTTGCACTTTAAATTTT
>J_09
CCTCAGATCACTCTTTGGCAACGACCCATCGTCACAGTAAAGATAGGGGGGCAACTAAAGGAAGCTCTATTAGATACAGGAGCAGATGATACAGTACTAGAAGAAATGAATTTACCAGGAAAATGGAGACCAAAAATAATAGGGGGAATTGGAGGTTTTATCAGAGTAAGACAGTATGATCAGGTACCCATAGAAATCTGTGGACATAAAGTTACAAGTACAGTATTAATAGGACCTACACCTGTCAACGTAATTGGAAGAAATCTGATGACTCAACTTGGTTGCACTTTAAATTTT
>J_10
CCTCAGATCACTCTTTGGCAACGACCCCTCGTCACAGTAAAGATAGGGGGGCAACTAAAGGAGGCTCTATTAGATACAGGAGCAGATGATACAGTATTAGAAGAAATGAATTTGCCAGGAAAATGGAGACCAAAAATAATAGGGGGAATTGGAGGTTTTATCAGAGTAAGACAGTATGATCAGGTACCCATAGAAATCTGTGGACATAAAGTTACAAGTACAGTATTAATAGGACCTACACCTGTCAACGTAATTGGAAGAAATCTGATGACTCAGCTTGGTTGCACTTTAAATTTT
>J_11
CCTCAAATCACTCTTTGGCAACGACCCGTCGTCACAGTAAGAATAGGGGGGCAGCTAAAGGAAGCTCTATTAGATACAGGAGCAGATGATACAGTATTAGAAGAAATGAATTTACCAGGAAAATGGAGACCAAAAATAATAGGGGGAATTGGAGGTTTTATCAAAGTAAGACAGTATGATCAGATACCCATAGAAATCTGTGGACATAAAGTTACAAGTACAGTATTAATAGGACCTACACCTGTCAACGTAATTGGAAGAAATCTGATGACTCAGCTTGGTTGCACTTTAAATTTT
>J_12
CCTCAAATCACTCTTTGGCAACGACCCGTCGTCACAGTAAGAATAGGGGGGCAACTAAAGGAAGCTCTATTAGATACAGGAGCAGATGATACAGTATTAGAAGAAATGAATTTACCAGGAAAATGGAGACCAAAAATAATAGGGGGAATTGGAGGTTTTATCAGAGTAAGACAGTATGATCAGGTACCCATAGAAATCTGTGGACATAAAGTTACAAGTACAGTATTAATAGGACCTACACCTGTCAACGTAATTGGAAGAAATCTGATGACTCAGCTTGGTTGCACTTTAAATTTT
>J_13
CCTCAGATCACTCTTTGGCAACGACCCATCGTCACAGTAAGGATAGGGGGGCAGCTAAAGGAAGCTCTATTAGATACAGGAGCGGATGATACTGTATTAGAAGAAATGAATTTGCCAGGAAGATGGAAACCAAAATTGATAGGGGGAATTGGAGGTTTTATCAAAGTAAGACAGTATGATCAGATACCCATAGAAATCTGTGGACATAAAGTTACAAGTACAGTATTAATAGGACCTACACCTGTCAACGTAATTGGAAGAAATCTGTTGACCCAGCTTGGTTGCACTTTAAATTTT
>J_14
CCTCAAATCACTCTTTGGCAACGACCCGTCGTCACAGTAAGAATAGGGGGGCAACTAAAGGAAGCTCTATTAGATACAGGAGCAGATGATACAGTATTAGAAGAAATGAATTTACCAGGAAAATGGAGACCAAAAATAATAGGGGGAATTGGAGGTTTTATCAGAGTAAGACAGTATGATCAGGTACCCATAGAAATCTGTGGACATAAAGTTACAAGTACAGTATTAATAGGACCTACACCTGTCAACGTAATTGGAAGAAATCTGATGACTCAGCTTGGTTGCACTTTAAATTTT
>J_15
CCTCAGATCACTCTTTGGCAACGACCCATCGTCACAGTAAGGATAGGGGGGCAATTAAAGGAAGCTCTATTAGATACAGGAGCAGATGATACAGTATTAGAAGAAATGAATGTGCCAGGAAAATGGAGACCAAAAATAATAGGGGGAATTGGAGGTTTTATCAGAGTAAGACAGTATGATCAGGTACCCATAGAAATCTGTGGACATAAAGTTACAAGTACAGTATTAATAGGACCTACACCTGTCAACGTAATTGGAAGAAATCTGATGACTCAGCTTGGTTGCACTTTAAATTTT
>J_16
CCTCAGATCACTCTTTGGCAACGACCCATCGTCACAGTAAGGATAGGGGGGCAATTAAAGGAAGCTCTATTAGATACAGGAGCAGATGATACAGTATTAGAAGAAATGAATGTGCCAGGAAAATGGAGACCAAAAATAATAGGGGGAATTGGAGGTTTTATCAGAGTAAGACAGTATGATCAGGTACCCATAGAAATCTGTGGACATAAAGTTACGAGTACAGTATTAATAGGACCTACACCTGTCAACGTAATTGGAAGAAATCTGATGACTCAGCTTGGTTGCACCTTAAATTTT
>J_17
CCTCAGATCACTCTTTGGCAACGACCCATCGTCACAGTAAGAATAGGGGGGCAGCTAAAGGAAGCTCTATTAGATACAGGAGCAGATGATACAGTATTAGAAGAAATGAATTTACCAGGAAAATGGAGACCAAAAATAATAGGGGGAATTGGAGGTTTTATCAGAGTAAGACAGTATGATCAGGTACCCATAGAAATCTGTGGACATAAAGTTACAAGTACAGTATTAATAGGACCTACACCTGTCAACGTAATTGGAAGAAATCTGATGACTCAGCTTGGTTGCACTTTAAATTTT
>J_18
CCTCAGATCACTCTTTGGCAACGACCCATCGTCACAGTAAGGATAGGGGGGCAACTAAAGGAAGCTCTATTAGATACAGGAGCAGATGATACAGTATTAGAAGAAATGAATTTGCCAGGAAAATGGAGACCAAAAGTAATAGGGGGAATTGGAGGTTTTATCAAAGTAAGACAGTATGATCAGATACCCATAGAAATCTGTGGACATAAAGTTACAAGTACAGTATTAATAGGACCTACACCTGTCAACGTAATTGGAAGAAATCCGATGACTCAGCTTGGTTGCACTTTAAATTTT
>K_01
CCTCAGATCACTCTTTGGCAACGACCCATCGTCACAGTAAGGATAGGGGGGCAATTAAAGGAGGCTCTATTAGATACAGGAGCAGATGATACAGTATTAGAAGAAATGAATTTGCCAGGAAAATGGAGACCAAAAATAATAGGGGGAATTGGAGGTTTTATCAAAGTAAGACAGTATGATCAGATACCCATAGAAATCTGTGGACATAAAGTTACAAGTACAGTATTAATAGGACCTACACCTGTCAACGTAATTGGAAGAAATCTGATGACTCAGCTTGGTTGCACTTTAAATTTT
>K_02
CCTCAGATCACTCTTTGGCAACGACCCATCGTCACAGTAAAGATAGGGGGGCAACTAAAGGAAGCTCTATTAGATACAGGAGCAGATGATACAGTATTAGAAGAAATGAATTTGCCAGGAAAATGGAGACCAAAAATAATAGGGGGAATTGGAGGTTTTATCAAAGTAAGACAGTATGATCAGATACCCATAGAAATCTGTGGACATAAAGTTACAAGTACAGTATTAATAGGACCTACACCTGTCAACGTAATTGGAAGAAATCTGATGACTCAGCTTGGTTGCACTTTAAATTTT
>K_03
CCTCAAATCACTCTTTGGCAACGACCCCTCGTCACAGTAAAGATAGGGGGGCAACTAAAGGAAGCTCTATTAGATACAGGAGCAGATGATACAGTATTCGAAGAAATGAATTTACCAGGAAAATGGAGACCAAAAATAATAGGGGGAATTGGAGGTATTATCAGAGTAAGACAGTATGATCAGGTACCCATAGAAATCTGTGGACATAAAATTACAAGTACAGTATTAATAGGACCTACACCTGTCAACGTAATTGGAAGAAATCTGATGACTCAGCTTGGTTGCACTTTAAATTTT
>K_04
CCTCAAATCACTCTTTGGCAACGACCCATCGTCACAGTAAGAATAGAGGGGCAACTAAAGGAAGCTCTATTAGATACAGGAGCGGATGATACTGTATTAGAAGAAATGAATTTGCCAGGAAAATGGAGACCAAAAATAATAGGGGGAATTGGAGGTTTTATCAGAGTAAGACAGTATGATCAGGTACCCATAGAAATCTGTGGACATAAAGTTACAAGTACAGTATTAATAGGACCTACACCTGTCAACGTAATTGGAAGAAATCTGATGACTCAGCTTGGTTGCACTTTAAATTTT
>K_05
CCTCAAATCACTCTTTGGCAACGACCCGTCGTCACAGTAAGAATAGGGGGGCAACTAAAGGAAGCTCTATTAGATACAGGAGCAGATGATACAGTATTAGAAGAAATGAATTTGCCAGGAAAATGGAGACCAAAAATAATAGGGGGAATTGGAGGTTTTATCAGAGTAAGACAGTATGATCAGGTACCCATAGAAATCTGTGGACATAAAGTTACAAGTACAGTATTAATAGGACCTACACCTGTCAACGTAATTGGAAGAAATCTGATGACTCAGCTTGGTTGCACTTTAAATTTT
>K_06
CCTCAGATCACTCTTTGGCAACGACCCATCGTCACAGTAAGAATAGGGGGGCAACTAAAGGAAGCTCTACTAGATACAGGAGCAGATGATACAGTATTAGAAGAAATGAATTTGCCAGGAAAATGGAGACCAAAAATAATAGGGGGAATTGGAGGTTTTATCAGAGTAAGACAGTATGATCAGGTACCCGTAGAAATCTGTGGACATAAAGTTACAAGTACAGTATTAATAGGACCTACACCTGTCAACGTAATTGGAAGAAATCTGATGACTCAGCTTGGTTGCACTTTAAATTTT
>K_07
CCTCAGATCACTCTTTGGCAACGACCCATCGTCACAGTAAGGATAGGGGGGCAATTAAAGGAAGCTCTATTAGATACAGGAGCAGATGATACAGTATTAGAAGAAATGAATTTACCAGGAAAATGGAAACCAAAATTGATAGGGGGAATTGGAGGTTTTATCAGAGTAAGACAGTATGATCAGGTACCCATAGAAATCTGTGGACATAAAGTTACAAGTACAGTATTAGTAGGACCTACACCTGTCAACGTAATTGGAAGAAATCTGATGACTCAGCTTGGTTGCACTTTAAATTTT
>K_08
CCTCAAATCACTCTTTGGCAACGACCCATCGTCACAGTAAGAATAGAGGGGCAACTAAAGGAAGCTCTATTAGATACAGGAGCGGATGATACTGTATTAGAAGAAATGAATTTGCCAGGAAAATGGAGGCCAAAAATAATAGGGGGAATTGGAGGTTTTATCAGAGTAAGACAGTATGATCAGGTACCCATAGAAATCTGTGGACATAAAGTTACAAGTACAGTATTAATAGGACCTACACCTGTCAACGTAATTGGAAGAAATCTGATGACTCAGCTTGGTTGCACTTTAAATTTT
>K_09
CCTCAGATCACTCTTTGGCAACGACCCGTCGTCACAGTAAGAATAGGGGGGCAACTAAAGGAAGCTCTATTAGATACAGGAGCAGATGATACAGTATTAGAAGAAATGAATTTACCAGGAAAATGGAGACCAAAAATAATAGGGGGAATTGGAGGTTTTATCAGAGTAAGACAGTATGATCAGGTACCCATAGAAATCTGTGGACATAAAGTTACAAGTACAGTATTGGTAGGGCCTACACCTGTCAACGTAATTGGAAGAAATCTGATGACTCAGCTTGGTTGCACTTTAAATTTT
>K_10
CCTCAAATCACTCTTTGGCAACGACCCGTCGTCACAGTAAAGATAGGGGGGCAACTAAAGGAAGCTCTATTAGATACAGGAGCAGATGATACAGTATTAGAAGAAATGAATTTACCAGGAAGATGGAGACCAAAAATAATAGGGGGAATTGGAGGTTTTATCAGAGTAAGACAGTATGATCAGGTACCCATAGAAATCTGTGGACATAAAGTTATAAGTACAGTATTAATAGGACCTACACCTGTCAACGTAATTGGAAGAAATCTGATGACTCAGCTTGGTTGCACTTTAAATTTT
>K_11
CCTCAAATCACTCTTTGGCAACGACCCGTTGTCACAGTAAGAATAGGGGGGCAACTAATGGAAGCTCTATTAGATACAGGAGCAGATGATACAGTATTAGAAGAAATGAATTTACCAGGAAAATGGAGACCAAAAATAATAGGGGGAATTGGAGGTTTTATCAGAGTAAGACAGTATGATCAGGTACCCATAGAAATCTGTGGACATAAAGTTACAAGTACAGTATTAATAGGACCTACACCTGTCAACGTAATTGGAAGAAATCTGATGACTCAGCTTGGTTGCACTTTAAATTTT
>K_12
CCTCAAATCACTCTTTGGCAACGACCCCTCGTCACAGTAAAGATAGGGGGGCAACTAAAGGAAGCTCTATTAGATACAGGAGCAGATGATACAGTATTCGAAGAAATGAATTTACCAGGAAAATGGAGACCAAAAATAATAGGGGGAATTGGAGGTATTATCAGAGTAAGACAGTATGATCAGGTACCCATAGAAATCTGTGGACATAAAATTACAAGTACAGTATTAATAGGACCTACACCTGTCAACGTAATTGGAAGAAATCTGATGACTCAGCTTGGTTGCACTTTAAATTTT
>K_13
CCTCAAATCACTCTTTGGCAACGACCCGTCGTCACAGTAAAGATAGGAGGGCAACTAAAGGAAGCTCTATTAGATACAGGAGCAGATGATACAGTATTAGAAGAAATGAATTTGCCAGGAAAATGGAGACCAAAAATAATAGGGGGAATTGGAGGTTTTATCAGAGTAAGACAGCATGATCAGGTACCCATAGAAATCTGTGAACATAAAGTTACAAGTACAGTATTAATAGGACCTACACCTGTCAACGTAATTGGAAGAAATCTGATGACTCAGCTTGGTTGCACTTTAAATTTT
>K_14
CCTCAGATCACTCTTTGGCAACGACCCATCGTCACAGTAAAGATAGGGGGGCAACTAAAGGAAGCTCTATTAGATACAGGAGCAGATGATACAGTATTAGAAGAAATGAATTTGCCAGGAAAATGGAGACCAAAAATAATAGGGGGAATTGGAGGTTTTATCAGAGTAAGACAGTATGATCAGGTACCCATAGAAATCTGTGGACATAAAGTTACAAGTACAGTATTAATAGGACCTACACCTGTCAACGTAATTGGAAGAAATCTGATGACTCAGCTTGGTTGCACTTTAAATTTT
>K_15
CCTCAGATCACTCTTTGGCAACGACCCATCGTCACAGTAAGGATAGGGGGGCAATTAAAGGAAGCTCTATTAGATACAGGAGCAGATGATACAGTATTAGAAGAAATGAATTTGCCAGGAAAATGGAGACCAAAAATAATAGGGGGAATTGGAGGTTTTATCAAAGTAAGACAGTATGATCAGATACCCATAGAAATCTGTGGACATAAAGTTACAAGTACAGTATTAATAGGACCTACACCTGTCAACGTAATTGGAAGAAATCTGATGACTCAGCTTGGTTGCACTTTAAATTTC
>K_16
CCCCAGATCACTCTTTGGCAACGACCCATCGTCACAGTAAGGATAGGGGGGCAATTAAAGGAAGCTCTATTAGATACAGGAGCAGGTGATACAGTATTAGAAGAAATGAATTTGCCAGGAAAATGGAGACCAAAAATAATAGGGGGAATTGGAGGTTTTATCAGAGTAAGACAGTATGATCAGGTACCCATAGAAATCTGTGGACATAAAGTTACAAGTACAGTATTAATAGGACCTACACCTGTCAACGTAATTGGAAGAAATCTGATGACTCAGCTTGGTTGCACTTTAAATTTT
>K_17
CCTCAGATCACTCTTTGGCAACGACCCATCGTCACAGTAAGGATAGGGGGGCAATTAAAGGAAGCTCTATTAGATACAGGAGCAGATGATACAGTATTAGAAGAAATGAATTTGCCAGGAAAATGGAGACCAAAAATAATAGGGGGAATTGGAGGTTTTATCAAAGTAAGACAGTATGATCAGATACCCATAGAAATCTGTGGACATAAAGTTACAAGTACAGTATTAATAGGACCTACACCTGTCAACGTAATTGGAAGAAATCTGATGACTCAGCTTGGTTGCACTTTAAATTTT
>K_19
CCTCAGATCACTCTTTGGCAACGACCTATCGTCACAGTAAAGATAGGGGGGCAACTAAAGGAAGCTCTATTAGATACAGGAGCAGATGATACAGTATTAGAAGAAATGAATTTACCAGGAAAATGGAGACCAAAAATAATAGGGGGAATTGGAGGTTTTATCAGAGTAAGACAGTATGATCAGGTACCCATAGAAATCTGTGGACATAAAGTTACAAGTACAGTATTAATAGGACCTACACCTGTCAACGTAATTGGAAGAAATCTGATGACTCAGCTTGGTTGCACTTTAAATTTT
>L_01
CCTCAGATCACTCTTTGGCAACGACCCATCATCACAGTAAAGATAGGGGGGCAACTAAAGGAAGCTCTATTAGATACAGGAGCAGATGATACAGTATTAGAAGAAATGAATTTGCCAGGAAAATGGAGACCAAAAATAATAGGGGGAATTGGAGGTTTTATCAGAGTAAGACAGTATGATCAGGTACCCATAGAAATCTGTGGACATAAAGTTACAAGTACAGTATTAATAGGACCTACACCTGTCAACGTAATTGGAAGAAATCTGATGACTCAGCTTGGTTGCACTTTAAATTTT
>L_06
CCTCAGATCACTCTTTGGCAACGACCCATCATCACAGTAAAGATAGGGGGGCAACTAAAGGAAGCTCTATTAGATACAGGAGCAGATGATACAGTATTAGAAGAAATGAATTTACCAGGAAAATGGAGACCAAAAATAATAGGGGGAATTGGAGGTTTTATCAGAGTAAGACAGTATGATCAGGTACCCATAGAAATCTGTGGACATAAAGTTACAAGTACAGTATTAATAGGACCTACACCTGTCAACGTAATTGGAAGAAATCTGATGACTCAGCTTGGTTGCACTTTAAATTTT
>L_07
CCTCAGATCACTCTTTGGCAACGACCCATCATCACAGTAAAGATAGGGGGGCAACTAAAGGAAGCTCTATTAGATACAGGAGCAGATGATACAGTATTAGAAGAAATGAATTTACCAGGAAAATGGAGACCAAAAATAATAGGGGGAATTGGAGGTTTTATCAGAGTAAGACAGTATGATCAGGTACCCATAGAAATCTGTGGACATAAAGTTACAAGTACAGTGTTAATAGGACCTACACCTGTCAACGTAATTGGAAGAAATCTGATGACTCAGCTTGGTTGCACTTTAAATTTT
>L_09
CCTCAGATCACTCTTTGGCAACGACCCATCATCACAGTAAAGATAGGGGGGCAACTAAAGGAAGCTCTATTAGATACAGGAGCAGATGATACAGTATTAGAAGAAATGAATTTACCAGGAAAATGGAGACCAAAAATAATAGGGGGAATTGGAGGTTTTATCAGAGTAAGACAGTATGATCAGGTACCCATAGAAATCTGTGGACATAAAGTTACAAGTACAGTATTAATAGGACCTACACCTGCCAACGTAATTGGAAGAAATCTGATGACTCAGCTTGGTTGCACTTTAAATTTT
>L_10
CCTCAGATCACTCTTTGGCAACGACCCATCGTCACAGTAAAGGTAGGGGGGCAACTAACGGAAGCTCTATTAGATACAGGAGCAGATGATACAGTATTAGAAGAAATGAATTTACCAGGAAAATGGAGACCAAAAATAGTAGGGGGAATTGGAGGTTTTATCAGAGTAAGACAGTATGATCAGGTACCCATAGAAATCTGTGGACATAAAGTTACAAGTACAGTATTAATAGGACCTACACCTGTCAACGTAATTGGAAGAAATCTGATGACTCAGCTTGGTTGCACTTTAAATTTT
>L_11
CCTCAGATCACTCTTTGGCAACGACCCATCATCACAGTAAAGATAGGGGGGCAACTAAAGGAAGCTCTATTAGATACAGGAGCAGATGATACAGTATTAGAAGAAATGAATTTACCAGGAAAATGGAGACCAAAAATAATAGGGGGAATTGGAGGTTTTATCAGAGTAAGACAGTATGATCAGGTACCCATAGAAATCTGTGGACATAAAGTTACAAGTACAGTATTAATAGGACCTACACCTGTCAACGTAATTGGAAGAAATCTGATGACTCAGCTTGGTTGCACTTTAAATTTT
>L_12
CCTCAGATCACTCTTTGGCAACGACCCATCGTCACAGTAAAGGTAGGGGGGCAACTAACGGAAGCTCTATTAGATACAGGAGCAGATGATACAGTATTAGAAGAAATGAATTTGCCAGGAAAATGGAGACCAAAAATAATAGGGGGAATTGGAGGTTTTATCAGAGTAAGACAGTATGATCAGGTACCCATAGAAATCTGTGGACATAAAGTTACAAGTACAGTATTAATAGGACCTACACCTGTCAACGTAATTGGAAGAAATCTGATGACTCAGCTTGGTTGCACTTTAAATTTT
>L_13
CCTCAGATCACTCTTTGGCAACGACCCATCGTCACAGTAAAGGTAGGGGGGCAACTAACGGAAGCTCTATTAGATACAGGAGCAGATGATACAGTATTAGAAGAAATGAATTTGCCAGGAAAATGGAGACCAAAAATAATAGGGGGAATTGGAGGTTTTATCAGAGTAAGACAGTATGATCGGGTACCCATAGAAATCTGTGGACATAAAGTTACAAGTACAGTATTAATAGGACCTACACCTGTCAACGTAATTGGAAGAAATCTGATGACTCAGCTTGGTTGCACTTTAAATTTT
>L_14
CCTCAGATCACTCTTTGGCAACGACCCATCATCACAGTAAAGATAGGGGGGCAACTAAAGGAAGCTCTATTAGATACAGGAGCAGATGATACAGTATTAGAAGAAATGAATTTACCAGGAAAATGGAGACCAAAAATAATAGGGGGAATTGGAGGTTTTATCAGAGTAAGACAGTATGATCAGGTACCCATAGAAATCTGTGGACATAAAGTTACAAGTACAGTATTAATAGGACCTACACCTGTCAACGTAATTGGAAGAAATCTGATGACTCAGCTTGGTTGCACTTTAAATTTT
>L_15
CCTCAGATCACTCTTTGGCAACGACCCATCATCACAGTAAAGATAGGGGGGCAACTAAAGGAAGCTCTATTAGATACAGGAGCAGATGATACAGTATTAGAAGAAATGAATTTACCAGGAAAATGGAGACCAAAAATAATAGGGGGAATTGGAGGTTTTATCAGAGTAAGACAGTATGATCAGGTACCCATAGAAATCTGTGGACATAAAGTTACAAGTACAGTATTAATAGGACCTACACCTGTCAACGTAATTGGAAGAAATCTGATGACTCAGCTTGGTTGCACTTTAAATTTT
>L_16
CCTCAGATCACTCTTTGGCAACGACCCATCATCACAGTAAAGATAGGGGGGCAACTAAAGGAGGCTCTATTAGATACAGGAGCAGATGATACAGTATTAGAAGAAATGAATTTACCAGGAAAATGGAGACCAAAAATAATAGGGGGAATTGGAGGTTTTATCAGAGTAAGACAGTATGATCAGGTACCCATAGAAATCTGTGGACATAAGGTTACAAGTACAGTATTAATAGGACCTACACCTGTCAACGTAATTGGAAGAAATCTGATGACTCAGCTTGGTTGCACTTTAAATTTT
>L_17
CCTCAGATCACTCTTTGGCAACGACCCATCGTCACAGTAAAGGCAGGGGGGCAACTAACGGAAGCTCTATTAGATACAGGAGCAGATGATACAGTATTAGAAGAAATGAATTTACCAGGAAAATGGAGACCAAAAATAATAGGGGGAATTGGAGGTTTTATCAGAGTAAGACAGTATGATCAGGTACCCATAGAAATCTGTGGACATAAAGTTACAAGTACAGTATTAATAGGACCTACACCTGTCAACGTAATTGGAAGAAATCTGATGACTCAGCTTGGTTGCACTTTAAATTTT
>L_18
CCTCAAATCACTCTTTGGCAACGACCCGTCGTCACAGTAAGGATAGGGGGGCAACTAAAGGAAGCTCTATTAGATACAGGAGCAGATGATACAGTATTAGAAGAAATGAATTTGCCAGGAAAATGGAGACCAAAAATAATAGGGGGAATTGGAGGTTTTATCAGAGTAAGACAGTATGATCAGGTACCCATAGAAATCTGTGGACATAAAGTTACAAGTACAGTATTAATAGGACCTACACCTGTCAACGTAATTGGAAGAAATCTGTTGACTCAGCTTGGTTGCACTTTAAATTTT
>L_19
CCTCAGATCACTCTTTGGCAACGACCCATCGTCACAGTAAAGGTAGGGGGGCAACTAACGGAAGCTCTATTAGATACAGGAGCAGATGATACAGTATTAGAAGAAATGAATTTGCCAGGAAAATGGAGACCAAAAATAATAGGGGGAATTGGAGGTTTTATCAGAGTAAGACAGTATGATCAGGTACCCATAGAAATCTGTGGACATAAAGTTACAAGTACAGTATTAATAGGACCTACACCTGTCAACGTAATTGGAAGAAATCTGATGACTCAGCTTGGTTGCACTTTAAATTTT
>L_20
CCTCAGATCACTCTTTGGCAACGACCCATCATCACAGTAAAGATAGGGGGGCAACTAAAGGAAGCTCTATTAGATACAGGAGCAGATGATACAGTATTAGAAGAAATGAATTTACCAGGAAAATGGAGACCAAAAATAATAGGGGGAATTGGAGGTTTTATCAGAGTAAGACAGTATGATCAGGTACCCATAGAAATCTGTGGACATAAAGTTACAAGTACAGTATTAATAGGACCTACACCTGTCAACGTAATTGGAAGAAATCTGATGACTCAGCTTGGTTGCACTTTAAATTTT
>L_21
CCTCAGATCACTCTTTGGCAACGACCCATCATCACAGTAAAGATAGGGGGGCAACTAAAGGAAGCTCTATTAGATACAGGAGCAGATGATACAGTATTAGAAGAAATGAATTTACCAGGAAAATGGAGACCAAAAATAATAGGGGGAGTTGGAGGTTTTATCAGAGTAAGACAGTATGATCAGGTACCCATAGAAATCTGTGGACATAAAGTTACAAGTACAGTATTAATAGGACCTACACCTGTCAACGTAATTGGAAGAAATCTGATGACTCAGCTTGGTTGCACTTTAAATTTT
>L_22
CCTCAAATCACTCTTTGGCAACGACCCGTCGTCACAGTAAGAATAGGGGGGCAACTAAAGGAAGCTCTATTAGATACAGGAGCAGATGATACAGTATTAGAAGAAATGAATTTACCAGGAAAATGGAGACCAAAAATAATAGGGGGAATTGGAGGTTTTATCAGAGTAAGACAGTATGATCAGGTACCCATAGAAATCTGTGGACATAAAGTTACAAGTACAGTATTAATAGGACCTACACCTGTCAACGTAATTGGAAGAAATCTGATGACTCAGCTTGGTTGCACTTTAAATTTT
>L_23
CCTCAGATCACTCTTTGGCAACGACCCATCGTCACAGTAAAGGTAGGGGGGCAACTAACGGAAGCTCTATTAGATACAGGAGCAGATGATACAGTATTAGAAGAAATGAATTTGCCAGGAAAATGGAGACCAAAAATAATAGGGGGAATTGGAGGTTTTATCAGAGTAAGACAGTATGATCAGGTACCCATAGAAATCTGTGGACATAAAGTTACAAGTACAGTATTAATAGGACCTACACCTGTCAACGTAATTGGAAGAAATCTGATGACTCAGCTTGGTTGCACTTTAAATTTT
>L_24
CCTCAGATCACTCTTTGGCAACGACCCATCATCACAGTAAAGATAGGGGGGCAACTAAAGGAAGCTCTATTAGATACAGGAGCAGATGATACAGTATTAGAAGAAATGAATTTACCAGGAAAATGAAGACCAAAAATAATAGGGGGAATTGGAGGTTTTATCAGAGTAAGACAGTATGATCAGGTACCCATAGAAATCTGTGGACATAAAGTTACAAGTACAGTATTAATAGGACCTACACCTGTCAACGTAATTGGAAGAAATCTGATGACTCAGCTTGGTTGCACTTTAAATTTT
>L_25
CCTCAGATCACTCTTTGGCAACGACCCATCATCACAGTAAAGATAGGGGGGCAACTAAAAGAAGCTCTATTAGATACAGGAGCAGATGATACAGTATTAGAAGAAATGAATTTACCAGGAAAATGGAGACCAAAAATAATAGGGGGAATTGGAGGTTTTATCAGAGTAAGACAGTATGATCAGGTACCCATAGAAATCTGTGGACATAAAGTTACAAGTACAGTATTAATAGGACCTACACCTGTCAACGTAATTGGAAGAAATCTGATGACTCAGCTTGGTTGCACTTTAAATTTT
>L_26
CCTCAAATCACTCTTTGGCAACGACCCGTCGTCACAGTAAGAATAGGGGGGCAACTAAAGGAAGCTCTATTAGATACAGGAGCAGATGATACAGTATTAGAAGAAATGAATTTGCCAGGAAAATGGAGACCAAAAATAATAGGGGGAATTGGAGGTTTTATCAGAGTAAGACAGTATGATCAGGTACCCATAGAAATCTGTGGACATAAAGTTACAAGTACAGTATTAATAGGACCTACACCTGTCAACGTAATTGGAAGAAATCTGATGACTCAGCTTGGTTGCACTTTAAATTTT
>L_27
CCTCAGATCACTCTTTGGCAACGACCCATCATCACAGTAAAGATAGGGGGGCAACTAAAGGAAGCTCTATTAGATACAGGAGCAGATGATACAGTATTAGAAGAAATGAATTTACCAGGAAAATGGAGACCAAAAATAATAGGGGGAATTGGAGGTTTTATCAGAGTAAGACAGTATGATCAGGTACCCATAGAAATCTGTGGACATAAAGTTACAAGTACAGTATTAATAGGACCTACACCTGTCAACGCAATTGGAAGAAATCTGATGACTCAGCTTGGTTGCACTTTAAATTTT
>L_28
CCTCAGATCACTCTTTGGCAACGACCCATCGTCACAGTAAAGGTAGGGGGGCAACTAACGGAAGCTCTATTAGGTACAGGAGCAGATGATACAGTATTAGAAGAAATGAATTTGCCAGGAAAATGGAGACCGAAAATAATAGGGGGAATTGGAGGTTTTATCAGAGTAAGACAGTATGATCAGGTACCCATAGAAATCTGTGGACATAAAGTTACAAGTACAGTATTAATAGGACCTACACCTGTCAACGTAATTGGAAGAAATCTGATGACTCAGCTTGGTTGCACTTTAAATTTT
>L_29
CCTCAGATCACTCTTTGGCAACGACCCATCNTCACAGTAAAGATAGGGGGGCAACTAAAGGAAGCTCTATTAGATACAGGAGCAGATGATACAGTATTAGAAGAAATGAATTTGCCAGGAAAATGGAGACCAAAAATAATAGGGGGAATTGGAGGTTTTATCAGAGTAAGACAGTATGATCAGGTACCCATAGAAATCTGTGGACATAAAGTTACAAGTACAGTATTAATAGGACCTACACCTGTCAACGTAATTGGAAGAAATCTGATGACTCAGCTTGGTTGCACTTTAAATTTT
>L_30
CCTCAGATCACTCTTTGGCAACGACCCATCGTCACAGTAAAGGTAGGGGGGCAACTAACGGAAGCTCTATTAGATACAGGAGCAGATGATACAGTATTAGAAGAAATGAATTTGCCAGGAAAATGGAGACCAAAAATAATAGGGGGAATTGGAGGTTTTATCAGAGTAAGACAGTATGATCAGGTACCCATAGAAATCTGTGGACATAAAGTTACAAGTACAGTATTAATAGGACCTACACCTGTCAACGTAATTGGAAGAAATCTGATGACTCAGCTTGGTTGCACTTTAAATTTT
>M_02
CCTCAGATCACTCTTTGGCAACGACCCATCGTCACAGTAAGGATAGGGGGGCAATTAAAGGAAGCTCTATTAGATACAGGAGCAGATGATACAGTATTAGAAGAAATGAATTTGCCAGGAAAATGGAGACCAAAAATAATAGGGGGAATTGGAGGTTTTATCAGAGTAAGACAGTATGATCAGGTACCCATAGAAATCTGTGGACATAAAGTTACAAGTACAGTATTAATAGGACCTACACCTGTCAACGTAATTGGAAGAAATCTGATGACTCAGCTTGGTTGCACTTTAAATTTT
>M_03
CCTCAGATCACTCTTTGGCAACGACCCATCATCACAGTAAAGATAGGGGGGCAACTAAAGGAAGCTCTATTAGATACAGGAGCAGATGATACAGTATTAGAAGAAATGAATTTACCAGGAAAATGGAGACCAAAAATAATAGGGGGAATTGGAGGTTTTATCAGAGTAAGACAGTATGATCAGGTACCCATAGAAATCTGTGGACATAAAGTTACAAGTACAGTATTAATAGGACCTACACCTGTCAACGTAATTGGAAGAAATCTGATGACTCAGCTTGGTTGCACTTTAAATTTT
>M_05
CCTCAGATCACTCTTTGGCAACGACCCATCGTCACAGTAAAGGTAGGGGGGCAACTAACGGAAGCTCTATTAGATACAGGAGCAGATGATACAGTATTAGAAGAAATGAATTTGCCAGGAAAATGGAGACCAAAAATAATAGGGGGAATTGGAGGTTTTATCAGAGTAAGACAGTATGATCAGGTACCCATAGAAATCTGTGGACACAAAGTTACAAGTACAGTATTAATAGGACCTACACCTGTCAACGTAATTGGAAGAAATCTGATGACTCAGCTTGGTTGCACTTTAAATTTT
>M_06
CCTCAAATCACTCTTTGGCAACGACCCATCGTCACAGTAAGAATAGGGGGGCAACTAAAGGAAGCTCTATTAGATACAGGAGCAGATGATACAGTATTAGAAGAAATGAATTTGCCAGGAAAATGGAGACCAAAAATAATAGGGGGAATTGGAGGTTTTATCAGAGTAAGACAGTATGATCAGGTACCCATAGAAATCTGTGGACATAAAGTTACAAGTACAGTATTAATAGGACCTACACCTGTCAACGTAATTGGAAGAAATCTGATGACTCAGCTTGGTTGCACTTTAAATTTT
>M_07
CCTCAGATCACTCTTTGGCAACGACCCATCGTCACAGTAAAGGTAGGGGGGCAACTAACGGAAGCTCTATTAGATACAGGAGCAGATGATACAGTATTAGAAGAAATGAATTTGCCAGGAAAATGGAGACCAAAAATAATAGGGGGAATTGGAGGTTTTATCAGAGTAAGACAGTATGATCAGGTACCCATAGAAATCTGTGGACATAAAGTTACAAGTACAGTATTAATAGGACCTACACCTGTCAACGTAATTGGAAGAAATCTGATGACTCAGCTTGGTTGCACTTTAAATTTT
>M_08
CCTCAGATCACTCTTTGGCAACGACCCATCGTCACAGTAAGGATAGGGGGGCAATTAAAGGAAGCTCTATTAGATACAGGAGCAGATGATACAGTATTAGAAGAAATGAATTTGCCAGGAAAATGGAGACCAAAAATAATAGGGGGAATTGGAGGTTTTATCAGAGTAAGACAGTATGATCAGGTACCCATAGAAATCTGTGGACATAAAGTTACAAGTACAGTATTAATAGGACCTACACCTGTCAACGTAATTGGAAGAAATCTGATGACTCAGCTTGGTTGCACTTTAAATTTT
>M_09
CCTCAGATCACTCTTTGGCAACGACCCATCGTCACAGTAAGGATAGGGGGGCAATTAAAGGAAGCTCTATTAGATACAGGAGCAGATGATACAGTATTAGAAGAAATGAATTTGCCAGGAAAATGGAGACCAAAAATAATAGGGGGAATTGGAGGTTTTATCAGAGTAAGACAGTATGATCAGGTACCCATAGAAATCTGTGGACATAAAGTTACAAGTACAGTATTAATAGGACCTACACCTGTCAACGTAATTGGAAGAAATCTGATGACTCAGCTTGGTTGCACTTTAAATTTT
>M_10
CCTCAGATCACTCTTTGGCAACGACCCATCGTCACAGTAAGGATAGGGGGGCAATTAAAGGAAGCTCTATTAGATACAGGAGCAGATGATACAGTATTAGAAGAAATGAATTTGCCAGGAAAATGGAGACCAAAAATAATAGGGGGAATTGGAGGTTTTATCAGAGTAAGACAGTATGATCAGGTACCCATAGAAATCTGTGGACATAAAGTTACAAGTACAGTATTAATAGGACCTACACCTGTCAACGTAATTGGAAGAAATCTGATGACTCAGCTTGGTTGCACTTTAAATTTT
>M_11
CCTCAGATCACTCTTTGGCAACGACCCATCGTCACAGTAAAGGTAGGGGGGCAACTAAAGGAAGCTCTATTAGATACAGGAGCAGATGATACAGTATTAGAAGAAATGAATTTACCAGGAAAATGGAGACCAAAAATAATAGGGGAAATTGGAGGTTTTATCAGAGTAAGACAGTATGATCAGGTACCCATAGAAATCTGTGGACATAAAGTTACAAGTACAGTATTAATAGGACCTACACCTGTCAACGTAATTGGAAGAAATCTGATGACTCAGCTTGGTTGCACTTTAAATTTT
>M_12
CCTCAGATCACTCTTTGGCAACGACCCATCGTCACAGTAAGGATAGGGGGGCAATTAAAGGAAGCTCTATTAGATACAGGAGCAGATGATACAGTATTAGAAGAAATGAATTTGCCAGGAAAATGGAGACCAAAAATAATAGGGGGAATTGGAGGTTTTATCAGAGTAAGACAGTATGATCAGGTACCCATAGAAATCTGTGGACATAAAGTTACAAGTACAGTTTTAATAGGACCTACACCTGTCAACGTAATTGGAAGAAATCTGATGACTCAGCTTGGTTGCACTTTAAATTTT
>M_13
CCTCAGATCACTCTTTGGCAACGACCCATCGTCACAGTAAGGATAGGGGGGCAATTAAAGGAAGCTCTATTAGATACAGGAGCAGATGATACAGTATTAGAAGAAATGAATTTGCCAGGAAAATGGAGACCAAAAATAATAGGGGGAATTGGAGGTTTTATCAGAGTAAGACAGTATGATCAGGTACCCATAGAAATCTGTGGACATAAAGTTACAAGTACAGTATTAATAGGACCTACACCAGTCAACGTAATTGGAAGAAATCTGATGACTCAGCTTGGTTGCACTTTAAATTTT
>M_14
CCTCAGATCACTCTTTGGCAACGACCCATCGTCACAGTAAGGATAGGGGGGCAATTAAAGGAAGCTCTATTAGATACAGGAGCAGATGATACAGTATTAGAAGAAATGAATTTGCCAGGAAAATGGAGACCAAAAATAATAGGGGGAATTGGAGGTTTTATCAGAGTAAGACAGTATGATCAGGTACCCATAGAAATCTGTGGACATAAAGTTACAAGTACAGTATTAATAGGACCTACACCTGTAAACGTAATTGGAAGAAATCTGATGACTCAGCTTGGTTGCACTTTAAATTTT
>M_15
CCTCAGATCACTCTTTGGCAACGACCCATCATCACAGTAAAGATAGGGGGGCAACTAAAAGAAGCTCTATTAGATACAGGAGCAGATGATACAGTATTAGAAGAAATGAATTTGCCAGGAAAATGGGGACCAAAAATAATAGGGGGAATTGGAGGTTTTATCAGAGTAAGACAGTATGATCAGGTACCCATAGAAATCTGTGGACATAAAGTTACAAGTACAGTATTAATAGGACCTACACCTGTCAACGTAATTGGGAGAAATCTGATGACTCAGCTTGGTTGCACTTTAAATTTT
>M_16
CCTCAGATCACTCTTTGGCAACGACCCATCGTCACAGTAAGGATAGGGGGGCAATTAAAGGAAGCTCTATTAGATACAGGAGCAGATGATACAGTATTAGAAGAAATGAATTTACCAGGAAAATGGAGACCAAAAATAATAGGGGGAATTGGAGGTTTTATCAGAGTAAGACAGTATGATCAGGTACCCATAGAAATCTGTGGACATAAAGTTACAAGTACAGTATTAATAGGACCTACACCTGTCAACGTAATTGGAAGAAATCTGATGACTCAGCTTGGTTGCACTTTAAATTTT
>M_17
CCTCAGATCACTCTTTGGCAACGACCCATCGTCACAGTAAGGATAGGGGGGCAATTAAAGGAAGCTCTATTAGATACAGGAGCAGATGATACAGTATTAGAAGAAATGAATTTGCCAGGAAAATGGAGACCAAAAATAATAGGGGGAATTGGAGGTTTTATCAGAGTAAGACAGTATGATCAGGTACCCATAGAAATCTGTGGACATAAAGTTACAAGTACAGTATTAATAGGACCTACACCTGTAAACGTAATTGGAAGAAATCTGATGACTCAGCTTGGTTGCACTTTAAATTTT
>M_18
CCTCAGATCACTCTTTGGCAACGACCCATCGTCACAGTAAGGATAGGGGGGCAATTAAAGGAAGCTCTATTAGATACAGGAGCAGATGATACAGTATTAGAAGAAATGAATTTGCCAGGAAAATGGAGACCAAAAATAATAGGGGGAATTGGAGGTTTTATCAGAGTAAGACAGTATGATCAGGTACCCATAGAAATCTGTGGACATAAAGTTACAAGTACAGTATTAATAGGACCTACACCTGTCAACGTAATTGGAAGAAATCTGATGACTCAGCTTGGTTGCACTTTAAATTTT
>M_19
CCTCAGATCACTCTTTGGCAACGACCCATCATCACAGTAAAGATAGGGGGGCAACTAAAAGAAGCTCTATTAGATACAGGAGCAGATGATACAGTATTAGAAGAAATGAATTTACCAGGAAAATGGAGACCAAAAATAATAGGGGGAATTGGAGGTTTTATCAGAGTAAGACAGTATGATCAGGTACCCATAGAAATCTGTGGACATAAAGTTACAAGTACAGTATTAATAGGACCTACACCTGTCAACGTAATTGGAAGAAATCTGATGACTCAGCTTGGTTGCACTTTAAATTTT
>M_20
CCTCAGATCACTCTTTGGCAACGACCCATCATCACAGTAAAGATAGGGGGGCAACTAAAGGAAGCTCTATTAGATACAGGAGCAGATGATACAGTATTAGAAGAAATGAATTTACCAGGAAAATGGAGACCAAAAATAATAGGGGGAATTGGAGGTTTTATCAGAGTAAGACAGTATGATCAGGTACCCATAGAAATCTGTGGACATAAAGTTACAAGTACAGTATTAATAGGACCTACACCTGTCAACGTAATTGGAAGAAATCTGATGACTCAGCTTGGTTGCACTTTAAATTTT
>M_21
CCTCAGATCACTCTTTGGCAACGACCCATCGTCACAGTAAGGATAGGGGGGCAATTAAAGGAAGCTCTATTAGATACAGGAGCAGATGATACAGTATTAGAAGAAATGAATTTGCCAGGAAAATGGAGACCAAAAATAATAGGGGGAATTGGAGGTTTTATCANAGTAAGACAGTATGATCAGGTACCCATAGAAATCTGTGGACATAAAGNTACAGGTACAGTATTAATAGGACCTACACCTGTCAACGTAATTGGAAGAAATCTGATGACTCAGCTTGGTTGCACTTTAAATTTT
>M_22
CCTCAGATCACTCTTTGGCAACGACCCATCGTCACAGTAAGGATAGGGGGGCAATTAAAGGAAGCTCTATTAGATACAGGAGCAGATGATACAGTATTAGAAGAAATGAATTTGCCAGGAAAATGGAGACCAAAAATAATAGGGGGAATTGGAGGTTTTATCAGAGTGAGACAGTATGATCAGGTACCCATAGAAATCTGTGGACATAAAGTTACGAGTACAGTATTAATAGGACCTACACCTGTCAACGTAATTGGAAGAAATCTGATGACTCAGCTTGGTTGCACTTTAAATTTT
>N_01
CCTCAGATCACTCTTTGGCAACGACCCATCGTCACAGTAAAGGTAGGGGGGCAACTAAAGGAAGCTCTATTAGATACAGGAGCAGGTGATACAGTATTAGAAGAAATGAATTTGCCAGGAAAATGGAGACCAAAAATAATAGGGGGAATTGGAGGTTTTATCAGAGTTAGACAGTATGATCAGGTACCCATAGAAATCTGTGGACATAAAGTTACAAGTACAGTATTAATAGGACCTACACCTGTCAACGTAATTGGAAGAAATCTGATGACTCAGCTTGGTTGCACTTTAAATTTT
>N_02
CCTCAAATCACTCTTTGGCAACGACCCATCGTCACAGTAAGAATAGGGGGACAACTAAAGGAAGCTCTATTAGATACAGGAGCAGATGATACAGTATTAGAAGAAATGAATTTGCCAGGAAAATGGAGACCAAAAATAATAGGGGGAATTGGAGGTTTTATCAGAGTAAGACAGTATGATCAGGTACCCATAGAAATCTGTGGACATAAAGTTACAAGTACAGTATTAATAGGACCTACACCTGTCAACGTAATTGGAAGAAATCTGATGACTCAGCTTGGTTGCACTTTAAATTTT
>N_03
CCTCAAATCACTCTTTGGCAACGACCCATCGTCACAGTAAGAATAGGGGGACAATTAAAGGAAGCTCTATTAGATACAGGAGCAGATGATACAGTATTAGAAGAAATGAATTTGCCAGGAAAATGGAGACCAAAAATAATAGGGGGAATTGGAGGTTTTATCAGAGTAAGACAGTATGATCAGGTACCCATAGAAATCTGTGGACATAAAGTTACAAGTACAGTATTAATAGGACCTACACCTGTCAACGTAATTGGAAGAAATCTGATGACTCAGCTTGGTTGCACTTTAAATTTT
>N_04
CCTCAAATCACTCTTTGGCAACGACCCATCGTCACAGTAAGAATAGGGGGACAACTAAAGGAAGCTCTATTAGATACAGGAGCAGATGATACAGTATTAGAAGAAATGAATTTACCAGGAAAATGGAGACCAAAAATAATAGGGGGAATTGGAGGTTTTATCAGAGTAAGACAGTATGATCAGGTACCCATAGAAATCTGTGGACATAAAGTTACAAGTACAGTATTAATAGGACCTACACCTGTCAACGTAATTGGAAGAAATCTGATGGCTCAGCTTGGTTGCACTTTAAATTTT
>N_05
CCTCAAATCACTCTTTGGCAACGACCCGTCGTCACAGTAAGGATAGGGGGGCAATTAAAGGAAGCTCTATTAGATACAGGAGCAGATGATACAGTATTAGAAGAAATGAATTTACCAGGAAAATGGAGACCAAAAATAATAGGGGGAATTGGAGGTTTTATCAGAGTAAGACAGTATGATCAGGTACCCATAGAAATCTGTGGACATAAAGTTACAAGTACAGTATTAATAGGACCTACACCTGTCAACGTAATTGGAAGAAATCTGATGACTCAGCTTGGTTGCACTTTAAATTTT
>N_06
CCTCAAATCACTCTTTGGCAACGACCCATCGTCACAGTAAGAATAGGGGGGCAACTAAAGGAAGCTCTATTAGATACAGGAGCAGATGATACAGTATTAGAAGAAATGAATTTACCAGGAAAATGGAGACCAAAAATAATAGGGGGAATTGGAGGTTTTATCAGAGTAAGACAGTATGATCAGGTACCCATAGAAATCTGTGGACATAAAGTTACAAGTACAGTATTAATAGGACCTACACCTGTCAACGTAATTGGAAGAAATCTGATGACTCAGCTTGGTTGCACTTTAAATTTT
>N_07
CCTCAAATCACTCTTTGGCAACGACCCATCGTCACAGTAAGAATAGGGGGACAACTAAAGGAAGCTCTATTAGATACAGGAGCAGATGATACAGTATTAGAAGAAATGAATTTACCAGGAAAATGGAGACCAAAAATAATAGGGGGAATTGGAGGTTTTATCAGAGTAAGACAGTATGATCAGGTACCCATAGAAATCTGTGGACATAAAGTTACAAGTACAGTATTAATAGGACCTACACCTGTCAACGTAATTGGAAGAAATCTGATGACTCAGCTTGGTTGCACTTTAAATTTT
>N_08
CCTCAAATCACTCTTTGGCAACGACCCNTCGTCACAGTAAGAATAGGGGGACAACTAAAGGAAGCTCTATTAGATACAGGAGCAGATGATACAGTATTAGAAGAAATGAATTTACCAGGAAAATGGAGACCAAAAATAATAGGGGGAATTGGAGGTTTTATCAGAGTAAGACAGTATGATCAGGTACCCATAGAAATCTGTGGACATAAAGTTACAAGTACAGTATTAATAGGACCTACACCTGTCAACGTAATTGGAAGAAATCTGATGACTCAGCTTGGTTGCACTTTAAATTTT
>N_09
CCTCAAATCACTCTTTGGCAACGACCCATCGTCACAGTAAGAATAGGGGGGCAACTAAAGGAAGCTCTATTAGATACAGGAGCAGATGATACAGTATTAGAAGAAATGAATTTACCAGGAAAATGGAGACCAAAAATAATAGGGGGAATTGGAGGTTTTATCAGAGTAAGACAGTATGATCAGGTACCCATAGAAATCTGTGGACATAAAGTTACAGGTACAGTATTAATAGGACCTACACCTGTCAACGTAATTGGAAGAAATCTGATGACTCAGCTTGGTTGCACTTTAAATTTT
>N_10
CCTCAAATCACTCTTTGGCAACGACCCATCGTCACAGTAAGAATAGGGGGGCAACTAAAGGAAGCTCTATTAGATACAGGAGCAGATGATACAGTATTAGAAGAAATGAATTTACCAGGAAAATGGAGACCAAAAATAATAGGGGGAATTGGAGGTTTTATCAGAGTAAGACAGTATGATCAGGTACCCATAGAAATCTGTGGACATAAAGTTACAAGTACAGTATTAATAGGACCTACACCTGTCAACGTAATTGGAAGAAATCTGATGACTCAGCTTGGTTGCACTTTAAATTTT
>N_11
CCTCAGATCACTCTTTGGCAACGACCCATCGTCACAGTAAGGATAGGGGGGCAATTAAAGGAAGCTCTATTAGATACAGGAGCAGATGATACAGTATTAGAAGAAATGAATTTGCCAGGAAAATGGAGACCAAAAATAATAGGGGGAATTGGAGGTTTTATCAGAGTAAGACAGTATGATCAGGTACCCATAGAAATCTGTGGACATAAAGTTACAAGTACAGTATTAATAGGACCTACACCTGTCAACGTAATTGGAAGAAATCTGATGACTCAGCTTGGTTGCACTTTAAATTTT
>N_12
CCTCAGATCACTCTTTGGCAACGACCCATCGTCACAGTAAAGGTAGGGGGGCAACTAAAGGAAGCTCTATTAGATACAGGAGCAGATGATACAGTATTAGAAGAAATGAATTTGCCAGGAAAATGGAGACCAAAAATAATAGGGGGAATTGGAGGTTTTATCAGAGTAAGACAGTACGATCAGGTACCCATAGAAATCTGTGGACATAAAGTTACAAGTACAGTATTAATAGGACCTACACCTGTCAACGTAATTGGAAGAAATCTGATGACTCAGCTTGGTTGCACTTTAAATTTT
>N_13
CCTCAGATCACTCTTTGGCAACGACCCATCGTCACAGTAGGAATAGGGGGACAATTAAAGGAAGCTCTATTAGATACAGGAGCAGATGATACAGTATTAGAAGAAATGAATTTGCCAGGAAAATGGAGACCAAAAATAATAGGGGGAATTGGAGGTTTTATCAGAGTAAGACAGTATGATCAGGTACCCATAGAAATCTGTGGACATAAAGTTACAAGTACAGTATTAATAGGACCTACACCTGTCAACGTAATTGGAAGAAATCTGATGACTCAGCTTGGTTGCACTTTAAATTTT
>N_14
CCTCAAATCACTCTTTGGCAACGACCCATCGTCACAGTAAGAATAGGGGGGCAACTAAAGGAAGCTCTATTAGATACAGGAGCAGATGATACAGTATTAGAAGAAATGAATTTGCCAGGAAAATGGAGACCAAAAATAATAGGGGGAATTGGAGGTTTTATCAGAGTAAGACAGTATGATCAGGTACCCATAGAAATCTGTGGACATAAAGTTACAAGTACAGTATTAATAGGACCTACACCTGTCAACGTAATTGGAAGAAATCTGATGACTCAGCTTGGTTGCACTTTAAATTTT
>N_15
CCTCAAATCACTCTTTGGCAACGACCCATCGTCACAGTAAGAATAGGGGGACAATTAAAGGAAGCTCTATTAGATACAGGAGCAGATGATACAGTATTAGAAGAAATGAATTTGCCAGGAAAATGGAGACCAAAAATAATAGGGGGAATTGGAGGTTTTATCAGAGTAAGACAGTATGATCAGGTACCCATAGAAATCTGTGGACATAAAGTTACAAGTACAGTATTAATAGGACCTACACCTGTCAACGTAATTGGAAGAAATCTGATGACTCAGCTTGGTTGCACTTTAAATTTT
>N_16
CCTCAAATCACTCTTTGGCAACGACCCGTCGTCACAGTAAGAATAGGGGGGCAACTAAAGGAAGCTCTATTAGATACAGGAGCAGATGATACAGTATTAGAAGAAATGAATTTACCAGGAAAATGGAGACCAAAAATAATAGGGGGAATTGGAGGTTTTATCAGAGTAAGACAGTATGATCAGGTACCCATAGAAATCTGTGGACATAAAGNTACAAGTACAGTATTAATAGGACCTACACCTGTCAACGTAATTGGAAGAAATCTGATGACTCAGCTTGGTTGCACTTTAAATTTT
>N_17
CCTCAAATCACTCTTTGGCAACGACCCATCGTCACAGTAAGAATAGGGGGGCAACTAAAGGAAGCTCTATTAGATACAGGAGCAGATGATACAGTATTAGAAGAAATGAATTTGCCAGGAAAATGGAGACCAAAAATAATAGGGGGAATTGGAGGTTTTATCAGAGTAAGACAGTATGATCAGGTACCCATAGAAATCTGTGGACATAAAATTACAAGTACAGTATTAATAGGACCTACACCTGTCAACGTAATTGGAAGAAATCTGATGACTCAGCTTGGTTGCACTTTAAATTTT
>N_18
CCTCAAATCACTCTTTGGCAACGACCCATCGTCACAGTAAGAATAGGGGGACAACTAAAGGAAGCTCTATTAGATACAGGAGCAGATGATACAGTATTAGAAGAAATGAATTTACCAGGAAAATGGAGACCAAAAATAATAGGGGGAATTGGAGGTTTTATCAGAGTAAGACAGTATGATCAGGTACCCATAGAAATCTGTGGACATAAAGTTACAAGTACAGTATTAATAGGACCTACACCTGTCAACGTAATTGGAAGAAATCTGATGACTCAGCTTGGTTGCACTTTAAATTTT
>N_19
CCTCAAATCACTCTTTGGCAACGACCCATCGTCACAGTAAGAATAGGGGGACAACTAAAGGAAGCTCTATTAGATACAGGAGCAGATGATACAGTATTAGAAGAAATGAATTTACCAGGAAAATGGAGACCAAAAATAATAGGGGGAATTGGAGGTTTTATCAGAGTAAGACAGTATGATCAGGTACCCATAGAAATCTGTGGACATAAAGTTACAAGTACAGTATTAATAGGACCTACACCTGTCAACGTAATTGGAAGAAATCTGATGACTCAGCTTGGTTGCACTTTAAATTTT
>N_20
CCTCAAATCACTCTTTGGCAACGACCCATCGTCACAGTAAGAATAGGGGGGCAACTAAAGGAAGCTCTATTAGATACAGGAGCAGATGATACAGTATTAGAAGAAATGAATTTGCCAGGAAAATGGAGACCAAAAATAATAGGGGGAATTGGAGGTTTTATCAGAGTAAGACAGTATGATCAGGTACCCATAGAAATCTGTGGACATAAAGTTACAAGTACAGTATTAATAGGACCTACACCTGTCAACGTAATTGGAAGAAATCTGATGACTCAGCTTGGTTGCACTTTAAATTTT
>O_01
CCTCAGATCACTCTTTGGCAACGACCCATCGTCACAGTAAGGATAGGGGGGCAATTAAAGGAAGCTCTATTAGATACAGGAGCAGATGATACAGTATTAGAAGAAATGAATTTACCAGGAAAATGGAGACCAAAAATAATAGGGGGAATTGGAGGTTTTATCAGAGTAAGGCAGTATGATCAGGTACCCATAGAAATCTGTGGACATAAAGTTACAGGTACAGTATTAATAGGACCTACACCTGTCAACGTAATTGGAAGAAATCCGATGACTCAGCTTGGTTGCACTTTAAATTTT
>O_02
CCTCAGATCACTCTTTGGCAACGACCCATCGTCACAGTAAGGATAGGGGGGCAATTAAAGGAAGCTCTATTAGATACAGGAGCAGATGATACAGTATTAGAAGAAATGAATTTGCCAGGAAAATGGAGACCAAAAATAATAGGGGGAATTGGAGGTTTTATCAGAGTAAGACAGTATGATCAGGTACCCATAGAAATCTGTGGACATAAAGTTACAGGTACAGTATTAATAGGACCTACACCTGTCAACGTAATTGGAAGAAATCTGATGACTCAGCTTGGTTGCACTTTAAATTTT
>O_03
CCTCAAATCACTCTTTGGCAACGACCCATCGTCACAGTAAGAATAGGGGGGCAACTAAAGGAAGCTCTATTAGATACAGGAGCAGATGATACAGTATTAGAAGAAATGAATTTGCCAGGAAAATGGAGACCAAAAATAATAGGGGGAATTGGAGGTTTTATCAGAGTAAGGCAGTATGATCAGGTACCCATAGAAATCTGTGGACATAAAGTTACAGGTACAGTATTAATAGGACCTACACCTGTCAACGTAATTGGAAGAAATCTGATGACTCAGCTTGGTTGCACTTTAAATTTT
>O_04
CCTCAAATCACTCTTTGGCAACGACCCGTCGTCACAGTAAGAATAGGGGGGCAACTAAAGGAAGCTCTATTAGATACAGGAGCAGATGATACAGTATTAGAAGAAATGAATTTGCCAGGAAAATGGAGACCAAAAATAATAGGGGGAATTGGAGGTTTTATTAGAGTAAGGCAGTATGATCAGGTACCCATAGAAATCTGTGGACATAAAGTTACAGGTACAGTATTAATAGGACCTACACCTGTCAACGTAATTGGAAGAAATCTGATGACTCAGCTTGGTTGCACTTTAAATTTT
>O_05
CCTCAAATCACTCTTTGGCAACGACCCATCGTCACAGTAAGAATAGGGGGACAACTAAAGGAAGCTCTATTAGATACAGGAGCAGATGATACAGTATTAGAAGAAATGAATTTACCAGGAAAATGGAGACCAAAAATAATAGGGGGAATTGGAGGTTTTATCAGAGTAAGACAGTATGATCAGGTACCCATAGAAATCTGTGGACATAAAGTTACAGGTACAGTATTAATAGGACCTACACCTGTCAACGTAATTGGAAGAAATCTGATGACTCAGCTTGGTTGCACTTTAAATTTT
>O_06
CCTCAAATCACTCTTTGACAACGACCCATCGTCACAGTAAGAATAGGGGGGCAACTAAAGGAAGCTCTATTAGATACAGGAGCAGATGATACAGTATTAGAAGAAATGAATTTGCCAGGAAAATGGAGACCAAAAATAATAGGGGGAATTGGAGGTTTTATCAGAGTAAGGCAGTATGATCAGGTACCCATAGAAATCTGTGGACATAAAGTTACAGGTACAGTATTAATAGGACCTACACCTGTCAACGTAATTGGAAGAAATCTGATGACTCAGCTTGGTTGCACTTTAAATTTT
>O_07
CCTCAAATCACTCTTTGGCAACGACCCATCGTCACAGTAAGAATAGGGGGACAACTAAAAGAAGCTCTATTAGATACAGGAGCAGATGATACAGTATTAGAAGAAATGAATTTACCAGGAAAATGGAGACCAAAAATAATAGGGGGAATTGGAGGTTTTATCAGAGTAAGACAGTATGATCAGGTACCCATAGAAATCTGTGGACATAAAGTTACAGGTACAGTATTAATAGGACCTACACCTGTCAACGTAATTGGAAGAAATCTGATGACTCAGCTTGGTTGCACTTTAAATTTT
>O_08
CCTCAAATCACTCTTTGGCAACGACCCGTCGTCACAGTAAGAATAGGGGGGCAACTAAAGGAAGCTCTATTAGATACAGGAGCAGATGATACAGTATTAGAAGAAATGAATTTACCAGGAAAATGGAGACCAAAAATAATAGGGGGAATTGGAGGTTTTATCAGAGTAAGACAGTATGATCAGGTACCCATAGAAATCTGTGGACATAAAGTTACAGGTACAGTATTAATAGGACCTACACCTGTCAACGTAATTGGAAGAAATCTGATGACTCAGCTTGGTTGCACTTTAAATTTT
>O_09
CCTCAAATCACTCTTTGGCAACGACCCGTCGTCACAGTAAGAATAGGGGGGCAACTAAAGGAAGCTCTATTAGATACAGGAGCAGATGATACAGTATTAGAAGAAATGAATTTGCCAGGAAAATGGAGACCAAAAATAATAGGGGGAATTGGAGGTTTTATTAGAGTAAGACAGTATGATCAGGTACCCATAGAAATCTGTGGACATAAAGTTACAGGTACAGTATTAATAGGACCTACACCTGTCAACGTAATTGGAAGGAATCTGATGACTCAGCTTGGTTGCACTTTAAATTTT
>O_10
CCTCAGATCACTCTTTGGCAACGACCCATCGTCACAGTAAGGATAGGGGGGCAATTAAAGGAAGCTCTATTAGATACAGGAGCAGATGATACAGTATTAGAAGAAATGAATTTGCCAGGAAAATGGAGACCAAAAATAATAGGGGGAATTGGAGGTTTTATCAGAGTAAGACAGTATGATCAGGTACCCATAGAAATCTGTGGACATAAAGTTACAAGTACAGTATTAATAGGACCTACACCTGTCAACGTAATTGGAAGAAATCTGATGACTCAGCTTGGTTGCACTTTAAATTTT
>O_11
CCTCAAATCACTCTTTGGCAACGACCCGTCGTCACAGTAAGAATAGGGGGGCAACTAAAGGAAGCTCTATTAGATACAGGAGCAGATGATACAGTATTAGAAGAAATGAATTTGCCAGGAAAATGGAGACCAAAAATAATAGGGGGAATTGGAGGTTTTATCAGAGTAAGGCAGTATGATCAGGTACCCATAGAAATCTGTGGACATAAAGTTACAGGTACAGTATTAATAGGACCTACACCTGTCAACGTAATTGGAAGAAATCTGATGACTCAGCTTGGTTGCACTTTAAATTTT
>O_12
CCTCAGATCACTCTTTGGCAACGACCCATCGTCACAGTAAAGGTAGGGGGGCAACTAACGGAAGCTCTATTAGATACAGGAGCAGATGATACAGTATTAGAAGAAATGAATTTGCCAGGAAAATGGAGACCAAAAATAATAGGGGGAATTGGAGGTTTTATCAGAGTAAGACAGTATGATCAGGTACCCATAGAAATCTGTGGACATAAAGTTACAAGTACAGTATTAATAGGACCTACACCTGTCAACGTAATTGGAAGAAATCTGATGACTCAGCTTGGTTGCACTTTAAATTTT
>O_13
CCTCAAATCACTCTTTGGCAACGACCCGTCGTCACAGTAAGAATAGGGGGGCAACTAAAGGAAGCTCTATTAGATACAGGAGCAGATGATACAGTATTAGAAGAAATGAATTTGCCAGGAAAATGGAGACCAAAAATAATAGGGGGAATTGGAGGTTTTATCAGAGTAAGACAGTATGATCAGGTACCCATAGAAATCTGTGGACATAAAGTTACAGGTACAGTATTAATAGGACCTACACCTGTCAACGTAATTGGAAGAAATCTGATGACTCAGCTTGGTTGCACTTTAAATTTT
>O_15
CCTCAGATCACTCTTTGGCAACGACCCATCATCACAGTAAAGATAGGGGGGCAACTAAAAGAAGCTCTATTAGATACAGGAGCAGATGATACAGTATTAGAAGAAATGAATTTACCAGGAAAATGGAGACCAAAAATAATAGGGGGAATTGGAGGTTTTATCAGAGTAAGACAGTATGATCAGGTACCCATAGAAATCTGTGGACATAAAGTTACAGGTACAGTATTAATAGGACCTACACCTGTCAACGTAATTGGAAGAAATCTGATGACTCAGCTTGGTTGCACTTTAAATTTT
>O_16
CCTCAAATCACTCTTTGGCAACGACCCATCGTCACAGTAAGAATAGGGGGGCAATTAAAGGAAGCTCTATTAGATACAGGAGCAGATGATACAGTATTAGAAGAAATGAATTTGCCAGGAAAATGGAGACCAAAAATAATAGGGGGAATTGGAGGTTTTATCAGAGTAAGGCAGTATGATCAGGTACCCATAGAAATCTGTGGACATAAAGTTACAGGTACAGTATTAATAGGACCTACACCTGTCAACGTAATTGGAAGAAATCCGATGACTCAGCTTGGTTGCACTTTAAATTTT
>O_17
CCTCAAATCACTCTTTGGCAACGACCCGTCGTCACAGTAAGAATAGGGGGGCAACTAAAGGAAGCTCTATTAGATACAGGAGCAGATGATACAGTATTAGAAGAAATGAATTTGCCAGGAAAATGGAGACCAAAAATAATAGGGGGAATTGGAGGTTTTATCAGAGTAAGACAGTATGATCAGATACCCATAGAAATCTGTGGACATAAAGTTACAGGTACAGTATTAATAGGACCTACACCTGTCAACGTAATTGGAAGAAATCTGATGACTCAGCTTGGTTGCACTTTAAATTTT
>O_18
CCTCAAATCACTCTTTGGCAACGACCCATCGTCACAGTAAGAATAGGGGGGCAACTAAAGGAAGCTCTATTAGATACAGGAGCAGATGATACAGTATTAGAAGAAATGAATTTACCAGGAAAATGGAGACCAAAAATAATAGGGGGAATTGGAGGTTTTATTAGAGTAAGACAGTATGATCAGGTACCCATAGAAATCTGTGGACATAAAGTTACAGGTACAGTATTAATAGGACCTACACCTGTCAACGTAATTGGAAGAAATCTGATGACTCAGCTTGGTTGCACTTTAAATTTT
>O_19
CCTCAAATCACTCTTTGGCAACGACCCGTCGTCACAGTAAGAATAGGGGGGCAACTAAAGGAAGCTCTATTAGATACAGGAGCAGATGATACAGTATTAGAAGAAATGAATTTGCCAGGAAAATGGAGACCAAAAATAATAGGGGGAATTGGAGGTTTTATCAGAGTAAGACAGTATGATCAGGTACCCATAGAAATCTGTGGACATAAAGTTACAGGTACAGTATTAATAGGACCTACACCTGTCAACGTAATTGGAAGAAATCTGATGACTCAGCTTGGTTGCACTTTAAATTTT
>O_20
CCTCAAATCACTCTTTGGCAACGACCCGTCGTCACAGTAAAAATAGGGGGGCAACTAAAGGAAGCTCTATTAGATACAGGAGCAGATGATACAGTATTAGAAGAAATGAATTTGCCAGGAAAATGGAGACCAAAAATAATAGGGGGAATTGGAGGTTTTATCAGAGTAAGACAGTATGATCAGGTACCCATAGAGATCTGTGGACATAAAGTTACAAGTACAGTATTAATAGGACCTACACCTGTCAACGTAATTGGAAGAAATCTGATGACTCAGCTTGGTTGCACTTTAAATTTT
