# Supplementary material for: Inferring within-patient HIV-1 evolutionary dynamics under anti-HIV therapy using serial virus samples with vSPA
Source: BMC Bioinformatics. 2009 Oct 29;10:360. doi: 10.1186/1471-2105-10-360 (PMC2776027; doi:10.1186/1471-2105-10-360)
Supplement: Additional file 5 — The vSPA programs and four datasets analyzed in this study. The programs developed to carry out the vSPA algorithm and four datasets analyzed in this study and are included in this ZIP file. [file 1471-2105-10-360-S5.zip › vSPA/Example/P2PR.fasta]

>A_01
CCTCAAATCACTCTTTGGCAACGACCCCTCGTCACAATAAAGATAGGGGGGCAGCTAAAGGAAGCTCTACTAGATACAGGAGCAGATGATACAGTATTAGAAGAAATAGATTTGCCAGGAAGATGGAAACCAAAAATGATAGGGGGAATTGGAGGTTTTATCAAAGTAAAACAGTATGATCAGATACCTGTAGAAATCTGTGGACATAAAGCTATAGGTACAGTATTAGTAGGACCTACACCTGTCAACATAATTGGAAGAAATCTGTTGACCCAGATTGGTTGTACTTTAAATTTT
>A_02
CCTCAAATCACTCTTTGGCAACGACCCCTCGTCACAATAAAGATAGGGGGGCAGCTAAAGGAAGCTCTATTAGATACAGGAGCAGATGATACAGTATTAGAAGAAATAGATTTGCCAGGAAGATGGAAACCAAAAATGATAGGGGGAATTGGAGGTTTTATCAAAGTAAAACAGTATGATCAGATACCTGTAGAAATCTGTGGACATAAAGCTATAGGTACAGTATTAGTAGGACCTACACCTGTCAACATAATTGGAAGAAATCTGTTGACCCAGATTGGTTGTACTTTAAATTTT
>A_03
CCTCAAATCACTCTTTGGCAACGACCCCTCGTCACAATAAAGATAGGGGGGCAGCTAAAGGAAGCTCTATTAGATACCGGAGCAGATGATACAGTGTTAGAAGAAATAGATTTGCCAGGAAGATGGAAACCAAAAATGATAGGGGGAATTGGAGGTTTTATCAAAGTAAAACAGTATGATCAGATACCTGTAAAAATCTGTGGACATAAAGCTATAGGTACAGTATTAGTAGGACCTACACCTGTCAACATAATTGGAAGAAATCTGTTGACCCAGATTGGTTGTACTTTAAATTTT
>A_04
CCTCAAATCACTCTTTGGCAACGACCCCTCGTCACAATAAAGATAGGGGGGCAGCTAAAGGAAGCTCTATTAGATACAGGAGCAGATGATACAGTATAAGAAGAAATAGATTTGCCAGGAAGATGGAAACCAAAAATGATAGGGGGAATTGGAGGTTTTATCAAAGTAAAACAGTATGATCAGATACCTGTAGAAATCTGTGGACATAAAGCTATAGGTACAGTATTAGTAGGACCTACACCTGTCAACATAATTGGAAGAAATCTGTTGACCCAGATTGGTTGTACTTTAAATTTT
>A_05
CCTCAAATCACTCTTTGGCAACGACCCCTCGTCACAATAAAGATAGGGGGGCAGCTAAAGGAAGCTCTATTAGATACAGGAGCAGATGATACAGTATTAGAAGAAATAGATTTGCCAGGAAGATGGAAACCAAAAATGATAGGGGGAATTGGAGGTTTTATCAAAGTAAAACAGTATGATCAGATACCTGTAGAAATCTGTGGACATAAAGCTATAGGTACAGTATTAGTAGGACCTACACCTGTCAACATAATTGGAAGAAATCTGTTGACCCAGATTGGTTGTACTTTAAATTTT
>A_06
CCTCAAATCACTCTTTGGCAACGGCCCCTCGTCACAATAAAGATAGGGGGGCAGCTAAAGGAAGCTCTACTAGATACAGGAGCAGATGATACAGTATTAGAAGAAATAGATTTGCCAGGAAGATGGAAACCAAAAATGATAGGGGGAATTGGAGGTTTTATCAAAGTAAAACAGTATGATCAGATACCTGTAGAAATCTGTGGACATAAAGCTATAGGTACAGTATTAGTAGGACCTACACCTGTCAACATAATTGGAAGAAATCTGTTGACCCAGATTGGTTGTACTTTAAATTTT
>A_07
CCTCAAATCACTCTTTGGCAACGACCCCTCGTCACAATAAAGATAGGGGGGCAGCTAAAGGAAGCTCTATTAGATACAGGAGCAGATGATACAGTATTAGAAGAAATAGATTTGCCAGGAAGATGGAAACCAAAAATGATAGGGGGAATTGGAGGTTTTATCAAAGTAAAACAGTATGATCAGATACCTGTAGAAATCTGTGGACATAAAGCTATAGGTACAGTATTAGTAGGACCTACACCTGTCAACATAATTGGAAGAAATCTGTTGACCCAGATTGGTTGTACTTTAAATTTT
>A_08
CCTCAAATCACTCTTTGGCAACGACCCCTCGTCACAATAAAGATAGGGGGGCAGCTAAAGGAAGCTCTATTAGATACAGGAGCAGATGATACAGTGTTAGAAGAAATAGATTTGCCAGGAAGATGGAAACCAAAAATGATAGGGGGAATTGGAGGTTTTATCAAAGTAAAGCAGTATGATCAGATACCTGTAGAAATCTGTGGACATAAAGCTATAGGTACAGTATTAGTAGGACCTACACCTGTCAACATAATTGGAAGAAATCTGTTGACCCAGATTGGTTGTACTTTAAATTTT
>A_09
CCTCAAATCACTCTTTGGTAACGACCCCTCGTCACAATAAAAATAGGGGGGCAGCTAAAGGAAGCTCTATTAGATACAGGAGCAGATGATACAGTATTAGAAGAAATGGATTTGCCAGGAAGATGGAAACCAAAAATGATAGGGGGAATTGGAGGTTTTATCAAAGTAAAACAGTATGATCAGATACCTGTAGAAATCTGTGGACATAAAGCTATAGGTACAGTATTAGTAGGACCTACACCTGTCAACATAATTGGAAGAAATCTGTTGACCCAGATTGGTTGTACTTTAAATTTT
>A_10
CCTCAAATCACTCTTTGGCAACGACCCCTCGTCACAATAAAAATAGGGGGGCAGCTAAAGGAAGCTCTATTAGATACAGGAGCAGATGATACAGTATTAGAAGAAATGGATTTGCCAGGAAGATGGAAACCAAAAATGATAGGGGGAATTGGAGGTTTTATCAAAGTAAAACAGTATGATCAGATACCTGTAGAAATCTGTGGACATAAAGCTATAGGTACAGTATTAGTAGGACCTACACCTGTCAACATAATTGGAAGAAATCTGTTGACCCAGATTGGTTGTACTTTAAATTTT
>A_11
CCTCAAATCACTCTTTGGCAACGACCCCTCGTCACAATAAAAATAGGGGGGCAGCTAAAGGAAGCTCTATTAGATACAGGAGCAGACGATACAGTATTAGAAGAAATGGATTTGCCAGGAAGATGGAAACCAAAAATGATAGGGGGAATTGGAGGTTTTATCAAAGTAAAACAGTATGATCAGATACCTGTAGGAATCTGTGGACATAAAGCTATAGGTACAGTATTAGTAGGACCTACACCTGTCAACATAATTGGAAGAAATCTGTTGACCCAGATTGGTTGTACTTTAAATTTT
>A_12
CCTCAAATCACTCTTTGGCAACGACCCCTCGTCACAATAAAAATAGGGGGGCAGCTAAAGGAAGCTCTATTAGATACAGGAGCAGATGATACAGTATTAGAAGAAATAGATTTGCCAGGAAGATGGAAACCAAAAATGATAGGGGGAATTGGAGGTTTTATCAAAGTAAAACAGTATGATCAGATACCTGTAGAAATCTGTGGACATAAAGCTATAGGTACAGTATTAGTAGGACCTACACCTGTCAACATAATTGGAAGAAATCTGTTGACCCAGATTGGTTGTACTTTAAATTTT
>A_13
CCTCAAATCACTCTTTGGCAACGACCCCTCGTCACAATAAAGGTAGGGGGGCAGCTAAAGGAAGCTCTATTAGATACAGGAGCAGATGATACAGTGTTAGAAGAAATAGATTTGCCAGGAAGATGGAAACCAAAAATGATAGGGGGAATTGGAGGTTTTATCAAAGTAAAACAGTATGATCAGATACCTGTAGAAATCTGTGGACATAAAGCTATAGGTACAGTATTAGTAGGACCTACACCTGTCAACATAATTGGAAGAAATCTGTTGACCCAGATTGGTTGTACTTTAAATTTT
>A_14
CCTCAAATCACTCTTTGGCAACGACCCCTCGTCACAATAAAGATAGGGGGGCAGCTAAAGGAAGCTCTACTAGATACAGGAGCAGATGATACAGTATTAGAAGAAATAGATTTGCCAGGAAGATGGAAACCAAAAATGATAGGGGGAATTGGAGGTTTTATCAAAGTAAAACAGTATGATCAGATACCTGTAGAAATCTGTGGACATAAAGCTATAGGTACAGTATTAGTAGGACCTACACCTGTCAACATAATTGGAAGAAATCTGTTGACCCAGATTGGTTGTACTTTAAATTTT
>A_15
CCTCGAATCACTCTTTGGCAACGACCCCTCGTCACAATAAAGATAGGGGGGCAGCTAAAGGAAGCTCTATTAGATACAGGAGCAGATGATACAGTATTAGAAGAAATAGATTTGCCAGGAAGATGGAAACCAAAAATGATAGGGGGAATTGGAGGTTTTATCAAAGTAAAACAGTATGATCAGATACCTGTAGAAATCTGTGGACATAAAGCTATAGGTACAGTATTAGTAGGACCTACACCTGTCAACATAATTGGAAGAAATCTGTTGACCCAGATTGGTTGTACTTTAAATTTT
>A_16
CCTCAAATCACTCTTTGGCAACGACCCCTCGTCACAATAAAGATAGGGGGGCAGCTAAAGGAAGCTCTATTAGATACAGGAGCAGATGATACAGTATTAGAAGAAATGGATTTGCCAGGAAGGTGGAAACCAAAAATGATAGGGGGAATTGGAGGTTTTATCAAAGTAAAACAGTATGATCAGATACCTGTAGAAATCTGTGGACATAAAGCTATAGGTACAGTATTAGTAGGACCTACACCTGTCACCATAATTGGAAGAAATCTGTTGACCCAGATTGGTTGTACTTTAAATTTT
>A_17
CCTCAAATCACTCTTTGGCAACGACCCCTCGTCACAATAAAAATAGGGGGGCAGCTAAAGGAAGCTCTATTAGATACAGGAGCAGATGATACAGTGTTAGAAGAAATAGATTTGCCAGGAAGATGGAAACCAAAAATGATAGGGGGAATTAGAGGTTTTATCAAAGTAAAACAGTATGATCAGATACCTGTAGAAATCTGTGGACATAAAGCTATAGGTACAGTATTAGTAGGACCTACACCTGTCAACATAATTGGAAGAAATCTGTTGACCCAGATTGGTTGTACTTTAAATTTT
>A_18
CCTCAAATCACTCTTTGGCAACGACCCCTCGTCACAATAAAAATAGGGGGGCAGCTAAAGGAAGCTCTATTAGATACAGGAGCAGATGATACAGTATTAGAAGAAATAGATTTGCCAGGAAGATGGAAACCAAAAATGATAGGGGGAATTGGAGGTTTTATCAAAGTAAAACAGTATGATCAGATACCTGTAGAAATCTGTGGACATAAAGCTATAGGTACAGTATTAGTAGGACCTACACCTGTCAACATAATTGGAAGAAATCTGTTGACCCAGATTGGTTGTACTTTAAATTTT
>A_19
CCTCAAATCACTCTTTGGCAACGACCCCTCGTCACAATAAAGATAGGGGGGCAGCTAAAGGAAGCTCTATTAGATACAGGAGCAGATGATACAGTATTAGAAGAAATAGATTTGCCAGGAAGATGGAAACCAAAAATGATAGGGGGAATTGGAGGTTTTATCAAAGTAAAACAGTATGATCAGATACCTGTAGAAATCTGTGGACATAAAGCTATAGGTACAGTATTAGTAGGACCTACACCTGTCAACATAATTGGAAGAAATCTGTTGACCCAGATTGGTTGTACTTTAAATTTT
>A_20
CCTCAAATCACTCTTTGGCAACGACCCCTCGTCACAATAAAGATAGGGGGGCAGCTAAAGGAAGCTCTATTAGATACAGGAGCAGATGATACAGTATTGGAAGAAATAGATTTGCCAGGAAGATGGAAACCAAAAATGATAGGAGGAATTGGAGGTTTTATCAAAGTAAAACAGTATGATCAGATACCTGTAGAAATCTGTGGACATAAAGCTATAGGTACAGTATTAGTAGGACCTACACCTGTCAACATAATTGGAAGAAATCTGTTGACCCAGATTGGTTGTACTTTAAATTTT
>A_21
CCTCAAATCACTCTTTGGCAACGACCCCTCGTCACAATAAAGATAGGGGGGCAGCTAAAGGAAGCTCTATTAGATACAGGAGCAGATGATACAGTATTAGAAGAAATAGATTTGCCAGGAAGATGGAAACCAAAAATGATAGGGGGAATTGGAGGTTTTATCAAAGTAAAACAGTATGATCAGATACCTGTAGAAATCTGTGGACATAAAGCTATAGGTACAGTATTAGTAGGACCTACACCTGTCAACATAATTGGAAGAAATCTGTTGACCCAGATTGGTTGTACTTTAAATTTT
>B_01
CCTCAAATCACTCTTTGGCAACGACCCCTCGTCACAATAAAGATAGGGGGGCAGCTAAAGGAAGCTCTATTAGATACAGGAGCAGATGATACAGTATTAGAAGAAATAGATTTGCCAGGAAGATGGAAACCAAAAATGATAGTGGGAATTGGAGGTTTTATCAGAGTAAAACAGTATGATCAGATACCTGTAGAAATCTGTGGACATAAAGCTATAGGTACAGTATTAGTAGGACCTACACCTGCCAACATAATTGGAAGAAATCTGATGACCCAGATTGGTTGCACTTTAAATTTT
>B_02
CCTCAAATCACTCTTTGGCAACGACCCCTCGTCACAATAAAGATAGGGGGGCAGCTAAAGGAAGCTCTATTAGATACAGGAGCAGATGATACAGTATTAGAAGAAATAGATTTGCCAGGAAGATGGAAACCAAAAATGATAGTGGGAATTGGAGGTTTTATCAGAGTAAAACAGTATGATCAGATACCTGTAGAAATCTGTGGACATAAAGCTATAGGTACAGTATTAGTAGGACCTACACCTGCCAACATAATTGGAAGAAATCTGATGACCCAGATTGGTTGCACTTTAAATTTT
>B_03
CCTCAAATCACTCTTTGGCAACGACCCCTCGTCACAATAAAGATAGGGGGGCAGCTAAAGGAAGCTCTATTAGATACAGGAGCAGATGATACAGTATTAGAAGAAATAGATTTGCCAGGAAGATGGAAACCAAAAATGATAGTGGGAATTGGAGGTTTTATCAGAGTAAAACAGTATGATCAGATACCTGTAGAAATCTGTGGACATAAAGCTATAGGTACAGTATTAGTAGGACCTACACCTGCCAACATAATTGGAAGAAATCTGTTGACCCAGATTGGTTGTACTTTAAATTTT
>B_04
CCTCAAATCACTCTTTGGCAACGACCCCTCGTCACAATAAAGATAGGGGGGCAGCTAAAGGAAGCTCTATTAGATACAGGAGCAGATGATACAGTATTAGAAGAAATAGATTTGCCAGGAAGATGGAAACCAAAAATGATAGTGGGAATTGGAGGCTTTATCAGAGTAAAACAGTATGATCAGATACCTGTAGAAATCTGTGGACATAAAGCTATAGGTACAGTATTAGTAGGACCTACACCTGCCAACATAATTGGAAGAAATCTGATGACCCAGATTGGTTGCACTTTAAATTTT
>B_05
CCTCAAATCACTCTTTGGCAACGACCCCTCGTCACAATAAAGATAGGGGGGCAGCTAAAGGAAGCTCTATTAGATACAGGAGCAGATGATACAGTATTAGAAGAAATAGATTTGCCAGGAAGATGGAAACCAAAAATGATAGTGGGAATTGGAGGTTTTATCAGAGTAAAACAGTATGATCAGATACCTGTAGAAATCTGTGGACATAAAGCTATAGGTACAGTATTAGTAGGACCTACACCTGCCAACATAATTGGAAGAAATCTGTTGACCCAGATTGGTTGCACTTTAAATTTT
>B_06
CCTCAAATCACTCTTTGGCAACGACCCCTCGTCACAATAAAGATAGGGGGGCAGCTAAAGGAAGCTCTATTAGATACAGGAGCAGATGATACAGTATTAGAAGAAATAGATTTGCCAGGAAGATGGAAACCAAAAATGATAGTGGGAATTGGAGGTTTTATCAGAGTAAAACAGTATGATCAGATACCTGTAGAAATCTGTGGACATAAAGCTATAGGTACAGTATTAGTAGGACCTACACCTGCCAACATAATTGGAAGAAATCTGATGACCCAGATTGGTTGCACTTTAAATTTT
>B_07
CCTCAAATCACTCTTTGGCAACGACCCCTCGTCACAATAAAGATAGGGGGGCAGCTAAAGGAAGCTCTATTAGATACAGGAGCAGATGATACAGTATTAGAAGAAATAGATTTGCCAGGAAGATGGAAACCAAAAATGATAGTGGGAATTGGAGGTTTTATCAGAGTAAAACAGTATGATCAGATACCTGTAGAAATCTGTGGACATAAAGCTATAGGTACAGTATTAGTAGGACCTACACCTGCCAACATAATTGGAAGAAATCTGATGACCCAGATTGGTTGCACTTTAAATTTT
>B_08
CCTCAAATCACTCTTTGGCAACGACCCCTCGTCACAATAAAGATAGGGGGGCAGCTAAAGGAAGCTCTATTAGATACAGGAGCAGATGATACAGTATTAGAAGAAATAGATTTGCCAGGAAGATGGAAACCAAAAATGATAGTGGGAATTGGAGGTTTTATCAGAGTAAAACAGTATGATCAGATACCTGTAGAAATCTGTGGACATAAAGCTATAGGTACAGTATTAGTAGGACCTACACCTGCCAACATAATTGGAAGAAATCTGATGACCCAGATTGGTTGCACTTTAAATTTT
>B_09
CCTCAAATCACTCTTTGGCAACGACCCCTCGTCACAATAAAGATAGGGGGGCAGCTAAAGGAAGCTCTATTAGATACAGGAGCAGATGATACAGTGTTAGAAGAAATAGATTTGCCAGGAAGATGGAAACCAAAAATGATAGTGGGAATTGGAGGTTTTGTCAAAGTAAAACAGTATGATCAGATACCTGTAGAAATCTGTGGACATAAAGCTATAGGTACAGTATTAGTAGGACCTACACCTGCCAACATAATTGGAAGAAATCTGTTGACCCAGATTGGTTGTACTTTAAATTTT
>B_10
CCTCAAATCACTCTTTGGCAACGACCCCTCGTCACAATAAAGATAGGGGGGCAGCTAAAGGAAGCTCTATTAGATACAGGAGCAGATGATACAGTATTAGAAGAAATAGATTTGCCAGGAAGATGGAAACCAAAAATGATAGTGGGAATTGGAGGTTTTATCAGAGTAAAACAGTATGATCAGATACCTGTAGAAATCTGTGGACATAAAGCTATAGGTACAGTATTAGTAGGACCTACACCTGCCAACATAATTGGAAGAAATCTGATGACCCAGATTGGTTGCACTTTAAATTTT
>B_11
CCTCAATCCACTCTTTGGCAACGACCCCTCGTCACAATAAAGATAGGGGGGCAGCTAAAGGAAGCTCTATTAGATACAGGAGCAGATGATACAGTATTAGAAGAAATAGATTTGCCAGGAAGATGGAAACCAAAAATGATAGTGGGAATTGGAGGTTTTATCAGAGTAAAACAGTATGATCAGATACCTGTAGAAATCTGTGGACATAAAGCTATAGGTACAGTATTAGTAGGACCTACACCTGCCAACATAATTGGAAGAAATCTGATGACCCAGATTGGTTGCACTTTAAATTTT
>B_12
CCTCAAATCACTCTTTGGCAACGACCCCTCGTCACAATAAAGATAGGGGGGCAGCTAAAGGAAGCTCTATTAGATACAGGAGCAGATGATACAGTATTAGAAGAAATAGATTTGCCAGGAAGATGGAAACCAAAAATGATAGTGGGAATTGGAGGTTTTATCAGAGTAAAACAGTATGATCAGATACCTGTAGAAATCTGTGGACATAAAGCTATAGGTACAGTATTAGTAGGACCTACACCTGCCAACATAATTGGAAGAAATCTGATGACCCAGATTGGTTGCACTTTAAATTTT
>B_13
CCTCAAATCACTCTTTGGCAACGACCCCTCGTCACAATAAAGATAGGGGGGCAGCTAAAGGAAGCTCTATTAGATACAGGAGCAGATGATACAGTATTAGAAGAAATAGATTTGCCAGGAAGATGGAAACCAAAAATGATAGTGGGAATTGGAGGTTTTATCAGAGTAAAACAGTATGATCAGATACCTGTAGAAATCTGTGGACATAAAGCTATAGGTACAGTATTAGTAGGACCTACACCTGCCAACATAATTGGAAGAAATCTGATGACCCAGATTGGTTGCACTTTAAATTTT
>B_14
CCTCAAATCACTCTTTGGCAACGACCCCTCGTCACAATAAAGATAGGGGGGCAGCTAAAGGAAGCTCTATTAGATACAGGAGCAGATGATACAGTGTTAGAAGGAATAGATTTGCCAGGAAGATGGAAACCAAAACTGATAGTGGGAATTGGAGGTCTTATCAGAGTAAAACAGTATGATCAGATACCTGTAGAAATCTGTGGACATAAAGCTATAGGTACAGTATTAGTAGGACCTACACCTGCCAACATAATTGGAAGAAATCTGATGACCCAGATTGGTTGCACTTTAAATTTT
>B_15
CCTCAAATCACTCTTTGGCAACGACCCCTCGTCACAATAAAGATAGGGGGGCAGCTAAAGGAAGCTCTATTAGATACAGGAGCAGATGATACAGTATTAGAAGAAATAGATTTGCCAGGAAGATGGAAACCAAAAATGATAGTGGGAATTGGAGGTTTTATCAGAGTAAAACAGTATGATCAGATACCTGTAGAAATCTGTGGACATAAAGCTATAGGTACAGTATTAGTAGGACCTACACCTGCCAACATAATTGGAAGAAATCTGATGACCCAGATTGGTTGCACTTTAAATTTT
>B_16
CCTCAAATCACTCTTTGGCAACGACCCCTCGTCACAATAAAGATAGGGGGGCAGCTAAAGGAAGCTCTATTAGATACAGGAGCAGATGATACAGTGTTAGAAGAAATAGATTTGCCAGGAAGATGGAAACCAAAACTGATAGTGGGAATTGGAGGTTTTATCAGAGTAAAACAGTATGATCAGATACCTGTAGAAATCTGTGGACATAAAGCTATAGGTACAGTATTAGTAGGACCTACACCTGCCAACATAATTGGAAGAAATCTGATGACCCAGATTGGTTGCACTTTAAATTTT
>B_17
CCTCAAATCACTCTTTGGCAACGACCCCTCGTCACAATAAAGATAGGGGGGCAGCTAAAGGAAGCTCTATTAGATACAGGAGCAGATGATACAGTATTAGAAGAAATAGATTTGCCAGGAAGATGGAAACCAAAAATGATAGTGGGAATTGGAGGTTTTATCAGAGTAAAACAGTATGATCAGATACCTGTAGAAATCTGTGGACATAAAGCTATAGGTACAGTATTAGTAGGACCTACACCTGCCAACATAATTGGAAGAAATCTGTTGACCCAGATTGGTTGTACTTTAAATTTT
>B_18
CCTCAAATCACTCTTTGGCAACGACCCCTCGTCACAATAAAGATAGGGGGGCAGCTAAAGGAAGCTCTATTAGATACAGGAGCAGATGATACAGTATTAGAAGAAATAGATTTGCCAGGAAGATGGAAACCAAAAATGATAGTGGGAATTGGAGGTTTTATCAGAGTAAAACAGTATGATCAGATACCTGTAGAAATCTGTGGACATAAAGCTATAGGTACAGTATTAGTAGGACCTACACCTGCCAACATAATTGGAAGAAATCTGATGACCCAGATTGGTTGCACTTTAAATTTT
>B_19
CCTCAAATCACTCTTTGGCAACGACCCCTCGTCACAATAAAGATAGGGGGGCAGCTAAAGGAAGCTCTATTAGATACAGGAGCAGATGATACAGTATTAGAAGAAATAGATTTGCCAGGAAGATGGAAACCAAAAATGATAGTGGGAATTGGAGGTTTTATCAGAGTAAAACAGTATGATCAGATACCTGTAGAAATCTGTGGACATAAAGCTATAGGTACAGTATTAGTAGGACCTACACCTGCCAACATAATTGGAAGAAATCTGATGACCCAGATTGGTTGCACTTTAAATTTT
>B_20
CCTCAAATCACTCTTTGGCAACGACCCCTCGTCACAATAAAGATAGGGGGGCAGCTAAAGGAAGCTCTATTAGATACAGGAGCAGATGATACAGTATTAGAAGAAATAGATTTGCCAGGAAGATGGAAACCAAAAATGATAGTGGGAATTGGAGGTTTTATCAGAGTAAAACAGTATGATCAGATACCTGTAGAAATCTGTGGACATAAAGCTATAGGTACAGTATTAGTAGGACCTACACCTGCCAACATAATTGGAAGAAATCTGATGACCCAGATTGGTTGCACTTTAAATTTT
>B_21
CCTCAAATCACTCTTTGGCAACGACCCCTCGTCACAATAAAGATAGGGGGGCAGCTAAAGGAAGCTCTATTAGATACAGGAGCAGATGATACAGTATTAGAAGAAATAGATTTGCCAGGAAGATGGAAACCAAAAATGATAGTGGGAATTGGAGGTTTTATCAGAGTAAAACAGTATGATCAGATACCTGTAGAAATCTGTGGACATAAAGCTATAGGTACAGTATTAGTAGGACCTACACCTGCCAACATAATTGGAAGAAATCTGATGACCCAGATTGGTTGCACTTTAAATTTT
>B_23
CCTCAAATCACTCTTTGGCAACGACCCCTCGTCACAATAAAGATAGGGGGGCAGCTAAAGGAAGCTCTATTAGATACAGGAGCAGATGATACAGTATTAGAAGAAATAGATTTGCCAGGAAGATGGAAACCAAAAATGATAGTGGGAATTGGAGGTTTTATCAGAGTAAAACAGTATGATCAGATACCTGTAGAAATCTGTGGACATAAAGCTATAGGTACAGTATTAGTAGGACCTACACCTGCCAACATAATTGGAAGAAATCTGATGACCCAGATTGGTTGCACTTTAAATTTT
>B_24
CCTCAAATCACTCTTTGGCAACGACCCCTCGTCACAATAAAGATAGGGGGGCAGCTAAAGGAAGCTCTATTAGATACAGGAGCAGATGATACAGTATTAGAAGAAATAGATTTGCCAGGAAGATGGAAACCAAAAATGATAGTGGGAATTGGAGGTTTTATCAGAGTAAAACAGTATGATCAGATACCTGTAGAAATCTGTGGACATAAAGCTATAGGTACAGTATTAGTAGGACCTACACCTGCCAACATAATTGGAAGAAATCTGTTGACCCAGATTGGTTGTACTTTAAATTTT
>C_01
CCTCAAATCACTCTTTGGCAACGACCCATCGTCACAATAAAGATAGGGGGGCAGCTAAAGGAAGCTCTATTAGATACAGGAGCAGATGATACAGTGTTAGAAGACATAGATTTGCCAGGAAGATGGAAACCAAAAATGATAGTGGGAATTGGAGGTTTTACCAAAGTAAAACAGTATGATCAGATACCTGTAGAAATCTGTGGACATAAAGTTATAGGTACAGTATTAGTAGGACCTACACCTGCCAACATAATTGGAAGAAATCTGTTGACCCAGATTGGTTGTACTTTAAATTTT
>C_02
CCTCAAATCACTCTTTGGCAACGACCCATCGTCACAATAAAGATAGGGGGGCAGCTAAAGGAAGCTCTATTAGATACAGGAGCAGATGATACAGTGTTAGAAGACATAGATTTGCCAGGAAGATGGAAACCAAAAATGATAGTGGGAATTGGAGGTTTTACCAAAGTAAAACAGTATGATCAGATACCTGTAGAAATCTGTGGACATAAAGTTATAGGTACAGTATTAGTAGGACCTACACCTGCCGACATAATTGGAAGAAATCTGTTGACCCAGATTGGTTGTACTTTAAATTTT
>C_03
CCTCAAATCACTCTTTGGCAACGACCCATCGTCACAATAAAGATAGGGGGGCAGCTAAAGGAAGCTCTATTAGATACAGGAGCAGATGATACAGTGTTAGAAGACATAGATTTGCCAGGAAGATGGAAACCAAAAATGATAGTGGGAATTGGAGGTTTTACCAAAGTAAAACAGTATGATCAGATACCTGTAGAAATCTGTGGACATAAAGTTATAGGTACAGTATTAGTAGGACCTACACCTGCCAACATAATTGGAAGAAATCTGTTGACCCAGATTGGTTGTACTTTAAATTTT
>C_04
CCTCAAATCACTCTTTGGCAACGACCCATCGTCACAATAAAGATAGGGGGGCAGCTAAAGGAAGCTCTATTAGATACAGGAGCAGATGATACAGTGTTAGAAGACATAGATTTGCCAGGAAGATGGAAACCAAAAATGATAGTGGGAATTGGAGGTTTTACCAAAGTAAAACAGTATGATCAGATACCTGTAGAAATCTGTGGACATAAAGTTATAGGTACAGTATTAGTAGGACCTACACCTGCCAACATAATTGGAAGAAATCTGTTGACCCAGATTGGTTGTACTTTAAATTTT
>C_05
CCTCAAATCACTCTTTGGCAACGACCCATCGTCACAATAAAGATAGGGGGGCAGCTAAAGGAAGCTCTATTAGATACAGGAGCAGATGATACAGTGTTAGAAGACATAGATTTGCCAGGAAGATGGAAACCAAAAATGATAGTGGGAATTGGAGGTTTTACCAAAGTAAAACAGTATGATCAGATACCTGTAGAAATCTGTGGACATAAAGTTATAGGTACAGTATTAGTAGGACCTACACCTGCCAACATAATTGGAAGAAATCTGTTGACCCAGATTGGTTGTACTTTAAATTTT
>C_06
CCTCAAATCACTCTTTGGCAACGACCCATCGTCACAATAAAGATAGGGGGGCAGCTAAAGGAAGCTCTATTAGATACAGGAGCAGATGATACAGTGTTAGAAGACATAGATTTGCCAGGAAGATGGAAACCAAAAATGATAGTGGGAATTGGAGGTTTTACCAAAGTAAAACAGTATGATCAGATACCTGTAGAAATCTGTGGACATAAAGTTATAGGTACAGTATTAGTAGGACCTACACCTGCCAACATAATTGGAAGAAATCTGTTGACCCAGATTGGTTGTACTTTAAATTTT
>C_07
CCTCAAATCACTCTTTGGCAACGACCCATCGTCACAATAAAGATAGGGGGGCAGCTAAAGGAAGCTCTATTAGATACAGGAGCAGATGATACAGTGTTAGAAGACATAGATTTGCCAGGAAGATGGAAACCAAAAATGATAGTGGGAATTGGAGGTTTTACCAAAGTAAAACAGTATGATCAGATACCTGTAGAAATCTGTGGACATAAAGTTATAGGTACAGTATTAGTAGGACCTACACCTGCCAACATAATTGGAAGAAATCTGTTGACCCAGATTGGTTGTACTTTAAATTTT
>C_08
CCTCAAATCACTCTTTGGCAACGACCCATCGTCACAATAAAGATAGGGGGGCAGCTAAAGGAAGCTCTATTAGATACAGGAGCAGATGATACAGTGTTAGAAGACATAGATTTGCCAGGAAGATGGAAACCAAAAATGATAGTGGGAATTGGAGGTTTTACCAAAGTAAAACAGTATGATCAGATACCTGTAGAAATCTGTGGACATAAAGTTATAGGTACAGTATTAGTAGGACCTACACCTGCCAACATAATTGGAAGAAATCTGTTGACCCAGATTGGTTGTACTTTAAATTTT
>C_10
CCTCAAATCACTCTTTGGCAACGACCCATCGTCACAATAAAGATAGGGGGGCAGCTAAAGGAAGCTCTATTAGATACAGGAGCAGATGATACAGTGTTAGAAGACATAGATTTGCCAGGAAGATGGAAACCAAAAATGATAGTGGGAATTGGAGGTTTTACCAAAGTAAAACAGTATGATCAGATACCTGTAGAAATCTGTGGACATAAAGTTATAGGTACAGTATTAGTAGGACCTACACCTGCCAACATAATTGGAAGAAATCTGTTGACCCAGATTGGTTGTACTTTAAATTTT
>C_11
CCTCAAATCACTCTTTGGCAACGACCCATCGTCACAATAAAGATAGGGGGGCAGCTAAAGGAAGCTCTATTAGATACAGGAGCAGATGATACAGTGTTAGAAGACATAGATTTGCCAGGAAGATGGAAACCAAAAATGATAGTGGGAATTGGAGGTTTTACCAAAGTAAAACAGTATGATCAGATACCTGTAGAAATCTGTGGACATAAAGTTATAGGTACAGTATTAGTAGGACCTACACCTGCCAACATAATTGGAAGAAATCTGTTGACCCAGATTGGTTGTACTTTAAATTTT
>C_12
CCTCAAATCACTCTTTGGCAACGACCCATCGTCGCAATAAAGATAGGGGGGCAGCTAAAGGAAGCTCTATTAGATACAGGAGCAGATGATACAGTGTTAGAAGACATAGATTTGCCAGGAAGATGGAAACCAAAAATGATAGTGGGAATTGGAGGTTTTACCAAAGTAAAACAGTATGATCAGATACCTGTAGAAATCTGTGGACATAAAGTTATAGGTACAGTATTAGTAGGACCTACACCTGCCAACATAATTGGAAGAAATCTGTTGACCCAGATTGGTTGTACTTTAAATTTT
>C_13
CCTCAAATCACTCTTTGGCAACGACCCATCGTCACAATAAAGATAGGGGGGCAGCTAAAGGAAGCTCTATTAGATACAGGAGCAGATGATACAGTGTTAGAAGACATAGATTTGCCAGGAAGATGGAAACCAAAAATGATAGTGGGAATTGGAGGTTTTACCAAAGTAAAACAGTATGATCAGATACCTGTAGAAATCTGTGGACATAAAGTTATAGGTACAGTATTAGTAGGACCTACACCTGCCAACATAATTGGAAGAAATCTGTTGACCCAGATTGGTTGTACTTTAAATTTT
>C_14
CCTCAAATCACTCTTTGGCAACGACCCATCGTCACAATAAAGATAGGGGGGCAGCTAAAGGAAGCTCTATTAGATACAGGAGCAGATGATACAGTGTTAGAAGACATAGATTTGCCAGGAAGATGGAAACCAAAAATGATAGTGGGAATTGGAGGTTTTACCAAAGTAAAACAGTATGATCAGATACCTGTAGAAATCTGTGGACATAAAGTTATAGGTACAGTATTAGTAGGACCTACACCTGCCAACATAATTGGAAGAAATCTGTTGACCCAGATTGGTTGTACTTTAAATTTT
>C_15
CCTCAAATCACTCTTTGGCAACGACCCATCGTCACAATAAAGATAGGGGGGCAGCTAAAGGAAGCTCTATTAGATACAGGAGCAGATGATACAGTGTTAGAAGACATAGATTTGCCAGGAAGATGGAAACCAAAAATGATAGTGGGAATTGGAGGTTTTACCAAAGTAAAACAGTATGATCAGATACCTGTAGAAATCTGTGGACATAAAGTTATAGGTACAGTATTAGTAGGACCTACACCTGCCAACATAATTGGAAGAAATCTGTTGACCCAGATTGGTTGTACTTTAAATTTT
>C_16
CCTCAAATCACTCTTTGGCAACGACCCATCGTCACAATAAAGATAGGGGGGCAGCTAAAGGAAGCTCTATTAGATACAGGAGCAGATGATACAGTGTTAGAAGACATAGATTTGCCAGGAAGATGGAAACCAAAAATGATAGTGGGAATTGGAGGTTTTACCAAAGTAAAACAGTATGATCAGATACCTGTAGAAATCTGTGGACATAAAGTTATAGGTACAGTATTAGTAGGACCTACACCTGCCAACATAATTGGAAGAAATCTGTTGACCCAGATTGGTTGTACTTTAAATTTT
>C_17
CCTCAAATCACTCTTTGGCAACGACCCATCGTCACAATAAAGATAGGGGGGCAGCTAAAGGAAGCTCTATTAGATACAGGAGCAGATGATACAGTGTTAGAAGACATAGATTTGCCAGGAAGATGGAAACCAAAAATGATAGTGGGAATTGGAGGTTTTACCAAAGTAAAACAGTATGATCAGATACCTGTAGAAATCTGTGGACATAAAGTTATAGGTACAGTATTAGTAGGACCTACACCTGCCAACATAATTGGAAGAAATCTGTTGACCCAGATTGGTTGTACTTTAAATTTT
>C_18
CCTCAAATCACTCTTTGGCAACGACCCATCGTCACAATAAAGATGGGGGGGCAGCTAAAGGAAGCTCTATTAGATACAGGAGCAGATGATACAGTGTTAGAAGACATAGATTTGCCAGGAAGATGGAAACCAAAAATGATAGTGGGAATTGGAGGTTTTACCAAAGTAAAACAGTATGATCAGATACCTGTAGAAATCTGTGGACATAAAGTTATAGGTACAGTATTAGTAGGACCTACACCTGCCAACATAATTGGAAGAAATCTGTTGACCCAGATTGGTTGTACTTTAAATTTT
>C_19
CCTCAAATCACTCTTTGGCAACGACCCATCGTCACAATAAAGATAGGGGGGCAGCTAAAGGAAGCTCTATTAGATACAGGAGCAGATGATACAGTGTTAGAAGACATAGATTTGCCAGGAAGATGGAAACCAAAAATGATAGTGGGAATTGGAGGTTTTACCAAAGTAAAACAGTATGATCAGATACCTGTAGAAATCTGTGGACATAAAGTTATAGGTACAGTATTAGTAGGACCTACACCTGCCAACATAATTGGAAGAAATCTGTTGACCCAGATTGGTTGTACTTTAAATTTT
>C_20
CCTCAAATCACTCTTTGGCAACGACCCATCGTCACAATAAAGATAGGGGGGCAGCTAAAGGAAGCTCTATTAGATACAGGAGCAGATGATACAGTGTTAGAAGACATAGATTTGCCAGGAAGATGGAAACCAAAAATGATAGTGGGAATTGGAGGTTTTACCAAAGTAAAACAGTATGATCAGATACCTGTAGAAATCTGTGGACATAAAGTTATAGGTACAGTATTAGTAGGACCTACACCTGCCAACATAATTGGAAGAAATCTGTTGACCCAGATTGGTTGTACTTTAAATTTT
>C_21
CCTCAAATCACTCTTTGGCAACGACCCATCGTCACAATAAAGATAGGGGGGCAGCTAAAGGAAGCTCTATTAGATACAGGAGCAGATGATACAGTGTTAGAAGACATAGATTTGCCAGGAAGATGGAAACCAAAAATGATAGTGGGAATTGGAGGTTTTACCAAAGTAAAACAGTATGATCAGATACCTGTAGAAATCTGTGGACATAAAGTTATAGGTACAGTATTAGTAGGACCTACACCTGCCAACATAGTTGGAAGAAATCTGTTGACCCAGATTGGTTGTACTTTAAATTTT
>C_22
CCTCAAATCACTCTTTGGCAACGACCCATCGTCACAATAAAGATAGGGGGGCAGCTAAAGGAAGCTCTATTAGATACAGGAGCAGATGATACAGTGTTAGAAGACATAGATTTGCCAGGAAGATGGAAACCAAAAATGATAGTGGGAATTGGAGGTTTTACCAAAGTAAAACAGTATGATCAGATACCTGTAGAAATCTGTGGACATAAAGTTATAGGTACAGTATTAGTAGGACCTACACCTGCCAACATAATTGGAAGAAATCTGTTGACCCAGATTGGTTGTACTTTAAATTTT
>C_23
CCTCAAATCACTCTTTGGCAACGACCCATCGTCACAATAAAGATAGGGGGGCAGCTAAAGGAAGCTCTATTAGATACAGGAGCAGATGATACAGTGTTAGAAGACATAGATTTGCCAGGAAGATGGAAACCAAAAATGATAGTGGGAATTGGAGGTTTTACCAAAGTAAAACAGTATGATCAGATACCTGTAGAAATCTGTGGACATAAAGTTATAGGTACAGTATTAGTAGGACCTACACCTGCCAACATAATTGGAAGAAATCTGTTGACCCAGATTGGTTGTACTTTAAATTTT
>C_24
CCTCAAATCACTCTTTGGCAACGACCCATCGTCACAATAAAGATAGGGGGGCAGCTAAAGGAAGCTCTATTAGATACAGGAGCAGATGATACAGTGTTAGAAGACATAGATTTGCCAGGAAGATGGAAACCAAAAATGATAGTGGGAATTGGAGGTTTTACCAAAGTAAAACAGTATGATCAGATACCTGTAGAAATCTGTGGACATAAAGTTATAGGTACAGTATTAGTAGGACCTACACCTGCCAACATAATTGGAAGAAATCTGTTGACCCAGATTGGTTGTACTTTAAATTTT
>D_01
CCTCAAATCACTCTTTGGCAACGACCCATCGTCACAATAAAGATAGGGGGGCAGCTAAAGGAAGCTCTATTAGATACAGGAGCAGATGATACAGTGTTAGAAGACATAGAATTGCCAGGAAGATGGAAACCAAAAATGATAGTGGGAATTGGAGGTTTTACCAAAGTAAAACAGTATGATCAGGTACCTGTAGAAATCTGTGGACATAAAGTGATAGGTACAGTATTAGTAGGGCCTACACCTGCCAACATAATTGGAAGAAATCTGATGACCCAGATTGGTTGCACTTTAAATTTT
>D_02
CCTCAAATCACTCTTTGGCAACGACCCATCGTCACAATAAAGATAGGGGGGCAGCTAAAGGAAGCTCTATTAGATACAGGAGCAGATGATACAGTGTTAGAAGACATAGAATTGCCAGGAAGATGGAAACCAAAAATGATAGTGGGAATTGGAGGTTTTACCAAAGTAAAACAGTATGATCAGGTACCTGTAGAAATCTGTGGACATAAAGTGATAGGTACAGTATTAGTAGGACCTACACCTGCCAACATAATTGGAAGAAATCTGATGACCCAGATTGGTTGCACTTTAAATTTT
>D_03
CCTCAAATCACTCTTTGGCAACGACCCATCGTCACAATAAAGATAGGGGGGCAGCTAAAGGAAGCTCTATTAGATACAGGAGCAGATGATACAGTGTTAGAAGACATAGAATTGCCAGGAAGATGGAAACCAAAAATGATAGTGGGAATTGGAGGTTTTACCAAAGTAAAACAGTATGATCAGGTACCTGTAGAAATCTGTGGACATAAAGTGATAGGTACAGTATTAGTAGGACCTACACCTGCCAACATAATTGGAAGAAATCTGATGACCCAGATTGGTTGCACTTTAAATTTT
>D_04
CCTCAAATCACTCTTTGGCAACGACCCATCGTCACAATAAAGATAGGGGGGCAGCTAAAGGAAGCTCTATTAGATACAGGAGCAGATGATACAGTGTTAGAAGACATAGAATTGCCAGGAAGATGGAAACCAAAAATGATAGTGGGAATTGGAGGTTTTACCAAAGTAAAACAGTATGATCAGGTACCTGTAGAAATCTGTGGACATAAAGTGATAGGTACAGTATTAGTAGGGCCTACACCTGCCAACATAATTGGAAGAAATCTGATGACCCAGATTGGTTGCACTTTAAATTTT
>D_05
CCTCAAATCACTCTTTGGCAACGACCCATCGTCACAATAAAGATAGGGGGGCAGCTAAAGGAAGCTCTATTAGATACAGGAGCAGATGATACAGTGTTAGAAGACATAGAATTGCCAGGAAGATGGAAACCAAAAATGATAGTGGGAATTGGAGGTTTTACCAAAGTAAAACAGTATGATCAGGTACCTGTAGAAATCTGTGGACATAAAGTGATAGGTACAGTATTAGTAGGACCTACACCTGCCAACATAATTGGAAGAAATCTGATGACCCAGATTGGTTGCACTTTAAATTTT
>D_06
CCTCAAATCACTCTTTGGCAACGACCCATCGTCACAATAAAGATAGGGGGGCAGCTAAAGGAAGCTCTATTAGATACAGGAGCAGATGATACAGTGTTAGAAGACATAGAATTGCCAGGAAGATGGAAACCAAAAATGATAGTGGGAATTGGAGGTTTTACCAAAGTAAAACAGTATGATCAGGTACCTGTAAAAATCTGTGGACATAAAGTGATAGGTACAGTATTAGTAGGACCTACACCTGCCAACATAATTGGAAGAAATCTGATGACCCAGATTGGTTGCACTTTAAATTTT
>D_07
CCTCAAATCACTCTTTGGCAACGACCCATCGTCACAATAAAGATAGGGGGGCAGCTAAAGGAAGCTCTATTAGATACAGGAGCAGATGATACAGTGTTAGAAGACATAGAATTGCCAGGAAGATGGAAACCAAAAATGATAGTGGGAATTGGAGGTTTTACCAAAGTAAAACAGTATGATCAGGTACCTGTAGAAATCTGTGGACATAAAGTGATAGGTACAGTATTAGTAGGACCTACACCTGCCAACATAATTGGAAGAAATCTGATGACCCAGATTGGTTGCACTTTAAATTTT
>D_08
CCTCAAATCACTCTTTGGCAACGACCCATCGTCACAATAAAGATAGGGGGGCAGCTAAAGGAAGCTCTATTAGATACAGGAGCAGATGATACAGTGTTAGAAGACATAGAATTGCCAGGAAGATGGAAACCAAAAATGATAGTGGGAATTGGAGGTTTTACCAAAGTAAAACAGTATGATCAGGTACCTGTAGAAATCTGTGGACATAAAGTGATAGGTACAGTATTAGTAGGGCCTACACCTGCCAACATAATTGGAAGAAATCTGATGACCCAGATTGGTTGCACTTTAAATTTT
>D_09
CCTCAAATCACTCTTTGGCAACGACCCATCGTCACAATAAAGATAGGGGGGCAGCTAAAGGAAGCTCTATTAGATACAGGAGCAGATGATACAGTGTTAGAAGACATAGAATTGCCAGGAAGATGGAAACCAAAAATGATAGTGGGAATTGGAGGTTTTACCAAAGTAAAACAGTATGATCAGGTACCTGTAGAAATCTGTGGACATAAAGTGATAGGTACAGTATTAGTAGGGCCTACACCTGCCAACATAATTGGAAGAAATCTGATGACCCAGATTGGTTGCACTTTAAATTTT
>D_10
CCTCAAATCACTCTTTGGCAACGACCCATCGTCACAATAAAGATAGGGGGGCAGCTAAAGGAAGCTCTATTAGATACAGGAGCAGATGATACAGTGTTAGAAGACATAGAATTGCCAGGAAGATGGAAACCAAAAATGATAGTGGGAATTGGAGGTTTTACCAAAGTAAAACAGTATGATCAGGTACCTGTAGAAATCTGTGGACATAAAGTGATAGGTACAGTATTAGTAGGACCTACACCTGCCAACATAATTGGAAGAAATCTGATGACCCAGATTGGTTGCACTTTAAATTTT
>D_11
CCTCAAATCACTCTTTGGCAACGACCCATCGTCACAATAAAGATAGGGGGGCAGCTAAAGGAAGCTCTATTAGATACAGGAGCAGATGATACAGTGTTAGAAGACATAGAATTGCCAGGAAGATGGAAACCAAAAATGATAGTGGGAATTGGAGGTTTTACCAAAGTAAAACAGTATGATCAGGTACCTGTAGAAATCTGTGGACATAAAGTGATAGGTACAGTATTAGTAGGACCTACACCTGCCAACATAATTGGAAGAAATCTGATGACCCAGATTGGTTGCACTTTAAATTTT
>D_12
CCTCAAATCACTCTTTGGCAACGACCCATCGTCACAATAAAGATAGGGGGGCAGCTAAAGGAAGCTCTATTAGATACAGGAGCAGATGATACAGTGTTAGAAGACATAGAATTGCCAGGAAGATGGAAACCAAAAATGATAGTGGGAATTGGAGGTTTTACCAAAGTAAAACAGTATGATCAGGTACCTGTAGAAATCTGTGGACATAAAGTGATAGGTACAGTATTAGTAGGACCTACACCTGCCAACATAATTGGAAGAAATCTGATGACCCAGATTGGTTGCACTTTAAATTTT
>D_13
CCTCAAATCACTCTTTGGCAACGACCCATCGTCACAATAAAGATAGGGGGGCAGCTAAAGGAAGCTCTATTAGATACAGGAGCAGATGATACAGTGTTAGAAGACATAGAATTGCCAGGAAGATGGAAACCAAAAATGATAGTGGGAATTGGAGGTTTTACCAAAGTAAAACAGTATGATCAGGTACCTGTAGAAATCTGTGGACATAAAGTGATAGGTACAGTATTAGTAGGGCCTACACCTGCCAACATAATTGGAAGAAATCTGATGACCCAGATTGGTTGCACTTTAAATTTT
>D_14
CCTCAAATCACTCTTTGGCAACGACCCATCGTCACAATAAAGATAGGGGGGCAGCTAAAGGAAGCTCTATTAGATACAGGAGCAGATGATACAGTGTTAGAAGACATAGAATTGCCAGGAAGATGGAAACCAAAAATGATAGTGGGAATTGGAGGTTTTACCAAAGTAAAACAGTATGATCAGGTACCTGTAGAAATCTGTGGACATAAAGTGATAGGTACAGTATTAGTAGGGCCTACACCTGCCAACATAATTGGAAGAAATCTGATGACCCAGATTGGTTGCACTTTAAATTTT
>D_15
CCTCAAATCACTCTTTGGCAACGACCCATCGTCACAATAAAGATAGGGGGGCAGCTAAAGGAAGCTCTATTAGATACAGGAGCAGATGATACAGTGTTAGAAGACATAGAATTGCCAGGAAGATGGAAACCAAAAATGATAGTGGGAATTGGAGGTTTTACCAAAGTAAAACAGTATGATCAGGTACCTGTAGAAATCTGTGGACATAAAGTGATAGGTACAGTATTAGTAGGACCTACACCTGCCAACATAATTGGAAGAAATCTGATGACCCAGATTGGTTGCACTTTAAATTTT
>D_16
CCTCAAATCACTCTTTGGCAACGACCCATCGTCACAATAAAGATAGGGGGGCAGCTAAAGGAAGCTCTATTAGATACAGGAGCAGATGATACAGTGTTAGAAGACATAGAATTGCCAGGAAGATGGAAACCAAAAATGATAGTGGGAATTGGAGGTTTTACCAAAGTAAAACAGTATGATCAGGTACCTGTAGAAATCTGTGGACATAAAGTGATAGGTACAGTATTAGTAGGACCTACACCTGCCAACATAATTGGAAGAAATCTGATGACCCAGATTGGTTGCACTTTAAATTTT
>D_17
CCTCAAATCACTCTTTGGCAACGACCCATCGTCACAATAAAGATAGGGGGGCAGCTAAAGGAAGCTCTATTAGATACAGGAGCAGATGATACAGTGTTAGAAGACATAGAATTGCCAGGAAGATGGAAACCAAAAATGATAGTGGGAATTGGAGGTTTTACCAAAGTAAAACAGTATGATCAGGTACCTGTAGAAATCTGTGGACATAAAGTGATAGGTACAGTATTAGTAGGACCTACACCTGCCAACATAATTGGAAGAAATCTGATGACCCAGATTGGTTGCACTTTAAATTTT
>D_18
CCTCAAATCACTCTTTGGCAACGACCCATCGTCACAATAAAGATAGGGGGGCAGCTAAAGGAAGCTCTATTAGATACAGGAGCAGATGATACAGTGTTAGAAGACATAGAATTGCCAGGAAGATGGAAACCAAAAATGATAGTGGGAATTGGAGGTTTTACCAAAGTAAAACAGTATGATCAGGTACCTGTAGAAATCTGTGGACATAAAGTGATAGGTACAGTATTAGTAGGGCCTACACCTGCCAACATAATTGGAAGAAATCTGATGACCCAGATTGGTTGCACTTTAAATTTT
>D_19
CCTCAAATCACTCTTTGGCAACGACCCATCGTCACAATAAAGATAGGGGGGCAGCTAAAGGAAGCTCTATTAGATACAGGAGCAGATGATACAGTGTTAGAAGACATAGAATTGCCAGGAAGATGGAAACCAAAAATGATAGTGGGAATTGGAGGTTTTACCAAAGTAAAACAGTATGATCAGGTACCTGTAGAAATCTGTGGACATAAAGTGATAGGTACAGTATTAGTAGGACCTACACCTGCCAACATAATTGGAAGAAATCTGATGACCCAGATTGGTTGCACTTTAAATTTT
>D_20
CCTCAAATCACTCTTTGGCAACGACCCATCGTCACAATAAAGATAGGGGGGCAGCTAAAGGAAGCTCTATTAGATACAGGAGCAGATGATACAGTGTTAGAAGACATAGAATTGCCAGGAAGATGGAAACCAAAAATGATAGTGGGAATTGGAGGTTTTACCAAAGTAAAACAGTATGATCAGGTACCTGTAGAAATCTGTGGACATAAAGTGATAGGTACAGTATTAGTAGGGCCTACACCTGCCAACATAATTGGAAGAAATCTGATGACCCAGATTGGTTGCACTTTAAATTTT
>D_21
CCTCAAATCACTCTTTGGCAACGACCCATCGTCACAATAAAGATAGGGGGGCAGCTAAAGGAAGCTCTATTAGATACAGGAGCAGATGATACAGTGTTAGAAGACATAGAATTGCCAGGAAGATGGAAACCAAAAATGATAGTGGGAATTGGAGGTTTTACCAAAGTAAAACAGTATGATCAGGTACCTGTAGAAATCTGTGGACATAAGGTGATAGGTACAGTATTAGTAGGACCTACACCTGCCAACATAATTGGAAGAAATCTGATGACCCAGATTGGTTGCACTTTAAATTTT
>D_22
CCTCAAATCACTCTTTGGCAACGACCCATCGTCACAATAAAGATAGGGGGGCAGCTAAAGGAAGCTCTATTAGATACAGGAGCAGATGATACAGTGTTAGAAGACATAGAATTGCCAGGAAGATGGAAACCAAAAATGATAGTGGGAATTGGAGGTTTTACCAAAGTAAAACAGTATGATCAGGTACCTGTAGAAATCTGTGGACATAAAGTGATAGGTACAGTATTAGTAGGGCCTACACCTGCCAACATAATTGGAAGAAATCTGATGACCCAGATTGGTTGCACTTTAAATTTT
>D_23
CCTCAAATCACTCTTTGGCAACGACCCATCGTCACAATAAAGATAGGGGGGCAGCTAAAGGAAGCTCTATTAGATACAGGAGCAGATGATACAGTGTTAGAAGACATAGAATTGCTAGGAAGATGGAAACCAAAAATGATAGTGGGAATTGGAGGTTTTACCAAAGTAAAACAGTATGATCAGGTACCTGTAGAAATCTGTGGACATAAAGTGATAGGTACAGTATTAGTAGGGCCTACACCTGCCAACATAATTGGAAGAAATCTGATGACCCAGATTGGTTGCACTTTAAATTTT
>D_24
CCTCAAATCACTCTTTGGCAACGACCCATCGTCACAATAAAGATAGGGGGGCAGCTAAAGGAAGCTCTATTAGATACAGGAGCAGATGATACAGTGTTAGAAGACATAGAATTGCCAGGAAGATGGAAACCAAAAATGATAGTGGGAATTGGAGGTTTTACCAAAGTAAAACAGTATGATCAGGTACCTGTAGAAATCTGTGGACATAAAGTGATAGGTACAGTATTAGTAGGACCTACACCTGCCAACATAATTGGAAGAAATCTGATGACCCAGATTGGTTGCACTTTAAATTTT
>E_01
CCTCAAATCACTCTTTGGCAACGACCCATCGTCACAATAAAGATAGGGGGGCAGCTAAAGGAAGCTCTATTAGATACAGGAGCAGATGATACAGTGTTAGAAGACATAGATTTGCCAGGAAGATGGAAACCAAAAATGATAGTGGGAATTGGAGGTTTTACCAAAGTAAAACAGTATGATCAGGTACCTGTAGAAATCTGTGGACATAAAGTTATAGGTACAGTATTAGTAGGACCTACACCTGCCAACATAATTGGAAGAAATCTGATGACCCAGATTGGTTGCACTTTAAATTTT
>E_02
CCTCAAATCACTCTTTGGCAACGACCCATCGTCACAATAAAGATAGGGGGGCAGCTAAAGGAAGCTCTATTAGATACAGGAGCAGATGATACAGTGTTAGAAGACATAGATTTGCCAGGAAGATGGAAACCAAAAATGATAGTGGGAATTGGAGGTTTTACCAAAGTAAAACAGTATGATCAGGTACCTGTAGAAATCTGTGGACATAAAGTTATAGGTACAGTATTAGTAGGACCTACACCTGCCAACATAATTGGAAGAAATCTGATGACCCAGATTGGTTGCACTTTAAATTTT
>E_03
CCTCAAATCACTCTTTGGCAACGACCCATCGTCACAATAAAGATAGGGGGGCAGCTAAAGGAAGCTCTATTAGATACAGGAGCAGATGATACAGTGTTAGAAGACATAGATTTGCCAGGAAGATGGAAACCAAAAATGATAGTGGGAATTGGAGGTTTTACCAAAGTAAAACAGTATGATCAGGTACCTGTAGAAATCTGTGGACATAAAGTTATAGGTACAGTATTAGTAGGACCTACACCTGCCAACATAATTGGAAGAAATCTGATGACCCAGATTGGTTGCACTTTAAATTTT
>E_04
CCTCAAATCACTCTTTGGCAACGACCCATCGTCACAATAAAGATAGGGGGGCAGCTAAAGGAAGCTCTATTAGATACAGGAGCAGATGATACAGTGTTAGAAGACATAGATTTGCCAGGAAGATGGAAACCAAAAATGATAGTGGGAATTGGAGGTTTTACCAAAGTAAAACAGTATGATCAGGTACCTGTAGAAATCTGTGGACATAAAGTTATAGGTACAGTATTAGTAGGACCTACACCTGCCAACATAATTGGAAGAAATCTGATGACCCAGATTGGTTGCACTTTAAATTTT
>E_05
CCTCAAATCACTCTTTGGCAACGACCCATCGTCACAATAAAGATAGGGGGGCAGCTAAAGGAAGCTCTATTAGATACAGGAGCAGATGATACAGTGTTAGAAGACATAGATTTGCCAGGAAGATGGAAACCAAAAATGATAGTGGGAATTGGAGGTTTTACCAAAGTAAAACAGTATGATCAGGTACCTGTAGAAATCTGTGGACATAAAGTTATAGGTACAGTATTAGTAGGACCTACACCTGCCAACATAATTGGAAGAAATCTGATGACCCAGATTGGTTGCACTTTAAATTTT
>E_06
CCTCAAATCACTCTTTGGCAACGACCCATCGTCACAATAAAGATAGGGGGGCAGCTAAAGGAAGCTCTATTAGATACAGGAGCAGATGATACAGTGTTAGAAGACATAGATTTGCCAGGAAGATGGAAACCAAAAATGATAGTGGGAATTGGAGGTTTTACCAAAGTAAAACAGTATGATCAGGTACCTGTAGAAATCTGTGGACATAAAGTTATAGGTACAGTATTAGTAGGACCTACACCTGCCAACATAATTGGAAGAAATCTGATGACCCAGATTGGTTGCACTTTAAATTTT
>E_07
CCTCAAATCACTCTTTGGCAACGACCCATCGTCACAATAAAGATAGGGGGGCAGCTAAAGGAAGCTCTATTAGATACTGGAGCAGATGATACAGTGTTAGAAGACATAGATTTGCCAGGAAGATGGAAACCAAAAATGATAGTGGGAATTGGAGGTTTTACCAAAGTAAAACAGTATGATCAGGTACCTGTAGAAATCTGTGGACATAAAGTTATAGGTACAGTATTAGTAGGACCTACACCTGCCAACATAATTGGAAGAAATCTGATGACCCAGATTGGTTGCACTTTAAATTTT
>E_08
CCTCAAATCACTCTTTGGCAACGACCCATCGTCACAATAAAGATAGGGGGGCAGCTAAAGGAAGCTCTATTAGATACAGGAGCAGATGATACAGTGTTAGAAGACATAGATTTGCCAGGAAGATGGAAACCAAAAATGATAGTGGGAATTGGAGGTTTTACCAAAGTAAAACAGTATGATCAGGTACCTGTAGAAATCTGTGGACATAAAGTTATAGGTACAGTATTAGTAGGACCTACACCTGCCAACATAATTGGAAGAAATCTGATGACCCAGATTGGTTGCACTTTAAATTTT
>E_09
CCTCAAATCACTCTTTGGCAACGACCCATCGTCACAATAAAGATAGGGGGGCAGCTAAAGGAAGCTCTATTAGATACAGGAGCAGATGATACAGTGTTAGAAGACATAGATTTGCCAGGAAGATGGAAACCAAAAATGATAGTGGGAATTGGAGGTTTTACCAAAGTAAAACAGTATGATCAGGTACCTGTAGAAATCTGTGGACATAAAGTTATAGGTACAGTATTAGTAGGACCTACACCTGCCAACATAATTGGAAGAAATCTGATGACCCAGATTGGTTGCACTTTAAATTTT
>E_10
CCTCAAATCACTCTTTGGCAACGACCCATCGTCACAATAAAGATAGGGGGGCAGCTAAAGGAAGCTCTATTAGATACAGGAGCAGATGATACAGTGTTAGAAGACATAGATTTGCCAGGAAGATGGAAACCAAAAATGATAGTGGGAATTGGAGGTTTTACCAAAGTAAAACAGTATGATCAGGTACCTGTAGAAATCTGTGGACATAAAGTTATAGGTACAGTATTAGTAGGACCTACACCTGCCAACATAATTGGAAGAAATCTGATGACCCAGATTGGTTGCACTTTAAATTTT
>E_11
CCTCAAATCACTCTTTGGCAACGACCCATCGTCACAATAAAGATAGGGGGGCAGCTAAAGGAAGCTCTATTAGATACAGGAGCAGATGATACAGTGTTAGAAGACATAGATTTGCCAGGAAGATGGAAACCAAAAATGATAGTGGGAATTGGAGGTTTTACCAAAGTAAAACAGTATGATCAGGTACCTGTAGAAATCTGTGGACATAAAGTTATAGGTACAGTATTAGTAGGACCTACACCTGCCAACATAATTGGAAGAAATCTGATGACCCAGATTGGTTGCACTTTAAATTTT
>E_12
CCTCAAATCACTCTTTGGCAACGACCCATCGTCACAATAAAGATAGGGGGGCAGCTAAAGGAAGCTCTATTAGATACAGGAGCAGATGATACAGTGTTAGAAGACATAGATTTGCCAGGAAGATGGAAACCAAAAATGATAGTGGGAATTGGAGGTTTTACCAAAGTAAAACAGTATGATCAGGTACCTGTAGAAATCTGTGGACATAAAGTTATAGGTACAGTATTAGTAGGACCTACACCTGCCAACATAATTGGAAGAAATCTGATGACCCAGATTGGTTGCACTTTAAATTTT
>E_13
CCTCAAATCACTCTTTGGCAACGACCCATCGTCACAATAAAGATAGGGGGGCAGCTAAAGGAAGCTCTATTAGATACAGGAGCAGATGATACAGTGTTAGAAGACATAGATTTGCCAGGAAGATGGAAACCAAAAATGATAGTGGGAATTGGAGGTTTTACCAAAGTAAAACAGTATGATCAGGTACCTGTAGAAATCTGTGGACATAAAGTTATAGGTACAGTATTAGTAGGACCTACACCTGCCAACATAATTGGAAGAAATCTGATGACCCAGATTGGTTGCACTTTAAATTTT
>E_14
CCTCAAATCACTCTTTGGCAACGACCCATCGTCACAATAAAGATAGGGGGGCAGCTAAAGGAAGCTCTATTAGATACAGGAGCAGATGATACAGTGTTAGAAGACATAGATTTGCCAGGAAGATGGAAACCAAAAATGATAGTGGGAATTGGAGGTTTTACCAAAGTAAAACAGTATGATCAGGTACCTGTAGAAATCTGTGGACATAAAGTTATAGGTACAGTATTAGTAGGACCTACACCTGCCAACATAATTGGAAGAAATCTGATGACCCAGATTGGTTGCACTTTAAATTTT
>E_15
CCTCAAATCACTCTTTGGCAACGACCCATCGTCACAATAAAGATAGGGGGGCAGCTAAAGGAAGCTCTATTAGATACAGGAGCAGATGATACAGTGTTAGAAGACATAGATTTGCCAGGAAGATGGAAACCAAAAATGATAGTGGGAATTGGAGGTTTTACCAAAGTAAAACAGTATGATCAGGTACCTGTAGAAATCTGTGGACATAAAGTTATAGGTACAGTATTAGTAGGACCTACACCTGCCAACATAATTGGAAGAAATCTGATGACCCAGATTGGTTGCACTTTAAATTTT
>E_16
CCTCAAATCACTCTTTGGCAACGACCCATCGTCACAATAAAGATAGGGGGGCAGCTAAAGGAAGCTCTATTAGATACAGGAGCAGATGATACAGTGTTAGAAGACATAGATTTGCCAGGAAGATGGAAACCAAAAATGATAGTGGGAATTGGAGGTTTTACCAAAGTAAAACAGTATGATCAGGTACCTGTAGAAATCTGTGGACATAAAGTTATAGGTACAGTATTAGTAGGACCTACACCTGCCAACATAATTGGAAGAAATCTGATGACCCAGATTGGTTGCACTTTAAATTTT
>E_18
CCTCAAATCACTCTTTGGCAACGACCCATCGTCACAATAAAGATAGGGGGGCAGCTAAAGGAAGCTCTATTAGATACAGGAGCAGATGATACAGTGTTAGAAGACATAGATTTGCCAGGAAGATGGAAACCAAAAATGATAGTGGGAATTGGAGGTTTTACCAAAGTAAAACAGTATGATCAGGTACCTGTAGAAATCTGTGGACATAAAGTTATAGGTACAGTATTAGTAGGACCTACACCTGCCAACATAATTGGAAGAAATCTGATGACCCAGATTGGTTGCACTTTAAATTTT
>E_19
CCTCAAATCACTCTTTGGCAACGACCCATCGTCACAATAAAGATAGGGGGGCAGCTAAAGGAAGCTCTATTAGATACAGGAGCAGATGATACAGTGTTAGAAGACATAGATTTGCCAGGAAGATGGAAACCAAAAATGATAGTGGGAATTGGAGGTTTTACCAAAGTAAAACAGTATGATCAGGTACCTGTAGAAATCTGTGGACATAAAGTTATAGGTACAGTATTAGTAGGACCTACACCTGCCAACATAATTGGAAGAAATCTGATGACCCAGATTGGTTGCACTTTAAATTTT
>E_20
CCTCAAATCACTCTTTGGCAACGACCCATCGTCACAATAAAGATAGGGGGGCAGCTAAAGGAAGCTCTATTAGATACAGGAGCAGATGATACAGTGTTAGAAGACATAGATTTGCCAGGAAGATGGAAACCAAAAATGATAGTGGGAATTGGAGGTTTTACCAAAGTAAAACAGTATGATCAGGTACCTGTAGAAATCTGTGGACATAAAGTTATAGGTACAGTATTAGTAGGACCTACACCTGCCAACATAATTGGAAGAAATCTGATGACCCAGATTGGTTGCACTTTAAATTTT
>E_21
CCTCAAATCACTCTTTGGCAACGACCCATCGTCACAATAAAGATAGGGGGGCAGCTAAAGGAAGCTCTATTAGATACAGGAGCAGATGATACAGTGTTAGAAGACATAGATTTGCCAGGAAGATGGAAACCAAAAATGATAGTGGGAATTGGAGGTTTTACCAAAGTAAAACAGTATGATCAGGTACCTGTAGAAATCTGTGGACATAAAGTTATAGGTACAGTATTAGTAGGACCTACACCTGCCAACATAATTGGAAGAAATCTGATGACCCAGATTGGTTGCACTTTAAATTTT
>E_22
CCTCAAATCACTCTTTGGCAACGACCCATCGTCACAATAAAGATAGGGGGGCAGCTAAAGGAAGCTCTATTAGATACAGGAGCAGATGATACAGTGTTAGAAGACATAGATTTGCCAGGAAGATGGAAACCAAAAATGATAGTGGGAATTGGAGGTTTTACCAAAGTAAAACAGTATGATCAGGTACCTGTAGAAATCTGTGGGCATAAAGTTATAGGTACAGTATTAGTAGGACCTACACCTGCCAACATAATTGGAAGAAATCTGATGACCCAGATTGGTTGCACTTTAAATTTT
>E_23
CCTCAAATCACTCTTTGGCAACGGCCCATCGTCACAATAAAGATAGGGGGGCAGCTAAAGGAAGCTCTATTAGATACAGGAGCAGATGATACAGTGTTAGAAGACATAGATTTGCCAGGAAGATGGAAACCAAAAATGATAGTGGGAATTGGAGGTTTTACCAAAGTAAAACAGTATGATCAGGTACCTGTAGAAATCTGTGGACATAAAGTTATAGGTACAGTATTAGTAGGACCTACACCTGCCAACATAATTGGAAGAAATCTGATGACCCAGATTGGTTGCACTTTAAATTTT
>E_24
CCTCAAATCACTCTTTGGCAACGACCCATCGTCACAATAAAGATAGGGGGGCAGCTAAAGGAAGCTCTATTAGATACAGGAGCAGATGATACAGTGTTAGAAGACATAGATTTGCCAGGAAGATGGAAACCAAAAATGATAGTGGGAATTGGAGGTTTTACCAAAGTAAAACAGTATGATCAGGTACCTGTAGAAATCTGTGGACATAAAGTTATAGGTACAGTATTAGTAGGACCTACACCTGCCAACATAATTGGAAGAAATCTGATGACCCAGATTGGTTGCACTTTAAATTTT
>F_01
CCTCAAATCACTCTTTGGCAACGACCCATCGTCACAATAAAGATAGGGGGGCAGCTAAGGGAAGCTCTATTAGATACAGGAGCAGATGATACAGTGTTCGAAGACATAGATTTGCCAGGAAGATGGAAACCAAAAATGATAGTGGGAATTGGAGGTTTTACCAAAGTAAAACAGTATGATCAGGTACCTATAGAAATTTGTGGACATAAAGTTATAGGTACAGTATTAGTAGGACCTACACCTGCCAACATAATTGGAAGAAATCTGATGACCCAGATTGGTTGCACTTTAAACTTT
>F_02
CCTCAAATCACTCTTTGGCAACGACCCATCGTCACAATAAAGATAGGGGGGCAGCTAAGGGAAGCCCTATTAGATACAGGAGCAGATGATACAGTGTTTGAAGACATAGATTTGCCAGGAAGATGGAAACCAAAAATGATAGTGGGAATTGGAGGTTTTACCAAAGTAAAACAGTATGATCAGGTACCTATAGAAATCTGTGGACATAAAGTTGTAGGTACAGTATTAGTAGGACCTACACCTGCCAACATAATTGGAAGAAATCTGATGACCCAGATTGGTTGCACTTTAAATTTT
>F_03
CCTCAAATCACTCTTTGGCAACGACCCATCGTCACAATAAAGATAGGGGGGCAGCTAAGGGAAGCTCTATTAGATACAGGAGCAGATGATACAGTGTTCGAAGACATAGATTTGCCAGGAAGATGGAAACCAAAAATGATAGTGGGAATTGGAGGTTTTACCAAAGTAAAACAGTATGATCAGGTACCTATAGAAATCTGTGGACATAAAGTTGTAGGTACAGTATTAGTAGGACCTACACCTGCCAACATAATTGGAAGAAATCTGATGACCCAGATTGGTTGCACTTTAAATTTT
>F_04
CCTCAAATCACTCTTTGGCAACGACCCATCGTCACAATAAAGATAGGGGGGCAGCTAAGAGAAGCCCTATTAGATACAGGAGCAGATGATACAGTGTTCGAAGACATAGATTTGCCAGGAAGATGGAAACCAAAAATGATAGTGGGAATTGGAGGTTTTACCAAAGTAAAACAGTATGATCAGGTACCTATAGAAATCTGTGGACATAAGGTTGTAGGTACAGTATTAGTAGGACCTACACCTGCCAACATAATTGGAAGAAATCTGATGACCCAGATTGGTTGCACTTTAAATTTT
>F_05
CCTCAAATCACTCTTTGGCAACGACCCATCGTCACAATAAAGATAGGGGGGCAGCTAAGGGAAGCTCTATTAGATACAGGAGCAGATGATACAGTGTTCGAAGACATAGATTTGCCAGGAAGATGGAAACCAAAAATGATAGTGGGAATTGGAGGTTTTACCAAAGTAAAACAGTATGATCAGGTACCTATAGAAATTTGTGGACATAAAGTTATAGGTACAGTATTAGTAGGACCTACACCTGCCAACATAATTGGAAGAAATCTGATGACCCAGATTGGTTGCACTTTAAATTTT
>F_06
CCTCAAATCACTCTTTGGCAACGACCCATCGTCACAATAAAGATAGGGGGGCAGCTAAGGGAAGCTCTATTAGATACAGGAGCAGATGATACAGTGTTCGAAGACATAGATTTGCCAGGAAGATGGAAACCAAAAATGATAGTGGGAATTGGAGGTTTTACCAAAGTAAAACAGTATGATCAGGTACCTATAGAAATCTGTGGACATAAAGTTATAGGTACAGTATTAATAGGACCTACACCTGCCAACATAATTGGAAGAAATCTGATGACCCAGATTGGTTGCACTTTAAATTTT
>F_07
CCTCAAATCACTCTTTGGCAACGACCCATCGTCACAATAAAGATAGGGGGGCAGCTAAGGGAAGCCCTATTAGATACAGGAGCAGATGATACAGTGTTCGAAGACATAGATTTGCCAGGAAGATGGAAACCAAAAATGATAGTGGGAATTGGAGGTTTTACCAAAGTAAAACAGTATGATCAGGTACCTATAGAAATCTGTGGACATAAAGTTGTAGGTACAGTATTAGTAGGACCTACACCTGCCAACATAATTGGAAGAAATCTGATGACCCAGATTGGTTGCACTTTAAATTTT
>F_08
CCTCAAATCACTCTTTGGCAACGACCCATCGTCACAATAAAGATAGGGGGGCAGCTAAGGGAAGCCCTATTAGATACAGGAGCAGATGATACAGTGTTCGAAGACATAGATTTGCCAGGAAGATGGAAACCAAAAATGATAGTGGGAATTGGAGGTTTTACCAAAGTAAAACAGTATGATCAGGTACCTATAGAAATCTGTGGACATAAAGTTATAGGTACAGTATTAGTAGGACCTACACCTGCCAACATAATTGGAAGAAATCTGATGACCCAGATTGGTTGCACTTTAAATTTT
>F_09
CCTCAAATCACTCTTTGGCAACGACCCATCGTCACAATAAAGATAGGGGGGCAGCTAAGGGAAGCTCTATTAGATACAGGAGCAGATGATACAGTGTTCGAAGACATAGATTTGCCAGGAAGATGGAAACCAAAAATGATAGTGGGAATTGGAGGTTTTACCAAAGTAAAACAGTATGATCAGGTACCTATAGAAATCTGTGGACATAAAGTTATAGGTACAGTATTAATAGGACCTACACCTGCCAACATAATTGGAAGAAATCTGATGACCCAGATTGGTTGCACTTTAAATTTT
>F_10
CCTCAAATCACTCTTTGGCAACGACCCATCGTCACAATAAAGATAGGGGGGCAGCTAAGGGAAGCCCTATTAGATACAGGAGCAGATGATACAGTGTTCGAAGACATAGATTTGCCAGGAAGATGGAAACCAAAAATGATAGTGGGAATTGGAGGTTTTACCAAAGTAAAACAGTATGATCAGGTACCTATAGAAATCTGTGGACATAAAGTTGTAGGTACAGTATTAGTAGGACCTACACCTGCCAACATAATTGGAAGAAATCTGATGACCCAGATTGGTTGCACTTTAAATTTT
>F_11
CCTCAAATCACTCTTTGGCAACGACCCATCGTCACAATAAAGATAGGGGGGCAGCTAAGGGAAGCTCTATTAGATACAGGAGCAGATGATACAGTGTTCGAAGACATAGATTTGCCAGGAAGATGGAAACCAAAAATGATAGTGGGAATTGGAGGTTTTACCAAAGTAAAACAGTATGATCAGGTACCTATAGAAATCTGTGGACATAAAGTTGTAGGTACAGTATTAGTAGGACCTACACCTGCCAACATAATTGGAAGAAATCTGATGACCCAGATTGGTTGCACTTTAAATTTT
>F_12
CCTCAAATCACTCTTTGGCAACGACCCATCGTCACAATAAAGATAGGGGGGCAGCTAAGGGAAGCTCTATTAGATACAGGAGCAGATGATACAGTGTTCGAAGACATAGATTTGCCAGGAAGATGGAAACCAAAAATGATAGTGGGAATTGGAGGTTTTACCAAAGTAAAACAGTATGATCAGGTACCTATAGAAATCTGTGGACATAAAGTTGTAGGTACAGTATTAGTAGGACCTACACCTGCCAACATAATTGGAAGAAATCTGATGACCCAGATTGGTTGCACTTTAAATTTT
>F_13
CCTCAAATCACTCTTTGGCAACGACCCATCGTCACAATAAAGATAGGGGGGCAGCTAAGGGAAGCTCTATTAGATACAGGAGCAGATGATACAGTGTTCGAAGACATAGATTTGCCAGGAAGATGGAAACCAAAAATGATAGTGGGAATTGGAGGTTTTACCAAAGTAAAACAGTATGATCAGGTACCTATAGAAATCTGTGGACATAAAGTTATAGGTACAGTATTAATAGGACCTACACCTGCCAACATAATTGGAAGAAATCTGATGACCCAGATTGGTTGCACTTTAAATTTT
>F_14
CCTCAAATCACTCTTTGGCAACGACCCATCGTCACAATAAAGATAGGGGGGCAGCTAAGGGAAGCCCTATTAGATACAGGAGCAGATGATACAGTGTTCGAAGACATAGATTTGCCAGGAAGATGGAAACCAAAAATGATAGTGGGAATTGGAGGTTTTACCAAAGTAAAACAGTATGATCAGGTACCTATAGAAATCTGTGGACATAAAGTTGTAGGTACAGTATTAGTAGGACCTACACCTGCCAACATAATTGGAAGAAATCTGATGACCCAGATTGGTTGCACTTTAAATTTT
>F_15
CCTCAAATCACTCTTTGGCAACGACCCATCGTCACAATAAAGATAGGGGGGCAGCTAAGGGAAGCTCTATTAGATACAGGAGCAGATGATACAGTGTTCGAAGACATAGATTTGCCAGGAAGATGGAAACCAAAAATGATAGTGGGAATTGGAGGTTTTACCAAAGTAAAACAGTATGATCAGGTACCTATAGAAATCTGTGGACATAAAGTTATAGGTACAGTATTAATGGGACCTACACCTGCCAACATAATTGGAAGAAATCTGATGACCCAGATTGGTTGCACTTTAAATTTT
>G_01
CCTCAAATCACTCTTCGGCAACGACCCATCGTCACAATAAAGATAGGGGGGCAGCTAAGGGAAGCTCTATTAGATACAGGAGCAGATGATACAGTGTTCGAAGACATAGATTTGCCAGGAAGATGGACACCAAAAATGATAGTGGGAATTGGAGGTTTTTCCAAAGTAAAACAGTATGATCAGGTACCTGTAGAAATCTGTGGACATAAAGTTATAGGTACAGTATTAGTAGGACCTACACCTGCCAACATAATTGGAAGGAATCTGATGACCCAGCTTGGTTGCACTTTAAATTTT
>G_02
CCTCAAATCACTCTTTGGCAACGACCCATCGTCACAATAAAGATAGGGGGGCAGCTAAGGGAAGCCCTATTAGATACAGGAGCAGATGATACAGTGTTTGAAGACATAGATTTGCCAGGAAGATGGAAACCAAAAATGATAGTGGGAATTGGAGGTTTTTCCAAAGTAAAACAGTATGATCAGGTACCTATAGAAATCTGTGGACATAAAGTTGTAGGTACAGTATTAGTAGGACCTACACCTGCCAACATAATTGGAAGAAATCTGATGACCCAGCTTGGTTGCACTTTAAATTTT
>G_03
CCCCAAATCACTCTTTGGCAACGACCCATCGTCACAATAAAGATAGGGGGGCAGCTAAGGGAAGCCCTATTAGATACAGGAGCAGATGATACAGTGTTTGAAGACATAGATTTGCCAGGAAGATGGAAACCAAAAATGATAGTGGGAATTGGAGGTTTTTCCAAAGTAAAACAGTATGATCAGGTACCTATAGAAATCTGTGGACATAAAGTTGTAGGTACAGTATTAGTAGGACCTACACCTGCCAACATAATTGGAAGAAATCTGATGACCCAGCTTGGTTGCACTTTAAATTTT
>G_05
CCTCAAATCACTCTTTGGCAACGACCCATCGTCACAATAAAGATAGGGGGGCAGCTAAGGGAAGCTCTATTAGATACAGGAGCAGATGATACAGTGTTCGAAGACATAGATTTGCCAGGAAGATGGAAACCAAAAATGATAGTGGGAATTGGAGGTTTTTCCAAAGTAAAACAGTATGATCAGGTACCTATAGAAATCTGTGGACATAAAGTTGTAGGTACAGTATTAGTAGGACCTACACCTGCCAACATAATTGGAAGAAATCTGATGACCCAGCTTGGTTGCACTTTAAATTTT
>G_06
CCTCAAATCACTCTTTGGCAACGACCCATCGTCACAATAAAGATAGGGGGGCAGCTAAGGGAAGCTCTATTAGATACAGGAGCAGATGATACAGTGTTCGAAGACATAGATTTGCCAGGAAGATGGAAACCAAAAATGATAGTGGGAATTGGAGGTTTTTCCAAAGTAAAACAGTATGATCAGGTACCTATAGAAATCTGTGGACATAAAGTTGTAGGTACAGTATTAGTAGGACCTACACCTGCCAACATAATTGGAAGAAATCTGATGACCCAGCTTGGTTGCACTTTAAATTTT
>G_07
CCTCAAATCACTCTTTGGCAACGACCCATCGTCACAATAAAGATAGGGGGGCAGCTAAGGGAAGCTCTATTAGATACAGGAGCAGATGATACAGTGTTTGAAGACATAGATTTGCCAGGAAGATGGACACCAAAAATGATAGTGGGAATTGGAGGTTTTTCCAAAGTAAAACAGTATGATCAGGTACCTGTAGAAATCTGTGGACATAAAGTTATAGGTACAGTATTAGTAGGACCTACACCTGCCAACATAATTGGAAGAAATCTGATGACCCAGCTTGGTTGCACTTTAAATTTT
>G_08
CCTCAAATCACTCTTTGGCAACGACCCATCGTCACAGTAAAGATAGGGGGGCAGCTAAAGGAAGCTCTATTAGATACAGGAGCAGATGATACAGTGTTCGAAGACCTAGATTTGCCAGGAAGATGGAAACCAAAAATGATAGTGGGAATTGGAGGTTTTTCCAAAGTAAAACAGTATGATCAAGTGCCTGTAGAAATCTGTGGACATAAAGTTATAAGTACAGTATTAGTAGGACCTACACCTGCCAACATAATTGGAAGAAATCTGATGACCCAGATTGGTTGCACTTTAAATTTT
>G_09
CCTCAAATCACTCTTTGGCAACGACCCATCGTCACAATAAAGATAGGGGGGCAGCTAAGGGAAGCCCTATTAGATACAGGAGCAGATGATACAGTGTTTGAAGACATAGATTTGCCAGGAAGATGGAAACCAAAAATGATAGTGGGAATTGGAGGTTTTTCCAAAGTAAAACAGTATGATCAAGTGCCTGTAGAAATCTGTGGACATAAAGTTATAAGTACAGTATTAGTAGGACCTACACCTGCCAACATAATTGGAAGAAATCTGATGACCCAGATTGGTTGCACTTTAAATTTT
>G_10
CCTCAAATCACTCTTTGGCAACGACCCATCGTCACAATAAAGATAGGGGGGCAGCTAAGGGAAGCCCTATTAGATACAGGAGCAGATGATACAGTGTTTGAAGACATAGATTTGCCAGGAAGATGGAAACCAAAAATGATAGTGGGAATTGGAGGTTTTTCCAAAGTAAAACAGTATGATCAGGTACCTATAGAAATCTGTGGACATAAAGTTGTAGGTACAGTATTAGTAGGACCTACACCTGCCAACATAATTGGAAGAAATCTGATGACCCAGCTTGGTTGCACTTTAAATTTT
>G_11
CCTCAAATCACTCTTTGGCAACGACCCATCGTCACAATAAAGATAGGGGGGCAGCTAAGGGAAGCTCTATTAGATACAGGAGCAGATGATACAGTGTTCGAAGACCTAGAATTGCCAGGAAGATGGAAACCAAAAATGATAGTGGGAATTGGAGGTTTTACCAAAGTAAAACAGTATGATCAGGTACCTATAGAAATCTGTGGACATAAAGTTGTAGGTACAGTATTAGTAGGACCTACACCTGCCAACATAATTGGAAGAAATCTGATGACCCAGATTGGTTGCACTTTAAATTTT
>G_12
CCTCAAATCACTCTTTGGCAACGACCCATCGTCACAATAAAGATAGGGGGGCAGCTAAGGGAAGCTCTATTAGATACAGGAGCAGATGATACAGTGTTCGAAGACATAGATTTGCCAGGAAGATGGACACCAAAAATGATAGTGGGAATTGGAGGTTTTTCCAAAGTAAAACAGTATGATCAGGTACCTGTAGAAATCTGTGGACATAAAGTTATAGGTACAGTATTAGTAGGACCTACACCTGCCAACATAATTGGAAGGAATCTGATGACCCAGCTTGGTTGCACTTTAAATTTT
>G_13
CCTCAAATCACTCTTTGGCAACGACCCATCGTCACAATAAAGATAGGGGGGCAGCTAAGGGAAGCTCTATTAGATACAGGAGCAGATGATACAGTGTTCGAAGACATAGATTTGCCAGGAAGATGGACACCAAAAATGATAGTGGGAATTGGAGGTTTTTCCAAAGTAAAACAGTATGATCAGGCACCTGTAGAAATCTGTGGACATAAAGTTATAGGTACAGTATTAGTAGGACCTACACCTGCCAACATAATTGGAAGGAATCTGATGACCCAGCTTGGTTGCACTTTAAATTTT
>G_14
CCTCAAATCACTCTTTGGCAACGACCCATCGTCACAATAAAGATAGGGGGGCAGCTAAGGGAAGCTCTATTAGATACAGGAGCAGATGATACAGTGTTTGAAGACATAGATTTGCCAGGAAGATGGACACCAAAAATGATAGTGGGAATTGGAGGTTTTTCCAAAGTAAAACAGTATGGTCAGGTACCTGTAGAAATCTGTGGACATAAAGTTATAGGTACAGTATTAGTAGGACCTACACCTGCCAACATAATTGGAAGAAATCTGATGACCCAGCTTGGTTGCACTTTAAATTTT
>G_15
CCTCAAATCACTCTTTGGCAACGACCCATCGTCACAATAAAGATAGGGGGGCAGCTAAGGGAAGCTCTATTAGATACAGGAGCAGATGATACAGTGTTTGAAGACATAGATTTGCCAGGAAGATGGACACCAAAAATGATAGTGGGAATTGGAGGTTTTTCCAAAGTAAAACAGTATGATCAGGTACCTGTAGAAATCTGTGGACATAAAGTTATAGGTACAGTATTAGTAGGACCTACACCTGCCAACATAATTGGAAGAAATCTGATGACCCAGCTTGGTTACACTTTAAATTTT
>G_16
CCTCAAATCACTCTTTGGCAACGACCCATCGTCACAATAAAGATAGGGGGGCAGCTAAGGGAAGCCCTATTAGATACAGGAGCAGATGATACAGTGTTTGAAGACATAGATTTGCCAGGAAGATGGAAACCAAAAATGATAGTGGGAATTGGAGGTTTTTCCAAAGTAAAACAGTATGATCAGGTACCTATAGAAATCTGTGGACATAAAGTTGTAGGTACAGTATTAGTAGGACCTACACCTGCCAACATAATTGGAAGAAATCTGATGACCCAGCTTGGTTGCACTTTAAATTTT
>G_17
CCTCAAATCACTCTTTGGCAACGACCCATCGTCACAATAAAGATAGGGGGGCAGCTAAGGGAAGCCCTATTAGATACAGGAGCAGATGATACAGTGTTTGAAGACATAGATTTGCCAGGAAGATGGAAACCAAAAATGATAGTGGGAATTGGAGGTTTTTCCAAAGTAAAACAGTATGATCAGGTACCTATAGAAATCTGTGGACATAAAGTTGTAGGTACAGTATTAGTAGGACCTACACCTGCCAACATAATTGGAAGAAATCTGATGACCCAGCTTGGTTGCACTTTAAATTTT
>G_18
CCTCAAATCACTCTTTGGCAACGACCCATCGTCACAATAAAGATAGGGGGGCAGCTAAGGGAAGCTCTATTAGATACAGGAGCAGATGATACAGTGTTTGAAGACATAGATTTGCCAGGAAGATGGACACCAAAAATGATAGTGGGAATTGGAGGTTTTTCCAAAGTAAAACAGTATGATCAGGTACCTGTAGAAATCTGTGGACATAAAGTTATAGGTACAGTATTAGTAGGACCTACACCTGCCAACATAATTGGAAGAAATCTGATGACCCAGCTTGGTTGCACTTTAAATTTT
>G_19
CCTCAAATCACTCTTTGGCAACGACCCATCGTCACAATAAAGATAGGGGGGCAGCTAAGGGAAGCCCTATTAGATACAGGAGCAGATGATACAGTGTTTGAAGACATAGATTTGCCAGGAAGATGGAAACCAAAAATGATAGTGGGAATTGGAGGTTTTTCCAAAGTAAAACAGTATGATCAGGTACCTATAGAAATCTGTGGGCATAAAGTTGTAGGTACAGTATTAGTAGGACCTACACCTGCCAACATAATTGGAAGAAATCTGATGACCCAGCTTGGTTGCACTTTAAATTTT
>G_20
CCTCAAATCACTCTTTGGCAACGACCCATCGTCACAATAAAGATAGGGGGGCAGCTAAGGGAAGCCCTATTAGATACAGGAGCAGATGATACAGTGTTTGAAGACATAGATTTGCCAGGAAGATGGAAACCAAAAATGATAGTGGGAATTGGAGGTTTTTCCAAAGTAAAACAGTATGATCAGGTACCTATAGAAATCTGTGGACATAAAGTTGTAGGTACAGTATTAGTAGGACCTACACCTGCCAACATAATTGGAAGAAATCTGATGACCCAGATTGGTTGCACTTTAAATTTT
>G_21
CCTCAAATCACTCTTTGGCAACGACCCATCGTCACAGTAAAGATAGGGGGGCAGCTAAAGGAAGCTCTATTAGATACAGGAGCAGATGATACAGTGTTCGAAGACCTAGATTTGCCAGGAAGATGGAAACCAAAAATGATAGTGGGAATTGGAGGTTTTTCCAAAGTAAAACAGTATGATCAAGTGCCTGTAGAAATCTGTGGACATAAAGTTATAAGTACAGTATTAGTAGGACCTACACCTGCCAACATAATTGGAAGAAATCTGATGACCCAGATTGGTTGCACTTTAAATTTT
>G_22
CCTCAAATCACTCTTTGGCAACGACCCATCGTCACAATAAAGATAGGGGGGCAGCTAAGGGAAGCCCTATTAGATACAGGAGCAGATGATACAGTGTTTGAAGACATAGATTTGCCAGGAAGATGGAAACCAAAAATGATAGTGGGAATTGGAGGTTTTTCCAAAGTAAAACAGTATGATCAGGTACCTATAGAAATCTGTGGACATAAAGTTGTAGGTACAGTATTAGTAGGACCTACACCTGCCAACATAATTGGAAGAAATCTGATGACCCAGCTTGGTTGCACTTTAAATTTT
>G_23
CCTCAAATCACTCTTTGGCAACGACCCATCGTCACAATAAAGATAGGGGGGCAGCTAAGGGAAGCCCTATTAGATACAGGAGCAGATGATACAGTGTTTGAAGACATAGATTTGCCAGGAAGATGGAAACCAAAAATGATAGTGGGAATTGGAGGTTTTTCCAAAGTAAAACAGTATGATCAGGTACCTATAGAAATCTGTGGACATAAAGTTGTAGGTACAGTATTAGTAGGACCTACACCTGCCAACATAATTGGAAGAAATCTGATGACCCAGCTTGGTTGCACTTTAAATTTT
>G_24
CCTCAAATCACCCTTTGGCAACGACCCATCGTCACAATAAAGATAGGGGGGCAGCTAAGGGAAGCTCTATTAGATACAGGAGCAGATGATACAGTGTTCGAAGACATAGATTTGCCAGGAAGATGGAAACCAAAAATGATAGTGGGAATTGGAGGTTTTTCCAAAGTAAAACAGTATGATCAGGTACCTATAGAAATCTGTGGACATAAAGTTGTAGGTACAGTATTAGTAGGACCTACACCTGCCAACATAATTGGAAGAAATCTGATGACCCAGCTTGGTTGCACTTTAAATTTT
>G_25
CCTCAAATCACTCTTTGGCAACGACCCATCGTCACAATAAAGATAGGGGGGCAGCTAAGGGAAGCTCTATTAGATACAGGAGCAGATGATACAGTGTTCGAAGACATAGATTTGCCAGGAAGATGGACACCAAAAATGATAGTGGGAATTGGAGGTTTTTCCAAAGTAAAACAGTATGATCAGGTACCTGTAGAAATCTGTGGACATAAAGTTATAGGTACAGTATTAGTAGGACCTACACCTGCCAACATAATTGGAAGGAATCTGATGACCCAGCTTGGTTGCACTTTAAATTTT
>H_01
CCTCAAATCACTCTTTGGCAACGACCCATCGTCACAATAAAGATAGGGGGGCAGCTAAGGGAAGCCCTATTAGATACAGGAGCAGATGATACAGTGTTCGAAGACATAGATTTGCCAGGAAGATGGAAACCAAAAATGATAGTGGGAATTGGAGGTTTTTCCAAAGTAAAACAGTATGATCAGGTACCTATAGAAATCTGTGGACATAAAGTTGTAGGTACAGTATTAGTAGGACCTACACCTGCCAACATAATTGGAAGAAATCTGATGACCCAGCTTGGTTGCACTTTAAATTTT
>H_02
CCTCAAATCACTCTTTGGCAACGACCCATCGTCACAGTAAAGATAGGGGGGCAGCTAAAGGAAGCTCTATTAGATACAGGAGCAGATGATACAGTGTTCGAAGACCTAGATTTGCCAGGAAGATGGAAACCAAAAATGATAGTGGGAATTGGAGGTTTTTCCAAAGTAAAACAGTATGATCAAGTACCTGTAGAAATCTGTGGACATAAAGTTATAAGTACAGTATTAGTAGGACCTACACCTGCCAACATAATTGGAAGAAATCTGATGACCCAGATTGGTTGCACTTTAAATTTT
>H_03
CCTCAAATCACTCTTTGGCAACGACCCATCGTCACAATAAAGATAGGGGGGCAGCTAAGGGAAGCCCTATTAGATACAGGAGCAGATGATACAGTGTTCGAAGACATAGATTTGCCAGGAAGATGGAAACCAAAAATGATAGTGGGAATTGGAGGTTTTTCCAAAGTAAAACAGTATGATCAGGTACCTATAGAAATCTGTGGACATAAAGTTGTAGGTACAGTATTAGTAGGACCTACACCTGCCAACATAATTGGAAGAAATCTGATGACCCAGCTTGGTTGCACTTTAAATTTT
>H_04
CCTCAAATCACTCTTTGGCAACGACCCATCGTCACAGTAAAGATAGGGGGGCAGCTAAAGGAAGCTCTATTAGATACAGGAGCAGATGATACAGTGTTCGAAGACCTAGATTTGCCAGGAAGATGGAAACCAAAAATGATAGTGGGAATTGGAGGTTTTTCCAAAGTAAAACAGTATGATCAAGTGCCTGTAGAAATCTGTGGACATAAAGTTATAAGTACAGTATTAGTAGGACCTACACCTGCCAACATAATTGGAAGAAATCTGATGACCCAGATTGGTTGCACTTTAAATTTT
>H_05
CCTCAAATCACTCTTTGGCAACGACCCATCGTCACAATAAAGATAGGGGGGCAGCTAAGGGAAGCTCTATTAGATACAGGAGCAGATGATACAGTGTTCGAAGACATAGATTTGCCAGGAAGATGGAAACCAAAAATGATAGTGGGAATTGGAGGTTTTTCCAAAGTAAAACAGTATGATCAGGTACCTATAGAAATCTGTGGACATAAAGTTGTAGGTACAGTATTAGTAGGACCTACACCTGCCAACATAATTGGAAGAAATCTGATGACCCAGCTTGGTTGCACTTTAAATTTT
>H_06
CCTCAAATCACTCTTTGGCAACGACCCATCGTCACAATAAAGATAGGGGGGCAGCTAAGGGAAGCTCTATTAGATACAGGAGCAGATGATACAGTGTTCGAAGACATAGATTTGCCAGGAAGATGGACACCAAAAATGATAGTGGGAATTGGAGGTTTTTCCAAAGTAAAACAGTATGATCAGGTACCTGTAGAAATCTGTGGACATAAAGTTGTAGGTACAGTATTAGTAGGACCTACACCTGCCAACATAATTGGAAGAAATCTGATGACCCAGCTTGGTTGCACTTTAAATTTT
>H_07
CCTCAAATCACTCTTTGGCAACGACCCATCGTCACAATAAAGATAGGGGGGCAGCTAAGGGAAGCTCTATTAGATACAGGAGCAGATGATACAGTGTTCGAAGACATAGATTTGCCAGGAAGATGGAAACCAAAAATGATAGTGGGAATTGGAGGTTTTTCCAAAGTAAAACAGTATGATCAGGTACCTATAGAAATCTGTGGACATAAAGTTGTAGGTACAGTATTAGTAGGACCTACACCTGCCAACATAATTGGAAGAAATCTGATGACCCAGCTTGGTTGCACTTTAAATTTT
>H_08
CCTCAAATCACTCTTTGGCAACGACCCATCGTCACAATAAAGATAGGGGGGCAGCTAAGGGAAGCTCTATTAGATACAGGAGCAGATGATACAGTGTTCGAAGACATAGATTTGCCAGGAAGATGGAAACCAAAAATGATAGTGGGAATTGGAGGTTTTTCCAAAGTAAAACAGTATGATCAGGTACCTATAGAAATCTGTGGACATAAAGTTGTAGGTACAGTATTAGTAGGACCTACACCTGCCAACATAATTGGAAGAAATCTGATGACCCAGCTTGGTTGCACTTTAAATTTT
>H_09
CCTCAAATCACTCTTTGGCAACGACCCATCGTCACAATAAAGATAGGGGGGCAGCTAAGGGAAGCCCTATTAGATACAGGAGCAGATGATACAGTGTTCGAAGACATAGATTTGCCAGGAAGATGGAAACCAAAAATGATAGTGGGAATTGGAGGTTTTTCCAAAGTAAAACAGTATGATCAGGTACCTATAGAAATCTGTGGACATAAAGTTGTAGGTACAGTATTAGTAGGACCTACACCTGCCAACATAATTGGAAGAAATCTGATGACCCAGCTTGGTTGCACTTTAAATTTT
>H_10
CCTCAAATCACTCTTTGGCAACGACCCATCGTCACAATAAAGATAGGGGGGCAGCTAAGGGAAGCTCTATTAGATACAGGAGCAGATGATACAGTGTTCGAAGACATAGATTTGCCAGGAAGATGGAAACCAAAAATGATAGTGGGAATTGGAGGTTTTTCCAAAGTAAAACAGTATGATCAGGTACCTATAGAAATCTGTGGACATAAAGTTGTAGGTACAGTATTAGTAGGACCTACACCTGCCAACATAATTGGAAGAAATCTGATGACCCAGCTTGGTTGCACTTTAAATTTT
>H_11
CCTCAAATCACTCTTTGGCAACGACCCATCGTCACAATAAAGATAGGGGGGCAGCTAAGGGAAGCCCTATTAGATACAGGAGCAGATGATACAGTGTTCGAAGACATAGATTTGCCAGGAAGATGGAAACCAAAAATGATAGTGGGAATTGGAGGTTTTTCCAAAGTAAAACAGTATGATCAGGTACCTATAGAAATCTGTGGACATAAAGTTGTAGGTACAGTATTAGTAGGACCTACACCTGCCAACATAATTGGAAGAAATCTGATGACCCAGCTTGGTTGCACTTTAAATTTT
>H_12
CCTCAAATCACTCTTTGGCAACGACCCATCGTCACAATAAAGATAGGGGGGCAGCTAAGGGAAGCTCTATTAGATACAGGAGCAGATGATACAGTGTTCGAAGACATAGATTTGCCAGGAAGATGGACACCAAAAATGATAGTGGGAATTGGAGGTTTTTCCAAAGTAAAACAGTATGATCAGGTACCTGTAGAAATCTGTGGACATAAAGTTATAGGTACAGTATTAGTAGGACCTACACCTGCCAACATAATTGGAAGGAATCTGATGACCCAGCTTGGTTGCACTTTAAATTTT
>H_13
CCTCAAATCACTCTTTGGCAACGACCCATCGTCACAATAAAGATAGGGGGGCAGCTAAAGGAAGCTCTATTAGATACAGGAGCAGATGATACAGTGTTCGAAGACATAGATTTGCCAGGAAGATGGACACCAAAAATGATAGTGGGAATTGGAGGTTTTTCCAAAGTAAAACAGTATGATCAGGTACCTGTAGAAATCTGTGGACATAAAGTTATAGGTACAGTATTAGTAGGACCTACACCTGCCAACATAATTGGAAGGAATCTGATGACCCAGCTTGGTTGCACTTTAAATTTT
>H_14
CCTCAAATCACTCTTTGGCAACGACCCATCGTCACAATAAAGATAGGGGGGCAGCTAAGGGAAGCCCTATTAGATACAGGAGCAGATGATACAGTGTTCGAAGACATAGATTTGCCAGGAAGATGGAAACCAAAAATGATAGTGGGAATTGGAGGTTTTTCCAAAGTAAAACAGTATGATCAGGTACCTATAGAAATCTGTGGACATAAAGTTGTAGGTACAGTATTAGTAGGACCTACACCTGCCAACATAATTGGAAGAAATCTGATGACCCAGCTTGGTTGCACTTTAAATTTT
>H_15
CCTCAAATCACTCTTTGGCAACGACCCATCGTCACAGTAAAGATAGGGGGGCAGCTAAAGGAAGCTCTATTAGATACAGGAGCAGATGATACAGTGTTCGAAGACCTAGATTTGCCAGGAAGATGGAAACCAAAAATGATAGTGGGAATTGGAGGTTTTTCCAAAGTAAAACAGTATGATCAAGTACCTGTAGAAATCTGTGGACATAAAGTTATAAGTACAGTATTAGTAGGACCTACACCTGCCAACATAATTGGAAGAAATCTGATGACCCAGATTGGTTGCACTTTAAATTTT
>H_16
CCTCAAATCACTCTTTGGCAACGACCCATCGTCACAATAAAGATAGGGGGGCAGCTAAGGGAAGCTCTATTAGATACAGGAGCAGATGATACAGTGTTCGAAGACACAGATTTGCCAGGAAGATGGACACCAAAAATGATAGTGGGAATTGGAGGTTTTTCCAAAGTAAAACAGTATGATCAGGTACCTGTAGAAATCTGTGGACATAAAGTTATAGGTACAGTATTAGTAGGACCTACACCTGCCAACATAATTGGAAGGAATCTGATGACCCAGCTTGGTTGCACTTTAAATTTT
>H_17
CCTCAAATCACTCTTTGGCAACGACCCATCGTCACAATAAAGATAGGGGGGCAGCTAAGGGAAGCTCTATTAGATACAGGAGCAGATGATACAGTGTTCGAAGACATAGATTTGCCAGGAAGATGGACACTAAAAATGATAGTGGGAATTGGAGGTTTTTCCAAAGTAAAACAGTATGATCAGGTACCTGTAGAAATCTGTGGACATAAAGTTATAGGTACAGTATTAGTAGGACCTACACCTGCCAACATAATTGGAAGGAATCTGATGACCCAGCTTGGTTGCACTTTAAATTTT
>H_18
CCTCAAATCACTCTTTGGCAACGACCCATCGTCACAATAAAGATAGGGGGGCAGCTAAGGGAAGCTCTATTAGATACAGGAGCAGATGATACAGTGTTCGAAGACATAGATTTGCCAGGAAGATGGACACCAAAAATGATAGTGGGAATTGGAGGTTTTTCCAAAGTAAAACAGTATGATCAGGTACCTGTAGAAATCTGTGGACATAAAGTTATAGGTACAGTATTAGTAGGACCTACACCTGCCAACATAATTGGAAGGAATCTGATGACCCAGCTTGGTTGCACTTTAAATTTT
>H_19
CCTCAAATCACTCTTTGGCAACGACCCATCGTCACAGTAAAGATAGGGGGGCAGCTAAAGGAAGCTCTATTAGATACAGGAGCAGATGATACAGTGTTCGAAGACATAGATTTGCCAGGAAGATGGACACCAAAAATGATAGTGGGAATTGGAGGTTTTTCCAAAGTAAAACAGTATGATCAGGTACCTGTAGAAATCTGTGGACATAAAGTTATAGGTACAGTATTAGTAGGACCTACACCTGCCAACATAATTGGAAGGAATCTGATGACCCAGCTTGGTTGCACTTTAAATTTT
>H_20
CCTCAAATCACTCTTTGGCAACGACCCATCGTCACAATAAAGATAGGGGGGCAGCTAAGGGAAGCTCTATTAGATACAGGAGCAGATGATACAGTGTTCGAAGACATAGATTTGCCAGGAAGGTGGACACCAAAAATGATAGTGGGAATTGGAGGTTTTTCCAAAGTAAAACAGTATGATCAGGTACCTGTAGAAATCTGTGGACATAAAGTTATAGGTACAGTATTAGTAGGACCTACACCTGCCAACATAATTGGAAGGAATCTGATGACCCAGCTTGGTTGCACTTTAAATTTT
>H_21
CCTCAAATCACTCTTTGGCAACGACCCATCGTCACAGTAAAGATAGGGGGGCAGCTAAAGGAAGCTCTATTAGATACAGGAGCAGATGATACAGTGTTCGAAGACCTAGATTTGCCAGGAAGATGGAAACCAAAAATGATAGTGGGAATTGGAGGTTTTTCCAAAGTAAAACAGTATGATCAGGTACCTATAGAAATCTGTGGACATAAAGTTGTAGGTACAGTATTAGTAGGACCTACACCTGCCAACATAATTGGAAGAAATCTGATGACCCAGCTTGGTTGCACTTTAAATTTT
>H_22
CCTCAAATCACTCTTTGGCAACGACCCATCGTCACAATAAAGATAGGGGGGCAGCTAAGGGAAGCTCTATTAGATACAGGAGCAGATGATACAGTGTTCGAAGACATAGATTTGCCAGGAAGATGGAAACCAAAAATGATAGTGGGAATTGGAGGTTTTTCCAAAGCAAAACAGTATGATCAGGTACCTATAGAAATCTGTGGACATAAAGTTGTAGGTACAGTATTAGTAGGACCTACACCTGCCAACATAATTGGAAGGAATCTGATGACCCAGCTTGGTTGCACTTTAAATTTT
>H_23
CCTCAAATCACTCTTTGGCAACGACCCATCGTCACAATAAAGATAGGGGGGCAGCTAAGGGAAGCTCTATTAGATACAGGAGCAGATGATACAGTGTTCGAAGACATAGATTTGCCAGGAAGATGGACACCAAAAATGATAGTGGGAATTGGAGGTTTTTCCAAAGTAAAACAGTATGATCAGGTACCTGTAGAAATCTGTGGACATAAAGTTATAGGTACAGTATTAGTAGGACCTACACCTGCCAACATAATTGGAAGGAATCTGATGACCCAGCTTGGTTGCACTTTAAATTTT
>I_01
CCTCAAATCACTCTTTGGCAACGACCCATCGTCACAATAAAGATAGGGGGGCAGCTAAGGGAAGCCCTATTAGATACAGGAGCAGATGATACAGTGTTCGAAGACATAGATTTGCCAGGAAGATGGAAACCAAAAATGATAGTGGGAATTGGAGGTTTTTCCAAAGTAAAACAGTATGATCAGGTACCTATAGAAATCTGTGGACATAAAGTTATAGGTACAGTATTAGTAGGACCTACACCTGCCAACATAATTGGAAGAAATCTGATGACCCAGCTTGGTTGCACTTTAAATTTT
>I_02
CCTCAAATCACTCTTTGGCAACGACCCATCGTCACAATAAAGATAGGGGGGCAGCTAAGGGAAGCTCTATTAGATACAGGAGCAGATGATACAGTGTTCGAAGACATAGATTTGCCAGGAAGATGGAAACCAAAAATGATAGTGGGAATTGGAGGTTTTTCCAAAGTAAAACAGTATGATCAGGTACCTATAGAAATCTGTGGACATAAAGTTATAGGTACAGTATTAGTAGGACCTACACCTGCCAACATAATTGGAAGAAATCTGATGACCCAGCTTGGTTGCACTTTAAATTTT
>I_03
CCTCAAATCACTCTTTGGCAACGACCCATCGTCACAATAAAGATAGGGGGGCAGCTAAGGGAAGCCCTATTAGATACAGGAGCAGATGATACAGTGTTCGAAGACATAGATTTGCCAGGAAGATGGAAACCAAAAATGATAGTGGGAATTGGAGGTTTTTCCAAAGTAAAACAGTATGATCAGGTACCTATAGAAATCTGTGGACATAAAGTTGTAGGTACAGTATTAGTAGGACCTACACCTGCCAACATAATTGGAAGAAATCTGATGACCCAGCTTGGTTGCACTTTAAATTTT
>I_04
CCTCAAATCACTCTTTGGCAACGACCCATCGTCACAATAAAGATAGGGGGGCAGCTAAGGGAAGCCCTATTAGATGCAGGAGCAGATGATACAGTGTTCGAAGACATAGATTTGCCAGGAAGATGGAAACCAAAAATGATAGTGGGAATTGGAGGTTTTTCCAAAGTAAAACAGTATGATCAGGTACCTATAGAAATCTGTGGACATAAAGTTGTAGGTACAGTATTAGTAGGACCTACACCTGCCAACATAATTGGAAGAAATCTGATGACCCAGCTTGGTTGCACTTTAAATTTT
>I_05
CCTCAAATCACTCTTTGGCAACGACCCATCGTCACAATAAAGATAGGGGGGCAGCTAAGGGAAGCTCTATTAGATACAGGAGCAGATGATACAGTGTTCGAAGACATAGATTTGCCAGGAAGATGGAAACCAAAAATGATAGTGGGAATTGGAGGTTTTTCCAAAGTAAAACAGTATGATCAGGTACCTATAGAAATCTGTGGACATAAAGTTATAGGTACAGTATTAGTAGGACCTACACCTGCCAACATAATTGGAAGAAATCTGATGACCCAGCTTGGTTGCACTTTAAATTTT
>I_06
CCTCAAATCACTCTTTGGCAACGACCCATCGTCACAATAAAGATAGGGGGGCAGCTAAGGGAAGCTCTATTAGATACAGGAGCAGATGATACAGTGTTCGAAGACATAGATTTGCCAGGAAGATGGAAACCAAAAATGATAGTGGGAATTGGAGGTTTTTCCAAAGTAAAACAGTATGATCAGGTACCTATAGAAATCTGTGGACATAAAGTTATAGGTACAGTATTAGTAGGACCTACACCTGCCAACATAATTGGAAGAAATCTGATGACCCAGCTTGGTTGCACTTTAAATTTT
>I_07
CCTCAAATCACTCTTTGGCAACGACCCATCGTCACAATAAAGATAGGGGGGCAGCTAAGGGAAGCTCTATTAGATACAGGAGCAGATGATACAGTGTTCGAAGACATAGATTTGCCAGGAAGATGGAAACCAAAAATGATAGTGGGAATTGGAGGTTTTTCCAAAGTAAAACAGTATGATCAGGTACCTATAGAAATCTGTGGACATAAAGTTATAGGTACAGTATTAGTAGGACCTACACCTGCCAACATAATTGGAAGAAATCTGATGACCCAGCTTGGTTGCACTTTAAATTTT
>I_08
CCTCAAATCACTCTTTGGCAACGACCCATCGTCACAATAAAGATAGGGGGGCAGCTAAGGGAAGCCCTATTAGATACAGGAGCAGATGATACAGTGTTCGAAGACATAGATTTGCCAGGAAGATGGAAACCAAAAATGATAGTGGGAATTGGAGGTTTTTCCAAAGTAAAACAGTATGATCAGGTACCTATAGAAATCTGTGGACATAAAGTTGTAGGTACAGTATTAGTAGGACCTACACCTGCCAACATAATTGGAAGAAATCTGATGACCCAGCTTGGTTGCACTTTAAATTTT
>I_09
CCTCAAATCACTCTTTGGCAACGACCCATCGTCACAATAAAGATAGGGGGGCAGCTAAGGGAAGCCCTATTAGATACAGGAGCAGATGATACAGTGTTCGAAGACATAGATTTGCCAGGAAGATGGAAACCAAAAATGATAGTGGGAATTGGAGGTTTTTCCAAAGTAAAACAGTATGATCAGGTACCTATAGAAATCTGTGGACATAAAGTTGTAGGTACAGTATTAGTAGGACCTACACCTGCCAACATAATTGGAAGAAATCTGATGACCCAGCTTGGTTGCACTTTAAATTTT
>I_10
CCTCAAATCACTCTTTGGCAACGACCCATCGTCACAATAAAGATAGGGGGGCAGCTAAGGGAAGCTCTATTAGATACAGGAGCAGATGATACAGTGTTCGAAGACATAGATTTGCCAGGAAGATGGAAACCAAAAATGATAGTGGGAATTGGAGGTTTTTCCAAAGTAAAACAGTATGATCAGGTACCTATAGAAATCTGTGGACATAAAGTTATAGGTACAGTATTAGTAGGACCTACACCTGCCAACATAATTGGAAGAAATCTGATGACCCAGCTTGGTTGCACTTTAAATTTT
>I_11
CCTCAAATCACTCTTTGGCAACGACCCATCGTCACAATAAAGATAGGGGGGCAGCTAAGGGAAGCCCTATTAGATACAGGAGCAGATGATACAGTGTTCGAAGACATAGATTTGCCAGGAAGATGGAAACCAAAAATGATAGTGGGAATTGGAGGTTTTTCCAAAGTAAAACAGTATGATCAGGTACCTATAGAAATCTGTGGACATAAAGTTGTAGGTACAGTATTAGTAGGACCTACACCTGCCAACATAATTGGAAGAAATCTGATGACCCAGCTTGGTTGCACTTTAAATTTT
>I_12
CCTCAAATCACTCTTTGGCAACGACCCATCGTCACAATAAAGATAGGGGGGCAGCTAAGGGAAGCTCTATTAGATACAGGAGCAGATGATACAGTGTTCGAAGACATAGATTTGCCAGGAAGATGGAAACCAAAAATGATAGTGGGAATTGGAGGTTTTTCCAAAGTAAAACAGTATGATCAGGTACCTATAGAAATCTGTGGACATAAAGTTATAGGTACAGTATTAGTAGGACCTACACCTGCCAACATAATTGGAAGAAATCTGATGACCCAGCTTGGTTGCACTTTAAATTTT
>I_13
CCTCAAATCACTCTTTGGCAACGACCCATCGTCACAATAAAGATAGGGGGGCAGCTAAGGGAAGCCCTATTAGATACAGGAGCAGATGATACAGTGTTCGAAGACATAGATTTGCCAGGAAGATGGAAACCAAAAATGATAGTGGGAATTGGAGGTTTTTCCAAAGTAAAACAGTATGATCAGGTACCTATAGAAATCTGTGGACATAAAGTTGTAGGTACAGTATTAGTAGGACCTACACCTGCCAACATAATTGGAAGAAATCTGATGACCCAGCTTGGTTGCACTTTAAATTTT
>I_14
CCTCAAATCACTCTTTGGCAACGACCCATCGTCACAATAAAGATAGGGGGGCAGCTAAGGGAAGCTCTATTAGATACAGGAGCAGATGATACAGTGTTCGAAGACATAGATTTGCCAGGAAGATGGAAACCAAAAATGATAGTGGGAATTGGAGGTTTTTCCAAAGTAAAACAGTATGATCAGGTACCTATAGAAATCTGTGGACATAAAGTTATAGGTACAGTATTAGTAGGACCTACACCTGCCAACATAATTGGAAGAAATCTGATGACCCAGCTTGGTTGCACTTTAAATTTT
>I_15
CCTCAAATCACTCTTTGGCAACGACCCATCGTCACAATAAAGATAGGGGGGCAGCTAAGGGAAGCTCTATTAGATACAGGAGCAGATGATACAGTGTTCGAAGACATAGATTTGCCAGGAAGATGGAAACCAAAAATGATAGTGGGAATTGGAGGTTTTTCCAAAGTAAAACAGTACGATCAGGTACCTATAGAAATCTGTGGACATAAAGTTATAGGTACAGTATTAGTAGGACCTACACCTGCCAACATAATTGGAAGAAATCTGATGACCCAGCTTGGTTGCACTTTAAATTTT
>I_16
CCTCAAATCACTCTTTGGCAACGACCCATCGTCACAATAAAGATAGGGGGGCAGCTAAGGGAAGCTCTATTAGATACAGGAGCAGATGATACAGTGTTCGAAGACATAGATTTGCCAGGAAGATGGAAACCAAAAATGATAGTGGGAATTGGAGGTTTTTCCAAAGTAAAACAGTATGATCAGGTACCTATAGAAATCTGTGGACATAAAGTTATAGGTACAGTATTAGTAGGACCTACACCTGCCAACATAATTGGAAGAAATCTGATGACCCAGCTTGGTTGCACTTTAAATTTT
>I_17
CCTCAAATCACTCTTTGGCAACGACCCATCGTCACAATAAAGATAGGGGGGCAGCTAAGGGAAGCTCTATTAGATACAGGAGCAGATGATACAGTGTTCGAAGACATAGATTTGCCAGGAAGATGGAAACCAAAAATGATAGTGGGAATTGGAGGTTTTTCCAAAGTAAAACAGTATGATCAGGTACCTATAGAAATCTGTGGACATAAAGTTATAGGTACAGTATTAGTAGGACCTACACCTGCCAACATAATTGGAAGAAATCTGATGACCCAGCTTGGTTGCACTTTAAATTTT
>I_18
CCTCAAATCACTCTTTGGCAACGACCCATCGTCACAATAAAGATAGGGGGGCAGCTAAGGGAAGCTCTATTAGATACAGGAGCAGATGATACAGTGTTCGAAGACATAGATTTGCCAGGAAGATGGAAACCAAAAATGATAGTGGGAATTGGAGGTTTTTCCAAAGTAAAACAGTATGATCAGGTACCTATAGAAATCTGTGGACATAAAGTTATAGGTACAGTATTAGTAGGACCTACATCTGCCAACATAATTGGAAGAAATCTGATGACCCAGCTTGGTTGCACTTTAAATTTT
>I_19
CCTCAAATCACTCTTTGGCAACGACCCATCGTCACAATAAAGATAGGGGGGCAGCTAAGGGAAGCTCTATTAGATACAGGAGCAGATGATACAGTGTTCGAAGACATAGATTTGCCAGGAAGATGGAAACCAAAAATGATAGTGGGAATTGGAGGTTTTTCCAAAGTAAAACAGTATGATCAGGTACCTATAGAAATCTGTGGACATAAAGTTATAGGTACAGTATTAGTAGGACCTACACCTGCCAACATAATTGGAAGAAATCTGATGACCCAGCTTGGTTGCACTTTAAATTTT
>I_20
CCTCAAATCACTCTTTGGCAACGACCCATCGTCACAATAAAGATAGGGGGGCAGCTAAGGGAAGCCCTATTAGATACAGGAGCAGATGATACAGTGTTCGAAGACATAGATTTGCCAGGAAGATGGAAACCAAAAATGATAGTGGGAATTGGAGGTTTTTCCAAAGTAAAACAGTATGATCAGGTACCTATAGAAATCTGTGGACATAAAGTTGTAGGTACAGTATTAGTAGGACCTACACCTGCCAACATAATTGGAAGAAATCTGATGACCCAGCTTGGTTGCACTTTAAATTTT
>I_21
CCTCAAATCACTCTTTGGCAACGACCCATCGTCACAATAAAGATAGGGGGGCAGCTAAGGGAAGCCCTATTAGATACAGGAGCAGATGATACAGTGTTCGAAGACATAGATTTGCCAGGAAGATGGAAACCAAAAATGATAGTGGGAATTGGAGGTTTTTCCAAAGTAAAACAGTATGATCAGGTACCTATAGAAATCTGTGGACATAAAGTTGTAGGTACAGTATTAGTAGGACCTACACCTGCCAACATAATTGGAAGAAATCTGATGACCCAGCCTGGTTGCACTTTAAATTTT
>I_22
CCTCAAATCACTCTTTGGCAACGACCCATCGTCACAATAAAGATAGGGGGGCAGCTAAGGGAAGCCCTATTAGATACAGGAGCAGATGATACAGTGTTCGAAGACATAGATTTGCCAGGAAGATGGAAACCAAAAATGATAGTGGGAATTGGAGGTTTTTCCAAAGTAAAACAGTATGATCAGGTACCTATAGAAATCTGTGGACATAAAGTTGTAGGTACAGTATTAGTAGGACCTACACCTGCCAACATAATTGGAAGAAATCTGATGACCCAGCTTGGTTGCACTTTAAATTTT
>I_23
CCTCAAATCACTCTTTGGCAACGACCCATCGTCACAATAAAGATAGGGGGGCAGCTAAGGGAAGCCCTATTAGATACAGGAGCAGATGATACAGTGTTCGAAGACATAGATTTGCCAGGAAGATGGAAACCAAAAATGATAGTGGGAATTGGAGGTTTTTCCAAAGTAAAACAGTATGATCAGGTACCTATAGAAATCTGTGGACATAAAGTTGTAGGTACAGTATTAGTAGGACCTACACCTGCCAACATAATTGGAAGAAATCTGATGACCCAGCTTGGTTGCACTTTAAATTTT
>I_24
CCTCAAATCACTCTTTGGCAACGACCCATCGTCACAATAAAGATAGGGGGGCAGCTAAGGGAAGCCCTATTAGATACAGGAGCAGATGATACAGTGTTCGAAGACATAGATTTGCCAGGAAGATGGAAACCAAAAATGATAGTGGGAATTGGAGGTTTTTCCAAAGTAAAACAGTATGATCAGGTACCTATAGAAATCTGTGGACATAAAGTTGTAGGTACAGTATTAGTAGGACCTACACCTGCCAACATAATTGGAAGAAATCTGATGACCCAGCTTGGTTGCACTTTAAATTTT
>I_25
CCTCAAATCACTCTTTGGCAACGACCCATCGTCACAATAAAGATAGGGGGGCAGCTAAGGGAAGCCCTATTAGATACAGGAGCAGATGATACAGTGTTCGAAGACATAGATTTGCCAGGAAGACGGAAACCAAAAATGATAGTGGGAATTGGAGGTTTTTCCAAAGTAAAACAGTATGATCAGGTACCTATAGAAATCTGTGGACATAAAGTTGTAGGTACAGTATTAGTAGGACCTACACCTGCCAACATAATTGGAAGAAATCTGATGACCCAGCTTGGTTGCACTTTAAATTTT
>I_26
CCTCAAATCACTCTTTGGCAACGACCCATCGTCACAATAAAGATAGGGGGGCAGCTAAGGGAAGCCCTATTAGATACAGGAGCAGATGATACAGTGTTCGAAGACATAGATTTGCCAGGAAGATGGAAACCAAAAATGATAGTGGGAATTGGAGGTTTTTCCAAAGTAAAACAGTATGATCAGGTACCTATAGAAATCTGTGGACATAAAGTTGTAGGTACAGTATTAGTAGGACCTACACCTGCCAACATAATTGGAAGAAATCTGATGACCCAGCTTGGTTGCACTTTAAATTTT
>I_27
CCTCAAATCACTCTTTGGCAACGACCCATCGTCACAATAAAGATAGGGGGGCAGCTAAGGGAAGCCCTATTAGATACAGGAGCAGATGATACAGTGTTCGAAGACATAGATTTGCCAGGAAGATGGAAACCAAAAATGATAGTGGGAATTGGAGGTTTTTCCAAAGTAAAACAGTATGATCAGGTACCTATAGAAATCTGTGGACATAAAGTTGTAGGTACAGTATTAGTAGGACCTACACCTGCCAACATAATTGGAAGAAATCTGATGACCCAGCTTGGTTGCACTTTAAATTTT
>I_28
CCTCAAATCACTCTTTGGCAACGACCCATCGTCACAATAAAGATAGGGGGGCAGCTAAGGGAAGCCCTATTAGATACAGGAGCAGGTGATACAGTGTTCGAAGACATAGATTTGCCAGGAAGATGGAAACCAAAAATGATAGTGGGAATTGGAGGTTTTTCCAAAGTAAAACAGTATGATCAGGTACCTATAGAAATCTGTGGACATAAAGTTGTAGGTACAGTATTAGTAGGACCTACACCTGCCAACATAATTGGAAGAAATCTGATGACCCAGCTTGGTTGCACTTTAAATTTT
>J_01
CCTCAAATCACTCTTTGGCAACGACCCATCGTCACAATAAAGATAGGGGGGCAGCTAAGGGAAGCCCTATTAGATACAGGAGCAGATGATACAGTGTTCGAAGACATAGATTTGCCAGGAAGATGGAAACCAAAAATGATAGTGGGAATTGGAGGTCTTTCCAAAGTAAAACAGTATGATCAGGTACCTATAGAAATCTGTGGACATAAAGTTGTAGGTACAGTATTAGTAGGACCTACACCTGCCAACATAGTTGGAAGAAATCTGATGACCCAGCTTGGTTGCACTTTAAATTTT
>J_02
CCTCAAATCACTCTTTGGCAACGACCCATCGTCACAATAAAGATAGGGGGGCAGCTAAGGGAAGTCCTATTAGATACAGGAGCAGATGATACAGTGTTCGAAGACATAGATTTGCCAGGAAGATGGAAACCAAAAATGATAGTGGGAATTGGAGGTTTTTCCAAAGTAAAACAGTATGATCAGGTACCTATAGAAATCTGTGGACATAAAGTTGTAGGTACAGTATTAGTAGGACCTACACCTGCCAACATAATTGGAAGAAATCTGATGACCCAGCTTGGTTGCACTTTAAATTTT
>J_03
CCTCAAATCACTCTTTGGCAACGACCCATCGTCACAATAAAGATAGGGGGGCAGCTAAGGGAAGCCCTATTAGATACAGGAGCAGATGATACAGTGTTCGAAGACATAGATTTGCCAGGAAGATGGAAACCAAAAATGATAGTGGGAATTGGAGGTTTTTCCAAAGTAAAACAGTATGATCAGGTACCTATAGAAATCTGTGGACATAAAGTTGTAGGTACAGTATTAGTAGGACCTACACCTGCCAACATAATTGGAAGAAATCTGATGACCCAGCTTGGTTGCACTTTAAATTTT
>J_04
CCTCAAATCACTCTTTGGCAACGACCCATCGTCACAATAAAGATAGGGGGGCAGCTAAGGGAAGCCCTATTAGATACAGGAGCAGATGATACAGTGTTCGAAGACATAGATTTGCCAGGAAGATGGAAACCAAAAATGATAGTGGGAATTGGAGGTTTTTCCAAAGTAAAACAGTATGATCAGGTACCTATAGAAATCTGTGGACATAAAGTTGTAGGTACAGTATTAGTAGGACCTACACCTGCCAACATAATTGGAAGAAATCTGATGACCCAGCTTGGTTGCACTTTAAATTTT
>J_05
CCTCAAATCACTCTTTGGCAACGACCCATCGTCACAATAAAGATAGGGGGGCAGCTAAGGGAAGCCCTATTAGATACAGGAGCAGATGATACAGTGTTCGAAGACATAGATTTGCCAGGAAGATGGAAACCAAAAATGATAGTGGGAATTGGAGGTTTTTCCAAAGTAAAACAGTATGATCAGGTACCTATAGAAATCTGTGGACATAAAGTTGTAGGTACAGTATTAGTAGGACCTACACCTGCCAACATAATTGGAAGAAATCTGATGACCCAGCTTGGTTGCACTTTAAATTTT
>J_06
CCTCAAATCACTCTTTGGCAACGACCCATCGTCACAATAAAGATAGGGGGGCAGCTAAGGGAAGCCCTATTAGATACAGGAGCAGATGATACAGTGTTCGAAGACATAGATTTGCCAGGAAGATGGAAACCAAAAATGATAGTGGGAATTGGAGGTTTTTCCAAAGTAAAACAGTATGATCAGGTACCTATAGAAATCTGTGGACATAAAGTTGTAGGTACAGTATTAGTAGGACCTACACCTGCCAACATAATTGGAAGAAATCTGATGACCCAGCTTGGTTGCACTTTAAATTTT
>J_07
CCTCAAATCACTCTTTGGCAACGACCCATCGTCACAATAAAGATAGGGGGGCAGCTAAGGGAAGCCCTATTAGATACAGGAGCAGATGATACAGTGTTCGAAGACATAGATTTGCCAGGAAGATGGAAACCAAAAATGATAGTGGGAATTGGAGGTTTTTCCAAAGTAAAACAGTATGATCAGGTACCTATAGAAATCTGTGGACATAAAGTTGTAGGTACAGTATTAGTAGGACCTACACCTGCCAACATAATTGGAAGAAATCTGATGACCCAGCTTGGTTGCACTTTAAATTTT
>J_08
CCTCAAATCACTCTTTGGCAACGACCCATCGTCACAATAAAGATAGGGGGGCAGCTAAGGGAAGCTCTATTAGATACAGGAGCAGATGATACAGTGTTCGAAGACATAGATTTGCCAGGAAGATGGACACCAAAAATGATAGTGGGAATTGGAGGTTTTTCCAAAGTAAAACAGTATGATCAGGTACCTATAGAAATCTGTGGACATAAAGTTGTAGGTACAGTATTAGTAGGACCTACACCTGCCAACATAATTGGAAGAAATCTGATGACCCAGCTTGGTTGCACTTTAAATTTT
>J_09
CCTCAAATCACTCTTTGGCAACGACCCATCGTCACAATAAAGATAGGGGGGCAGCTAAGGGAAGCCCTATTAGATACAGGAGCAGATGATACAGTGTTCGAAGACATAGATTTGCCAGGAAGATGGAAACCAAAAATGATAGTGGGAATTGGAGGTTTTTCCAAAGTAAAACAGTATGATCAGGTACCTATAGAAATCTGTGGACATAAAGTTGTAGGTACAGTATTAGTAGGACCTACACCTGCCAACATAATTGGAAGAAATCTGATGACCCAGCTTGGTTGCACTTTAAATTTT
>J_10
CCTCAAATCACTCTTTGGCAACGACCCATCGTCACAATAAAGATAGGGGGGCAGCTAAGGGAAGCCCTATTAGATACAGGAGCAGATGATACAGTGTTCGAAGACATAGATTTGCCAGGAAGATGGAAACCAAAAATGATAGTGGGAATTGGAGGTTTTTCCAAAGTAAAACAGTATGATCAGGTACCTATAGAAATCTGTGGACATAAAGTTGTAGGTACAGTATTAGTAGGACCTACACCTGCCAACATAATTGGAAGAAATCTGATGACCCAGCTTGGTTGCACTTTAAATTTT
>J_11
CCTCAAATCACTCTTTGGCAACGACCCATCGTCACAATAAAGATAGGGGGGCAGCTAAGGGAAGCCCTATTAGATACAGGAGCAGATGATACAGTGTTCGAAGACATAGATTTGCCAGGAAGATGGAAACCAAAAATGATAGTGGGAATTGGAGGTTTTTCCAAAGTAAAACAGTATGATCAGGTACCTATAGAAATCTGTGGACATAAAGTTGTAGGTACAGTATTAGTAGGACCTACACCTGCCAACATAATTGGAAGAAATCTGATGACCCAGCTTGGTTGCACTTTAAATTTT
>J_12
CCTCAAATCACTCTTTGGCAACGACCCATCGTCACAATAAAGATAGGGGGGCAGCTAAGGGAAGCCCTATTAGATACAGGAGCAGATGATACAGTGTTCGAAGACATAGATTTGCCAGGAAGATGGAAACCAAAAATGATAGTGGGAATTGGAGGTTTTTCCAAAGTAAAACAGTATGATCAGGTACCTATAGAAATCTGTGGACATAAAGTTGTAGGTACAGTATTAGTAGGACCTACACCTGCCAACATAATTGGAAGAAATCTGATGACCCAGCTTGGTTGCACTTTAAATTTT
>K_01
CCTCAAATCACTCTTTGGCAACGACCCATCGTCACAATAAAGATAGGGGGGCAGCTAAGGGAAGCCCTATTAGATACAGGAGCAGATGATACAGTGTTCGAAGACATAGATTTGCCAGGAAGATGGAAACCAAAAATGATAGTGGGAATTGGAGGTTTTTCCAAAGTAAAAGAGTATGATCAGGTACCTATAGAAATCTGTGGACATAAAGTTGTAGGTACAGTATTAGTAGGACCTACACCTGCCAACATAATTGGAAGAAATCTGATGACCCAGCTTGGTTGCACTTTAAATTTT
>K_02
CCTCAAATCACTCTTTGGCAACGACCCATCGTCACAATAAAGATAGGGGGGCAGCTAAGGGAAGCTCTATTAGATACAGGAGCAGATGATACAGTGTTCGAAGACATAGATTTGCCAGGAAGATGGAAACCAAAAATGATAGTGGGAATTGGAGGTTTTTCCAAAGTAAAACAGTATGATCAGGTACCTATAGAAATCTGTGGACATAAAGTTGTAGGTACAGTATTAGTAGGACCTACACCTGCAAACATAATTGGAAGAAATCTGATGACCCAGCTTGGTTGTACTTTAAATTTT
>K_03
CCTCAAATCACTCTTTGGCAACGACCCATCGTCACAATAAAGATAGGGGGGCAGCTAAGGGAAGCCCTATTAGATACAGGAGCAGATGATACAGTGTTTGAAGACATAGATTTGCCAGGAAGATGGAAACCAAAAATGATAGTGGGAATTGGAGGTTTTTCCAAAGTAAAACAGTATGATCAGGTACCTATAGAAATCTGTGGACATAAAATTGTAGGTACAGTATTAGTAGGACCTACACCTGCAAACATAATTGGAAGAAATTTGATGACCCAGCTTGGTTGTACTTTAAATTTT
>K_04
CCTCAAATCACTCTTTGGCAACGACCCATCGTCACAGTAAAGATAGGGGGGCAACTAAGGGAAGCCCTATTAGATACAGGAGCAGATGATACAGTGTTCGAAGACATAGATTTGCCAGGAAGATGGAAACCAAAAATGATAGTGGGAATTGGAGGTTTTTCCAAAGTAAAACAGTATGATCAGGTACCTATAGAAATCTGTGGACATAAAGTTGTAGGTACAGTATTAGTAGGACCTACACCTGCCAACATAATTGGAAGAAATCTGATGACCCAGCTTGGTTGCACTTTAAATTTT
>K_05
CCTCAAATCACTCTTTGGCAACGACCCATCGTCACAATAAAGATAGGGGGGCAGCTAAGGGAAGCTCTATTAGACACAGGAGCAGATGATACAGTGTTCGAGGACATAGATTTGCCAGGAAGATGGAAACCAAAAATGATAGTGGGAATTGGAGGTTTTTCCAAAGTAAAACAGTATGATCAGGTACCTATAGAAATCTGTGGACATAAAATTGTAGGTACAGTATTAGTAGGACCTACACCTGCCAACATAATTGGAAGAAATCTGATGACCCAGCTTGGTTGCACTTTAAATTTT
>K_06
CCTCAAATCACTCTTTGGCAACGACCCATCGTCACAATAAAGATAGGGGGGCAGCTAAGGGAAGCCCTATTAGATACAGGAGCAGATGATACAGTGTTTGAAGACATAGATTTGCCAGGAAGATGGAAACCAAAAATGATAGTGGGAATTGGAGGTTTTTCCAAAGTAAAACAGTATGATCAGGTACCTATAGAAATCTGTGGACATAAAATTGTAGGTACAGTATTAGTAGGACCTACACCTGCAAACATAATTGGAAGAAATTTGATGACCCAGCTTGGTTGTACTTTAAATTTT
>K_07
CCTCAAATCACTCTTTGGCAACGACCCATCGTCACAATAAAGATAGGGGGGCAGCTAAGGGAAGCTCTATTAGATACAGGAGCAGATGATACAGTGTTCGAAGACATAGATTTGCCAGGAAGATGGACACCAAAAATGATAGTGGGAATTGGAGGTTTTTCCAAAGTAAAACAGTATGAACAGGTACCTATAGAAATCTGTGGACATAAAGTTGTAGGTACAGTATTAGTAGGACCTACACCTGCCAACATAATTGGAAGAAATCTGATGACCCAGCTTGGTTGCACTTTAAATTTT
>K_08
CCTCAAATCACTCTTTGGCAACGACCCATCGTCACAATAAAGATAGGGGGGCAGCTAAGGGAAGCCCTATTAGATACAGGAGCAGATGATACAGTGTTTGAAGACATAGATTTGCCAGGAAGATGGAAACCAAAAATGATAGTGGGAATTGGAGGTTTTTCCAAAGTAAAACAGTATGATCAGGTACCTATAGAAATCTGTGGACATAAAATTGTAGGTACAGTATTAGTAGGACCTACACCTGCAAACATAATTGGAAGAAATTTGATGACCCAGCTTGGTTGTACTTTAAATTTT
>K_09
CCTCAAATCACTCTTTGGCAACGACCCATCGTCACAATAAAGATAGGGGGGCAGCTAAGGGAAGCTCTATTAGATACAGGAGCAGATGATACAGTGTTTGAAGACATAGATTTGCCAGGAAGATGGAAACCAAAAATGATAGTGGGAATTGGAGGTTTTTCCAAAGTAAAACAGTATGATCAGGTACCTATAGAAATCTGTGGACATAAAGTTGTAGGTACAGTATTAGTAGGACCTACACCTGCCAACATAATTGGAAGAAATCTGATGACCCAGCTTGGTTGCACTTTAAATTTT
>K_10
CCTCAAATCACTCTTTGGCAACGACCCGTCGTCACAATAAAGATAGGGGGGCAGCTAAGGGAAGCTCTATTAGATACAGGAGCAGATGATACAGTGTTCGAAGACATAGATTTGCCAGGAAGATGGAAACCAAAAATGATAGTGGGAATTGGAGGTTTTTCCAAAGTAAAACAGTATGATCAGGTACCTATAGAAATCTGTGGACATAAAGTTGTAGGTACAGTATTAGTAGGACCTACACCTGCCAACATAATTGGAAGAAATCTGATGACCCAGCTTGGTTGCACTTTAAATTTT
>K_11
CCTCAAATCACTCTTTGGCAACGACCCATCGTCACAATAAAGATAGGGGGGCAGCTAAGGGAAGCTCTATTAGATACAGGAGCAGATGATACAGTGTTCGAAGGCATAGATTTGCCAGGAAGATGGACACCAAAAATGATAGTGGGAATTGGAGGTTTTTCCAAAGTAAAGCAGTATGAACAGGTACCTATAGAAATCTGTGGACATAAAGTTGTAGGTACAGTATTAGTAGGACCTACACCTGCCAACATAATTGGAAGAAATCTGATGACCCAGCTTGGTTGCACTTTAAATTTT
>K_12
CCTCAAATCACTCTTTGGCAACGACCCATCGTCACAATAAAGATAGGGGGGCAGCTAAGGGAAGCCCTATTAGATACAGGAGCAGATGATACAGTGTTCGAAGACATAGATTTGCCAGGAAGATGGAAACCAAAAATGATAGTGGGAATTGGAGGTTTTTCCAAAGTAAAACAGTATGATCAGGTACCTATAGAAATCTGTGGACATAAAGTTGTAGGTACAGTATTAGTAGGACCTACACCTGCCAACATAATTGGAAGAAATCTGATGACCCAGCTTGGTTGCACTTTAAATTTT
>K_13
CCTCAAATCACTCTTTGGCAACGACCCATCGTCACAATAAAGATAGGGGGGCAGCTAAGGGAAGCCCTATTAGATACAGGAGCAGATGATACAGTGTTCGAAGACATAGATTTGCCAGGAAGATGGAAACCAAAAATGATAGTGGGAATTGGAGGTTTTTCCAAAGTAAAACAGTATGATCAGGTACCTATAGAAATCTGTGGACATAAAGTTGTAGGTACAGTATTAGTAGGACCTACACCTGCCAACATAATTGGAAGAAATCTGATGACCCAGCTTGGTTGCACTTTAAATTTT
>K_14
CCTCAAATCACTCTTTGGCAACGACCCATCGTCACAGTAAAGATAGGGGGGCAGCTAAAGGAAGCTCTATTAGATACAGGAGCAGATGATACAGTGTTCGAAGACCTAGATTTGCCAGGAAGATGGAAACCAAAAATGATAGTGGGAATTGGAGGTTTTTCCAAAGTAAAACAGTATGATCAGGTACCTATAGAAATCTGTGGACATAAAGTTATAAGTACAGTATTAGTAGGACCTACACCTGCCAACATAATTGGAAGAAATCTGATGACCCAGATTGGTTGCACTTTAAATTTT
>K_15
CCTCAAATCACTCTTTGGCAACGACCCATCGTCACAGTAAAGATAGGGGGGCAGCTAAAGGAAGCTCTATTAGATACAGGAGCAGATGATACAGTGTTCGAAGACCTAGATTTGCCAGGAAGATGGAAACCAAAAATGATAGTGGGAATTGGAGGTTTTTCCAAAGTAAAACAGTATGATCAGGTACCTATAGAAATCTGTGGACATAAAGTTATAAGTACAGTATTAGTAGGACCTACACCTGCCAACATAATTGGAAGAAATCTGATGACCCAGATTGGTTGCACTTTAAATTTT
>K_16
CCTCAAATCACTCTTTGGCAACGACCCATCGTCACAATAAAGATAGGGGGGCAGTTAAGGGAAGCTCTATTAGATACGGGAGCAGATGATACAGTGTTCGAAGACATAGATTTGCCAGGAAGATGGAAACCAAAAATGATAGTGGGAATTGGAGGTTTTTCCAAAGTAAAACAGTATGATCAGGTACCTATAGAAATCTGTGGACATAGAGTTGTAGGTACAGTATTAGTAGGACCTACACCTGCCAACATAATTGGAAGAAATCTGATGACCCAGCTTGGTTGCACTTTAAATTTT
>K_17
CCTCAAATCACTCTTTGGCAACGACCCATCGTCACAATAAAGATAGGGGGGCAGCTAAGGGAAGCCCTATTAGATACAGGAGCAGATGATACAGTGTTCGAAGACATAGATTTGCCAGGAAGATGGAAACCAAAAATGATAGTGGGAATTGGAGGTTTTTCCAAAGTAAAACAGTATGATCAGGTACCTATAGAAATCTGTGGACATAAAATTGTAGGTACAGTATTAGTAGGACCTACACCTGCCAACATAATTGGAAGAAATCTGATGACCCAGCTTGGTTGCACTTTAAATTTT
>K_18
CCTCAAATCACTCTTTGGCAACGACCCATCGTCACAATAAAGATAGGGGGGCAGCTAAGGGAAGCCCTATTAGATACAGGAGCAGATGATACAGTGTTCGAAGACATAGATTTGCCAGGAAGATGGAAACCAAAAATGATAGTGGGAATTGGAGGTTTTTCCAAAGTAGAACAGTATGATCAGGTACCTATAGAAATCTGTGGACATAAAATTGTAGGTACAGTATTAGTAGGACCTACACCTGCCAACATAATTGGAAGAAATCTGATGACCCAGCTTGGTTGCACTTTAAATTTC
>K_19
CCTCAAATCACTCTTTGGCAACGACCCATCGTCACAATAAAGATAGGGGGGCAGCTAAGGGAAGCTCTATTAGATACAGGAGCAGATGATACAGTGTTCGAAGACATAGATTTGCCAGGAAGATGGACACCAAAAATGATAGTGGGAATTGGAGGTTTTTCCAAAGTAAAACAGTATGAACAGGTACCTATAGAAATCTGTGGACATAAAGTTGTAGGTACAGTATTAGTAGGACCTACACCTGCCAACATAATTGGAAGAAATCTGATGACCCAGCTTGGTTGCACTTTAAATTTT
>K_20
CCTCAAATCACTCTTTGGCAACGACCCATCGTCACAATAAAGATAGGGGGGCAGCTAAGGGAAGCCCTATTAGATACAGGAGCAGATGATACAGTGTTCGAAGACATAGATTTGCCAGGAAGATGGAAACCAAAAATGATAGTGGGAATTGGAGGTTTTTCCAAAGTAAAACAGTATGAACAGGTACCTATAGAAATCTGTGGACATAAAGTTGTAGGTACAGTATTAGTAGGACCTACACCTGCCAACATAATTGGAAGAAATCTGATGACCCAGCTTGGTTGCACTTTAAATTTT
>K_21
CCTCAAATCACTCTTTGGCAACGACCCATCGTCACAATAAAGATAGGGGGGCAGCTAAGGGAAGCCCTATTAGATACAGGAGCAGGTGATACAGTGTTCGAAGACATAGATTTGCCAGGAAGATGGAAACCAAAAATGATAGTGGGAATTGGAGGTTTTTCCAAAGTAAAACAGTATGATCAGGTACCTATAGAAATCTGTGGACATAAAATTGTAGGTACAGTATTAGTAGGACCTACACCTGCAAACATAATTGGAAGAAATTTGATGACCCAGCTTGGTTGTACTTTAAATTTT
>K_22
CCTCAAATCACTCTTTGGCAACGACCCATCGTCACAATAAAGATAGGGGGGCAGCTAAGGGAAGCTCTATTAGACACAGGAGCAGATGATACAGTGTTCGAGGACATAGATTTGCCAGGAAGATGGAAGCCAAAAATGATAGTGGGAATTGGAGGTTTTTCCAAAGTAAAACAGTATGATCAGGTACCTATAGAAATCTGTGGACATAAAATTGTAGGTACAGTATTAGTAGGACCTACACCTGCCAACATAATTGGAAGAAATCTGATGACCCAGCTTGGTTGCACTTTAAATTTT
>K_23
CCTCAAATCACTCTTTGGCAACGACCCGTCGTCACAATAAAGATAGGGGGGCAGCTAAGGGAAGCTCTATTAGATACAGGAGCAGATGATACAGTGTTCGAAGACATAGATTTGCCAGGAAGATGGAAACCAAAAATGATAGTGGGAATTGGAGGTTTTTCCAAAGTAAAACAGTATGATCAGGTACCTATAGAAATCTGTGGACATAAAATTGTAGGTACAGTATTAGTAGGACCTACACCTGCCAACATAATTGGAAGAAATCTGATGACCCAGCTTGGTTGCACTTTAAATTTT
>K_24
CCTCAAATCACTCTTTGGCAACGACCCATCGTCACAATAAAGATAGGGGGGCAGCTAAGGGAAGCTCTATTAGATACAGGAGCAGATGATACAGTGTTCGAAGACATAGATTTGCCAGGAAGATGGACACCAAAAATGATAGTGGGAATTGGAGGTTTTTCCAAAGTAAAACAGTATGAACAGGTACCTATAGAAATCTGTGGACATAAAGTTGTAGGTACAGTATTAGTAGGACCTACACCTGCCAACATAATTGGAAGAAATCTGATGACCCAGCTTGGTTGCACTTTAAATTCT
