# Supplementary material for: Inferring within-patient HIV-1 evolutionary dynamics under anti-HIV therapy using serial virus samples with vSPA
Source: BMC Bioinformatics. 2009 Oct 29;10:360. doi: 10.1186/1471-2105-10-360 (PMC2776027; doi:10.1186/1471-2105-10-360)
Supplement: Additional file 5 — The vSPA programs and four datasets analyzed in this study. The programs developed to carry out the vSPA algorithm and four datasets analyzed in this study and are included in this ZIP file. [file 1471-2105-10-360-S5.zip › vSPA/library/lb_200603forR.pl]

#!/usr/bin/perl

sub colnum {
    my($in) = @_;
    open(F,"result1/$in");
    my @file = <F>;
    close(F);
    map{s/^ +| +$//g; chomp;} @file;
    my @spcol = split / /,$file[0];
    my $colnu = @spcol+0;
    undef @file;
    undef @sprow;
    return $colnu;
}


sub mycor {
	my $in = $_[0];
	my %hod = %{$_[1]};
    my $out = $in;
    my $timepoint;
    $timepoint = $1 if($in =~ /out([\#A-Z]+)/);
    $out =~ s/\..+/\.Rout/;
    $colnu = &colnum($in);
#print $colnu,"\n";
#exit(1);
################### R command ####################
#sinkとreturn の位置がおかしい
open(RCMD, ">mycor");
print RCMD
"mycor <- function(x){ 
#    sink(\"result2/$out\")
    mat <- matrix(scan(\"result1/$in\"),x)
#どうするか？
#mat <- 1 - mat
    out <- 0
    for(i in 1:ncol(mat)){
	out <- append(out, \"line\")
	var1 <- mat[,i]
#var1 <- -(var1 - 1)
	j <- 0
	for(j in 1:ncol(mat)){
	    var2 <- mat[,j]
#var2 <- -(var2 - 1)
	    pre <- cor.test(var1, var2, method=\"p\", exact=T)
#pre <- cor.test(var1, var2, method=\"k\", exact=T)
	    out <- append(out, pre\$estimate)
	}
    }
    sink(\"result2/$out\")
    return (out)
#    sink()
}
mycor($colnu)
";
close(RCMD);
#print $colnu,"¥n";#####20070518
#######################################################
system("R CMD BATCH mycor");


#exit(1);##############


system("rm mycor");
######################################
open(F,"result2/$out");
my @outfile = <F>;
close(F);
@outfile = grep {/\"/} @outfile;
my $corr = "";
map{s/\"|\n//g; s/ +/ /g; $corr .= $_;} @outfile;
my @result = split /line/, $corr;
map {s/^ +| +$//g;} @result;
splice (@result, 0, 1);
open(F,">result2/$out");
$, = "\n";
print F @result;
close(F);
$, = " ";
}

#"

sub mycor200705 {
    my $joined_dist_mat = $_[0];
    my $present_seqs_num = $_[1];
    my $out = $_[2];
################### R command ####################
open(RCMD, ">mycor");
print RCMD
"mycor <- function(pre.dist.mat, lownum){ 
    mat <- matrix(pre.dist.mat,lownum)
    out <- c()
    for(i in 1:ncol(mat)){
	out <- append(out, \"line\")
	var1 <- mat[,i]
	j <- 0
	for(j in 1:ncol(mat)){
	    var2 <- mat[,j]
	    pre <- cor.test(var1, var2, method=\"p\", exact=T)
	    out <- append(out, pre\$estimate)
	}
    }
    write.table(out, \"$out\", quote\=F, col.name\=F, append\=T)
}

dist.vector <- c($joined_dist_mat)
mycor(dist.vector, $present_seqs_num)
";
close(RCMD);
system("R CMD BATCH mycor");
system("rm mycor");
}

sub ReadCorOutR{
    my $out = $_[0];
    my @corline;
    my @cormatrix;
    open(F,"$out");
    while(<F>){
	chomp;
	s/^ +| +$//g;
	if(/\d+ +line/ && $#corline > 0){
	    push(@cormatrix, [@corline]);
	    @corline = ();
	}elsif(/\d+ +([\d\.\-]+)/){
	    push(@corline, $1);
	}
    }
    push(@cormatrix, [@corline]);
    close(F);
    return @cormatrix;	
}
1;
