# Supplementary material for: Inferring within-patient HIV-1 evolutionary dynamics under anti-HIV therapy using serial virus samples with vSPA
Source: BMC Bioinformatics. 2009 Oct 29;10:360. doi: 10.1186/1471-2105-10-360 (PMC2776027; doi:10.1186/1471-2105-10-360)
Supplement: Additional file 5 — The vSPA programs and four datasets analyzed in this study. The programs developed to carry out the vSPA algorithm and four datasets analyzed in this study and are included in this ZIP file. [file 1471-2105-10-360-S5.zip › vSPA/library/lb_200603LgtreeDist.pl]

#!/usr/bin/perl

sub count{
    my @sorted_name = @_;
    my %timepoint_seqnum = ();
    foreach(@sorted_name){
        if(/^([A-Z]+|\#[A-Z]+)/){
            $timepoint_seqnum{"$1"} += 1;
        }
    }
    return %timepoint_seqnum;
}


sub range{
#	my $range = $_[0];
#	my %timepoint_seqnum = %{$_[1]};
	my %timepoint_seqnum = %{$_[0]};
	my @timepoint = sort keys %timepoint_seqnum;
	my %timepoint_range;#累積の配列数でみた各時点の配列数の範囲、#Aは14配列、Aは15〜30配列など
	for(my $i = 0; $i < @timepoint; $i++){
		#時点毎の累積の配列数を取得
		$timepoint_seqnum{$timepoint[$i+1]} += $timepoint_seqnum{$timepoint[$i]};
	}
	for(my $i=0; $i<@timepoint; $i++){#######??????
        #現時点のみ
        if($i == 0){
        #####20060412#######
            $timepoint_range{$timepoint[$i]}=[0, $timepoint_seqnum{$timepoint[$i]}-1];
            next;
        }
        $timepoint_range{$timepoint[$i]}=[$timepoint_seqnum{$timepoint[$i-1]}, $timepoint_seqnum{$timepoint[$i]}-1];
           }
	    return %timepoint_range;
}

##################################
sub dismat {
    my %ndst = %{$_[0]};
    my %timepoint_seqrange = %{$_[1]};
    my @sqn = sort keys %ndst;
#print sort keys %timepoint_seqrange;
    foreach $timepoint (sort keys %timepoint_seqrange){#######
        my @timepoint_seq = ();###################################
        @timepoint_seq = grep {/^$timepoint/} (sort keys %ndst);
        open(F, ">>result1/out$timepoint.txt");
        foreach $seq_name (sort @timepoint_seq){
#            my $timepoint = $1 if($seq_name =~ /(^[A-Z]+|^\#[A-Z]+)/);
            my @predis = split / /,$ndst{$seq_name};
            map {s/-//g;}@predis;
#           
            print F "@predis[$timepoint_seqrange{$timepoint}->[0]..$timepoint_seqrange{$timepoint}->[1]]";
            print F "\n";
#               
            undef @predis;
        }
        close(F);
    }
}


1;
