# Supplementary material for: Inferring within-patient HIV-1 evolutionary dynamics under anti-HIV therapy using serial virus samples with vSPA
Source: BMC Bioinformatics. 2009 Oct 29;10:360. doi: 10.1186/1471-2105-10-360 (PMC2776027; doi:10.1186/1471-2105-10-360)
Supplement: Additional file 5 — The vSPA programs and four datasets analyzed in this study. The programs developed to carry out the vSPA algorithm and four datasets analyzed in this study and are included in this ZIP file. [file 1471-2105-10-360-S5.zip › vSPA/library/lb_200603other.pl]

#!/usr/bin/perl

sub ConvR_NA_1{
    my @correlation = @{$_[0]};
    foreach $cor (@correlation){
	if($cor =~ /\d/){
	    return @correlation;
	}
    }
    for(my $i=0;$i<=$#correlation;$i++){
	$correlation[$i] = 1;
    }
    return @correlation;
}

sub timepoint_seq {
    my ($ref_seqname, @timepoint) = @_;
#print @timepoint,"\n";
    my %timepoint_seq;##############################
    foreach $time (@timepoint){
        my @each_timepoint_seq = grep {/^$time/} @$ref_seqname;
#print @each_timepoint_seq,"\n";
        $timepoint_seq{$time} = [@each_timepoint_seq];
        undef @each_timepoint_seq;
    }
   return %timepoint_seq;# key:timepoint, value:sequence_name
}

sub name_ref_dist {
    my %ndst = %{$_[0]};
    my %name_dist; 
    map { $name_dist{$_} = [split / +/, $ndst{$_}]; } (keys %ndst);
    return %name_dist;
}

sub over_threshold {
    my ($threshold, $ref_eachtime_seq, @correlation) = @_;
    my @over = ();
    my @eachtime_seq = @$ref_eachtime_seq;

#print "@eachtime_seq:\n";
    foreach $cor_vector (@correlation){
#        my @eachtime_cor = ();
        my @pre_over_seq = ();
        my @split_cor = ();
        @split_cor = split / +/, $cor_vector;
#print "@split_cor\n";
#Rで計算した時の配列の並び(&dismat)と@split_corの並びが一緒か？
#print "\n\n";
        for(my $i=0; $i<=$#split_cor; $i++){
#print "$i :: $eachtime_seq[$i] : $split_cor[$i]\n";
            if($split_cor[$i] >= $threshold){
                push(@pre_over_seq, $eachtime_seq[$i]);
            }
        }
        @over = (@over, [@pre_over_seq]);
        undef @split_cor;
    }
#map{print $_,"\t"; print "@{$_}\n";}@over;
    return @over;
}

sub integ200609{
    my $threshold = $_[0];
    my @over_threshold = @{$_[1]};
    my %pre_integ;
    my @integ_info;
    my @integ_info_after;
    my $determ;
    my $determ_not;
    my @clade;
    my $flag_return = 0;
    for(my $i=0; $i <= $#over_threshold; $i++){
        $determ_not = 0;
        for(my $j = $i+1; $j<=$#over_threshold; $j++){
            $determ = 0;
            my $min = ($#{$over_threshold[$i]} > $#{$over_threshold[$j]}) ? $#{$over_threshold[$j]} + 1: $#{$over_threshold[$i]} +1;
            next if($min == 0);#################################
##############時点がとぶ場合を想定していないためエラーがおきている
#print $min,"\n"; ###########20061218#############
            map{$seq_i = $_; $determ += grep{/$seq_i/}@{$over_threshold[$j]};}@{$over_threshold[$i]};
            if($determ/$min >= $threshold){
                $determ_not = 1;
                $flag_return = 1;
                @pre_integ{(@{$over_threshold[$i]}, @{$over_threshold[$j]})} = undef;
                push(@integ_info, [$i, $j]);
            }          
        }
        unless($determ_not){
            push(@integ_info,[$i]);
        }
    }
    @integ_info = &under_integ(@integ_info);
    @clade = &GetBackSeq(\@integ_info, \@over_threshold);
    if($flag_return){
        $flag_return = 0;
        @clade = &integ200609($threshold, \@clade);
    }

    return @clade;
}

sub under_integ{
    my @integ_info = @_;
    my $flag=0; my $flag_num; my %test_integ;
    ########20060914##########
    my @integ; my $determ = 0; my $flag_integ = 0; my %test_integ10; my $flag_integ_num;
    my $flag_test;
    #########################
    for(my $i = 0; $i <= $#integ_info; $i++){
    #########20060914#######################
        $flag_test = 0;
        if($#integ < 0){
            @integ = ([@{$integ_info[$i]}]);
        }
        for(my $k=0; $k<= $#integ; $k++){
            @test_integ10{@{$integ[$k]},@{$integ_info[$i]}} = undef;
            $flag_integ_num = keys %test_integ10;
            $flag_integ = ($#{$integ[$k]}+$#{$integ_info[$i]}+2 > $flag_integ_num) ? 1 : 0;
#print "integ_num:$#integ, ";
#print "k:@{$integ[$k]}, i:@{$integ_info[$i]}, ";
#print "flag_integ:$flag_integ, ";
#print "hash_integ_num:$flag_integ_num, ";
#print sort keys %test_integ10; 
            if($flag_integ){
                my @test10 = sort {$a<=>$b} keys %test_integ10;
#print "test10:@test10, ";
                $integ[$k] = [@test10];
                $flag_test = 1;
            }
#print "\n";
#map{print "@$_\n";}@integ;
#print "\n\n";
            %test_integ10 = ();
#exit(1) if($#integ == 5);
        }
        if($flag_test == 0){
             push(@integ,[@{$integ_info[$i]}]);
        }
    }
           return @integ;
}

sub GetBackSeq {
    my $integ_info = shift;
    my $over_threshold = shift;
    my @integ_info = @$integ_info;
    my @over_thre = @$over_threshold;
    my %pre_clade;
    my @clade;
#map{print ":@$_\n";}@over_thre;
    foreach $clade (@integ_info){
        %pre_clade = ();
        foreach $num (@$clade){
            @pre_clade{ @{$over_thre[$num]} } = undef;
        }
        push(@clade,[sort keys %pre_clade]);
    }
    return @clade;
}

sub integration1 {
    my ($ref_eachtime_seq, @over_threshold) = @_;
    foreach $seq (@$ref_eachtime_seq){
        #　$seqはある時点に含まれるある配列
        my @another_seq;
        my %pre_integ;
        foreach $pre_clade (@over_threshold){
            my $determ = 0;
#           $determ = grep { $_ eq $seq;} @$pre_clade;
#200605#            @pre_integ{@$pre_clade} = undef if($determ != 0);
            my @determ=();
            
            @determ = grep { $_ eq $seq;} @$pre_clade;
            if((@determ+0)/($#{$pre_clade}+1) >= 0.5){
                @pre_integ{@pre_clade} = undef;
            }
            $determ = $#determ+1;
            push(@another_seq, $pre_clade) if($determ == 0);
        }
         if((keys %pre_integ)+0 != 0){
            @over_threshold = (@another_seq, [sort keys %pre_integ]);
        }else{
            @over_threshold = @another_seq;
        }
        undef @another_seq;
        undef %pre_integ;
    }
    return @over_threshold;
}

sub Integ2 {
    my ($int_thre, @over_thre) = sort Rev_clade_num @_;
    my $flag;
    my $determ;
    my %pre_integ;
    my @clade = ();
    for(my $i = 0; $i <= $#over_thre; $i ++){
        $flag = 0;
        for(my $j =$i+1; $j <= $#over_thre; $j ++){
            $determ = 0;
            foreach $pre_factor (@{$over_thre[$i]}){
                $determ += grep /$pre_factor/, @{$over_thre[$j]}
            }
            if($determ / @{$over_thre[$i]} >= $int_thre){
                @pre_integ{(@{$over_thre[$i]}, @{$over_thre[$j]})} = undef;
                $over_thre[$j] = [sort keys %pre_integ];
                $flag = 1;
            }
            undef %pre_integ;        
        }
        @over_thre = sort Rev_clade_num @over_thre;
        if($i == $#over_thre or $flag == 0){
            push (@clade,[@{$over_thre[$i]}]);
        }
    }
    return @clade;
}

sub clade_num{
    #要素数の多い順
	$#{$b} <=> $#{$a};
}
sub Rev_clade_num{
    #要素数の少ない順
	$#{$a} <=> $#{$b};
}

1;
