# Supplementary material for: Inferring within-patient HIV-1 evolutionary dynamics under anti-HIV therapy using serial virus samples with vSPA
Source: BMC Bioinformatics. 2009 Oct 29;10:360. doi: 10.1186/1471-2105-10-360 (PMC2776027; doi:10.1186/1471-2105-10-360)
Supplement: Additional file 5 — The vSPA programs and four datasets analyzed in this study. The programs developed to carry out the vSPA algorithm and four datasets analyzed in this study and are included in this ZIP file. [file 1471-2105-10-360-S5.zip › vSPA/library/lb_200603readf.pl]

#!/usr/bin/perl

sub ReadFile {
	open(F,"$_[0]") || die "cannot open the file at ReadFile:$!";
	if($_[1] eq "r"){#file名にホルダの名前入れる　result2/$r_outfile
		my @file = (); #初期化が上手く行くか不明、確認
		while(<F>){
			chomp;
			s/^ +| +$//g;
			s/ +/ /g;
			push(@file, $_);
		}
		close(F);
		return @file;
	}else{
		my %name_dist = ();
		while(<F>){
			if(/^[A-Z]+[0-9]+  +|^\#[A-Z]+[0-9]+  +/){
				chomp;
				s/^ +| +$//g;
				s/ +/ /g;
				my @name_distance = split(/ +/,$_,2);
				$name_dist{$name_distance[0]} = $name_distance[1];
			}
		}
		close(F);
		return %name_dist;
	}
}

sub ReadF200609{
    open(F,"$_[0]") || die "cannot open the file at ReadFile:$!";
    my %cod_name = ();
    my %cod_dist = ();
    my %name_dist = ();
    
    while(<F>){
        chomp;
        s/^ +| +$//g;
#print $_,"\n";
        if(/\[ *(\d+)\] *\#(.+)/){
            $cod_name{$1} = $2;
#print $1,"\t",$2,"\n";
        }elsif(/\[ *(\d+)\] *([\d\.]*[^\#]*)/){
            $cod_dist{$1} = $2;
#print $1,"\t",$2,"\n";
        }
    }
    foreach $key (sort keys %cod_name){
        $name_dist{$cod_name{$key}} = $cod_dist{$key};
#print STDERR $cod_name{$key};
#print "test\n";
#        push(@test2, $cod_name{$key});
    }
    %name_dist = &SubTri(\%name_dist);
#    my @test =  (keys %name_dist);
#    print STDERR "@test2";
#map{print STDERR $_,"\t";}@test;
    return %name_dist;
}

sub ReadF200701{
    open(F,"$_[0]") || die "cannot open the file at ReadFile:$!";
    my %name_cod = (); #####%cod_nameから変更
    my %cod_dist = ();
    my %name_dist = ();
    my @name_order;
    
    while(<F>){
        chomp;
        s/^ +| +$//g;
        if(/\[ *(\d+)\] *\#(.+)/){
            $name_cod{$2} = $1;
        }elsif(/\[ *(\d+)\] *([\d\.]*[^\#]*)/){
            $cod_dist{$1} = $2;
        }
    }
    map{push(@name_order,$name_cod{$_} - 1);} sort keys %name_cod;
    &SubTri200701(\%cod_dist, @name_order);
    foreach $key (sort keys %name_cod){
        $name_dist{$key} = $cod_dist{$name_cod{$key}};
    }
    return %name_dist;
}


sub ReadF200705{
#    my %name_cod = (); #####%cod_nameから変更
    my %cod_name = ();
#    my %cod_dist = ();
    my @dist_mat = ();
    my @name_order;
    open(F,"$_[0]") || die "cannot open the file at ReadFile:$!";
    my $ref_ndst = $_[1];
    my $ref_name_index = $_[2];
    
    while(<F>){
        chomp;
        s/^ +| +$//g;
	s/[ \t]+/ /g;
        if(/\[ *(\d+)\] *\#(.+)/){
#            $name_cod{$2} = $1;
            $cod_name{$1} = $2;
	    $$ref_name_index{$2} = $1 - 1;
        }elsif(/\[ *(\d+)\] *([\d\.]*[^\#]*)/){
#            $cod_dist{$1} = $2;
            push(@dist_mat, [split(/ +/,$2)]);
        }
    }
    
    for(my $i=0; $i<=$#dist_mat; $i++){
        for(my $j = $i; $j <= $#dist_mat; $j++){
	    if($i == $j){
		push(@{$dist_mat[$i]}, 0);
	    }else{
		push(@{$dist_mat[$i]}, $dist_mat[$j][$i]);
	    }
        }
    }
    
    foreach $num  (sort keys %cod_name){
         $$ref_ndst{$cod_name{$num}} = $dist_mat[$num -1];    
    }
    
#    map{push(@name_order,$name_cod{$_} - 1);} sort keys %name_cod;
#    &SubTri200701(\%cod_dist, @name_order);
#    foreach $key (sort keys %name_cod){
#        $$ref_ndst{$key} = [split(/ +/, $cod_dist{$name_cod{$key}})];
#    }
}


sub SubTri200701 {
    my $ref_cod_dist = shift;
    my @name_order = @_;
#print "@name_order","::\n";
    my %tri_matrix = %{$ref_cod_dist};
    my %cod_array;
    my @sortkey = sort{$a<=>$b} keys %tri_matrix;
#print "@sortkey","\n";
    foreach $key (sort {$a<=>$b} keys %tri_matrix){
        my @dist_vector = split (/ +/, $tri_matrix{$key});#######
        $cod_array{$key} = [@dist_vector];
#print $dist_vector[$#dist_vector],"::\n";
#        my @rearrangement = @dist_vector[@name_order];
    }
    for(my $i=0; $i < @sortkey; $i++){
        for(my $j=0; $j <= $i; $j++){
            if($i == $j){
                ${$cod_array{$sortkey[$i]}}[$j] = 0;#$i=$jのときの数値をどうするか？
#print "$i $sortkey[$i] ::$j $sortkey[$j]\n";
            }else{
                ${$cod_array{$sortkey[$j]}}[$i] = ${$cod_array{$sortkey[$i]}}[$j];
            }
        }
    }
    foreach $key (keys %cod_array){
        $cod_array{$key} = [@{$cod_array{$key}}[@name_order]];
    }
    foreach $key (@sortkey){
        ${$ref_cod_dist}{$key} = join(' ',@{$cod_array{$key}});
#        ${$ref_cod_dist}{$key} = join(' :',@{$cod_array{$key}});
    }
#    map{print $_; print "xx\t"; print $$ref_cod_dist{$_}; print "\n"; exit(1);}sort {$a<=>$b} keys %$ref_cod_dist;
#exit(1)
}


sub ReadSeqCode{
    open(F,shift) || die "cannot open the file at ReadFile:$!";
    my %cod_name = ();
    while(<F>){
        chomp;
        s/^ +| +$//g;
        if(/\[ *(\d+)\] *\#(.+)/){
            my $code = $1 - 1;
            $cod_name{$2} = $code;
        }
    }
    return %cod_name;
}

sub SubTri {
    my $test = shift;
#print $test,"\n";
    my %tri_matrix = %{$test};
    my %name_array;
    my @sortkey = sort keys %tri_matrix;
#map{print STDERR $_,":",$tri_matrix{$_},"\n\n";}@sortkey;
    foreach $key (sort keys %tri_matrix){
        my @dist_vector = split (/ +/, $tri_matrix{$key});#######
        $name_array{$key} = [@dist_vector];
#print "@dist_vector\n";
    }
    
    for(my $i=0; $i <= @sortkey; $i++){
        for(my $j=0; $j <= $i; $j++){
            if($i == $j){
                ${$name_array{$sortkey[$i]}}[$j] = 0;#$i=$jのときの数値をどうするか？
            }else{
                ${$name_array{$sortkey[$j]}}[$i] = ${$name_array{$sortkey[$i]}}[$j];
            }
        }
    }
#print "@{$name_array{''}}","\n";

    foreach $key (@sortkey){
#print STDERR $key . ":";
        $name_dist{$key} = join(' ',@{$name_array{$key}});
    }

    return %name_dist;
}

sub ReadFile2 {
    open(F,"$_[0]") || die "cannot open the file at ReadFile:$!";
    if($_[1] eq "r"){#file名にホルダの名前入れる　result2/$r_outfile
		my @file = (); #初期化が上手く行くか不明、確認
		while(<F>){
			chomp;
			s/^ +| +$//g;
			s/ +/ /g;
			push(@file, $_);
		}
		close(F);
		return @file;
	}else{
		my %name_dist = ();
		my %num_name = ();
		my %num_dist = ();
		while(<F>){
            chomp;
            if(/^(\[ *\d+\]) \#(.+)/){
#print $1,"\t",$2,"\n";
                $num_name{$1} = $2;
            }elsif(/^(\[ *\d+\]) (.+)/){
#print $1,"\t",$2,"\n";
                $num_dist{$1} = $2;
            }
		}
		foreach $num (keys %num_name){
            $name_dist{$num_name{$num}} = $num_dist{$num};
		}
		close(F);
		return %name_dist;
	}
}

1;
