# Supplementary material for: Inferring within-patient HIV-1 evolutionary dynamics under anti-HIV therapy using serial virus samples with vSPA
Source: BMC Bioinformatics. 2009 Oct 29;10:360. doi: 10.1186/1471-2105-10-360 (PMC2776027; doi:10.1186/1471-2105-10-360)
Supplement: Additional file 5 — The vSPA programs and four datasets analyzed in this study. The programs developed to carry out the vSPA algorithm and four datasets analyzed in this study and are included in this ZIP file. [file 1471-2105-10-360-S5.zip › vSPA/library/lb_clade_aa_freq.pl]

sub CladeAnc{
  my %clade_link = %{$_[0]};
  my %clade_anc;
  foreach $newest (sort keys %clade_link){
    my @link = split(/ +- +/, $clade_link{$newest});
    foreach $clade (@link){
      next if($clade eq $link[0]);
      $clade_anc{$clade} = $link[0];
    }
  }
  return %clade_anc;
}

sub DiffMultiClade{
    my %group_locus_aa_all = %{$_[0]};
    my ($group1, $group2) = sort keys %group_locus_aa_all;
    my %group_locus_aa_diff;
    my $thre = 0.5;
#print "@clades","\n";
#map{print "$_ ","@{$clades_clades{$_}}","\n";}keys %clades_clades;
#print "$group1 $group2\n";
    foreach $locus (keys %{$group_locus_aa_all{$group1}}){
	foreach $aa (keys %{$group_locus_aa_all{$group1}{$locus}}){
	    if(sqrt(($group_locus_aa_all{$group1}{$locus}{$aa} - $group_locus_aa_all{$group2}{$locus}{$aa})**2) > $thre){
		$group_locus_aa_diff{$group1}{$locus}{$aa} = $group_locus_aa_all{$group1}{$locus}{$aa};
		$group_locus_aa_diff{$group2}{$locus}{$aa} = $group_locus_aa_all{$group2}{$locus}{$aa};
	    }
	}
    }
    return %group_locus_aa_diff;
}

sub MultiCladeSeqNames{
    my %clade_seqnames = %{$_[0]};
    my %num_clade_group = %{$_[1]};
    my %group_seqnames;
    foreach $num (keys %num_clade_group){
	foreach $clade (@{$num_clade_group{$num}}){
#print $clade;
	    foreach $name (@{$clade_seqnames{$clade}}){
#print $name,"\n";
		push(@{$group_seqnames{$num}}, $name);
	    }
	}
    }
    return %group_seqnames;
}

sub DivideClades{
    my @clades = @_;
#print "@clades","\n";
    my %clades_clades;
    my $flag;
    foreach $clade (@clades){
	if($clade =~ /\-c1/){
	    $flag = 1;
	    next;
	}elsif($clade =~ /\-c2/){
	    $flag = 2;
	    next;
	}
	push(@{$clades_clades{$flag}}, $clade);
    }
    return %clades_clades;
}

sub DiffSameTimeClade{
    my %clade_locus_aa_all = %{$_[0]};
    my %clade_locus_aa_tdiff;
    my %timepoint_clade;
#    foreach $clade1 (sort keys %clade_locus_aa_all){
#	last;
#	my $timepoint1 = $1 if($clade1 =~ /^([A-Z]+)\d/);
#	foreach $clade2 (sort keys %clade_locus_aa_all){
#	    my $timepoint2 = $1 if($clade2 =~ /^([A-Z]+)\d/);
#	    next if($timepoint1 ne $timepoint2);
#	    foreach $locus (keys %{$clade_locus_aa_all{$clade2}}){
#		foreach $aa (keys %{$clade_locus_aa_all{$clade2}{$locus}}){
#20070626 threshold
#		    if(sqrt(($clade_locus_aa_all{$clade1}{$locus}{$aa} - $clade_locus_aa_all{$clade2}{$locus}{$aa})**2) >= 0.5){
#			$clade_locus_aa_tdiff{$clade1}{$locus}{$aa} = $clade_locus_aa_all{$clade1}{$locus}{$aa};
#		    }
#		}
#	    }
#	}
#   }
    foreach $clade (keys %clade_locus_aa_all){
	my $timepoint = $1 if($clade =~ /^([A-Z]+)\d/);
	$timepoint_clade{$timepoint}{$clade} = undef;
    }
    foreach $clade (keys %clade_locus_aa_all){
	my $timepoint = $1 if($clade =~ /^([A-Z]+)\d/);
	foreach $locus (keys %{$clade_locus_aa_all{$clade}}){
	    foreach $aa (keys %{$clade_locus_aa_all{$clade}{$locus}}){
		foreach $clade2 (my @clades = keys %{$timepoint_clade{$timepoint}}){
		    if(sqrt(($clade_locus_aa_all{$clade}{$locus}{$aa} - $clade_locus_aa_all{$clade2}{$locus}{$aa})**2) > 0.5){
#			print @clades;
			map{$clade_locus_aa_tdiff{$_}{$locus}{$aa} = $clade_locus_aa_all{$_}{$locus}{$aa}} @clades;
		    } 
		}	    
	    }
	}
    }
    
    return %clade_locus_aa_tdiff;
}

sub FreqTotalOne{
    my %clade_locus_aa = %{$_[0]};
    my %clade_locus_aa_all = %{$_[1]};
    foreach $clade (keys %clade_locus_aa){
	foreach $locus (keys %{$clade_locus_aa{$clade}}){
	    my $total = 0;
	    foreach $aa (keys %{$clade_locus_aa{$clade}{$locus}}){
		$total += $clade_locus_aa{$clade}{$locus}{$aa};
	    }
	    if($total != 1){
		$clade_locus_aa{$clade}{$locus} = $clade_locus_aa_all{$clade}{$locus};
	    }
	}
    }
    return %clade_locus_aa;
}

sub CladeLocusAA{
    my %path_important_locus_aa_clade = %{$_[0]};
    my %clade_locus_aa;
    foreach $path (sort keys %path_important_locus_aa_clade){
#print "\n::::::::::\n",$path,"\n";
##next if($path ne "O1");
	foreach $locus (sort {$a<=>$b} keys %{$path_important_locus_aa_clade{$path}}){
#print "\n$locus\n";
	    foreach $aa (sort keys %{$path_important_locus_aa_clade{$path}{$locus}}){
#print "$aa\n";
		my $freq;
		foreach $clade (sort keys %{$path_important_locus_aa_clade{$path}{$locus}{$aa}}){
		    if(!defined($freq) && $path_important_locus_aa_clade{$path}{$locus}{$aa}{$clade}){
			$freq = $path_important_locus_aa_clade{$path}{$locus}{$aa}{$clade};
			$clade_locus_aa{$clade}{$locus}{$aa} = $path_important_locus_aa_clade{$path}{$locus}{$aa}{$clade};
		    }elsif($freq ne  $path_important_locus_aa_clade{$path}{$locus}{$aa}{$clade} &&# defined($freq) && 
# 0.1 ÍÓIÅ é
			    sqrt(($freq - $path_important_locus_aa_clade{$path}{$locus}{$aa}{$clade})**2) > 0.1 &&
			    $path_important_locus_aa_clade{$path}{$locus}{$aa}{$clade} ne "0"){
#print "$freq $clade:$path_important_locus_aa_clade{$path}{$locus}{$aa}{$clade}\n";
			$freq = $path_important_locus_aa_clade{$path}{$locus}{$aa}{$clade};
			$clade_locus_aa{$clade}{$locus}{$aa} = $path_important_locus_aa_clade{$path}{$locus}{$aa}{$clade};
		    }else{
			$freq = $path_important_locus_aa_clade{$path}{$locus}{$aa}{$clade};
		    }
#		    if($path_important_locus_aa_clade{$path}{$locus}{$aa}{$clade} ne "0"){
#			$clade_locus_aa{$clade}{$locus}{$aa} = $path_important_locus_aa_clade{$path}{$locus}{$aa}{$clade};
#		    }
		}
	    }
	}
    }
    return %clade_locus_aa;
}

sub MaxMinChack{
    my %path_locus_aa_clade = %{$_[0]};
    my %path_important_locus_aa_clade;
    foreach $path (keys %path_locus_aa_clade){
	TO:foreach $locus (sort {$a<=>$b} keys %{$path_locus_aa_clade{$path}}){
	    foreach $aa (keys %{$path_locus_aa_clade{$path}{$locus}}){
		my $max;
		my $min;
		foreach $clade (sort keys %{$path_locus_aa_clade{$path}{$locus}{$aa}}){
		    my $freq = $path_locus_aa_clade{$path}{$locus}{$aa}{$clade};
		    if(!defined($max) && !defined($min)){
			$max = $min = $freq;
		    }elsif($max < $freq){
			$max = $freq;
		    }elsif($freq < $min){
			$min = $freq;
		    }
		}
		if($max > 0.51 && $min < 0.49){
#		    $path_important_locus_aa_clade{$path}{$locus} = $path_locus_aa_clade{$path}{$locus};
		    $path_important_locus_aa_clade{$path}{$locus}{$aa} = $path_locus_aa_clade{$path}{$locus}{$aa};
#		    next TO;
		}
	    }
	}
    }
    return %path_important_locus_aa_clade;
}


sub PathLocusAAClade{
    my %clade_locus_aa_freq = %{$_[0]};
    my %locus_aa = %{$_[1]};
    my %path_link = %{$_[2]};
    my %path_locus_aa_clade;
#map{print $_,"\t";}keys %clade_locus_aa_freq;
    foreach $path (sort keys %path_link){
	my @link = split(/ +- +/,$path_link{$path});
#print "@link","\n";
	foreach $clade (@link){
#map{print $_," ";} keys %{$clade_locus_aa_freq{$clade}};
#print ":$clade:\n";
	    foreach $locus (keys %locus_aa){
#	    foreach $locus (keys %{$clade_locus_aa_freq{$clade}}){
#print"\n$locus :";
#map{print $_," ";} sort {$a<=>$b}keys %{$clade_locus_aa_freq{$clade}};
#map{print $_,":";} keys %{$clade_locus_aa_freq{$clade}{$locus}};
		foreach $aa (keys %{$locus_aa{$locus}}){
#print $aa,":";
#print $clade_locus_aa_freq{$clade}{$locus}{$aa}," ";
		    $path_locus_aa_clade{$path}{$locus}{$aa}{$clade} = defined($clade_locus_aa_freq{$clade}{$locus}{$aa}) ? $clade_locus_aa_freq{$clade}{$locus}{$aa} : 0;
		}
	    }
	}
    }
    return %path_locus_aa_clade;
}

sub CladeSeqsFraction{
    my %clade_seqnames = %{$_[0]};
    my %timepoint_seqnum;
    my %clade_fraction;
    foreach $clade (sort keys %clade_seqnames){
	my $timepoint = $1 if($clade =~ /([A-Z]+)\d+/);
	$timepoint_seqnum{$timepoint} += $#{$clade_seqnames{$clade}} + 1;
    }
    
    foreach $clade (sort keys %clade_seqnames){
	my $timepoint = $1 if($clade =~ /([A-Z]+)\d+/);
	$clade_fraction{$clade} = ($#{$clade_seqnames{$clade}}+1). "\/" .$timepoint_seqnum{$timepoint};
    }	    
    
    return %clade_fraction;
}

sub IniPointClade{
    my %clade_locus_edit = %{$_[0]};
    my %clade_locus_aafreq = %{$_[1]};
    my @pickup_site = @{$_[2]};
    foreach $clade (sort keys %clade_locus_aafreq){
	if(exists($clade_locus_edit{$clade})){
	    next;
	}
	foreach $locus (@pickup_site){
	    $clade_locus_edit{$clade}{$locus} = $clade_locus_aafreq{$clade}{$locus};
	}
    }
    return %clade_locus_edit;
}

sub DiffLocus{
    my %clade_locus_edit = %{$_[0]};
    my %diff_locus;
    my @pickup_site;
    foreach $clade (sort keys %clade_locus_edit){
	foreach $locus(sort keys %{$clade_locus_edit{$clade}}){
	    $diff_locus{$locus} = undef;
	}
    }
    @pickup_site = sort {$a<=>$b} keys %diff_locus;
    return @pickup_site;
}


sub Screening{
    my %clade_link = %{$_[0]};
    my %clade_site_aafreq = %{$_[1]};
    my %clade_site_edit;
    foreach $clade (sort keys %clade_link){
	my @link = split(/ - /, $clade_link{$clade});
#print "@link"; print "\n";
#	$clade_site_edit{$link[0]} = \%{$clade_site_aafreq{$link[0]}};
	for(my $i=0; $i < $#link; $i ++){
	   my %difference  = &Matchup2Clade(\%{$clade_site_aafreq{$link[$i]}}, \%{$clade_site_aafreq{$link[$i+1]}}); 
	   foreach $locus (keys %difference){
#print $locus;
	       $clade_site_edit{$link[$i+1]}{$locus} = $difference{$locus};
	   }
#	   $clade_site_edit{$link[$i+1]} = \%difference;
	}
   }
    return %clade_site_edit;
}

sub Matchup2Clade{
    my %past = %{$_[0]};
    my %next = %{$_[1]};
    my %diff = ();
LOCUS:    foreach $locus (sort {$a<=>$b} keys %past){
	foreach $aa (sort keys %{$past{$locus}}){
#print $locus," ",$aa, " ",$past{$locus}{$aa}, " ",$next{$locus}{$aa},"\n";
	    if(!exists($next{$locus}{$aa}) && $past{$locus}{$aa} >= 0.2){
		$diff{$locus} = $next{$locus};
		next LOCUS;
	    }elsif($past{$locus}{$aa} != $next{$locus}{$aa} && 0.1 <= sqrt(($past{$locus}{$aa} -$next{$locus}{$aa})**2) ){
		    
		$diff{$locus} = $next{$locus};
#print $locus," ",$aa, " ",$past{$locus}{$aa}, " ",$next{$locus}{$aa},"\n";
#print $aa, " ";
		next LOCUS;
	    }
	}
    }
    return %diff;
}

sub ReadCladeAAFreq_TimeNum{
    my $fname = $_[0];
    my %time_num;
    open(F,"$fname");
    while(<F>){
	chomp;
	if(/^(([A-Z]+)\d+)\((\d+)\)/){
	    $time_num{$2} += $3;
#print $1,"\t", $2, "\t", $3, "\n";
	}
    }
    close(F);
    return %time_num;
}

sub ReadCladeAAFreq_CladeNum{
    my $fname = $_[0];
    my %time_num = %{$_[1]};
    my $clade;
    open(F,"$fname");
    while(<F>){
	chomp;
	if(/^(([A-Z]+)\d+)\((\d+)\)/){
	    $clade{$1} = "\($3/$time_num{$2}\)";
#print $1,"\t", $2, "\t", $3, "\n";
	}
    }
    close(F);
    return %clade;
}


sub ReadCladeAAFreq{
    my $fname = $_[0];
    my %clade_site_aafreq;
    my %site_aafreq;
    my $clade;
    open(F,"$fname");
    while(<F>){
	chomp;
	if(/^([A-Z]+\d+)/){
	    if(defined($clade)){
		my %hash = %site_aafreq;
		$clade_site_aafreq{$clade} = \%hash;
#print "\n\n$clade\n";
#map{print $_, "\t"; print $site_aafreq{$_}; print "\n";} sort keys %site_aafreq;
	    }
	    $clade = $1;
	}elsif(/(\d+) +(.+)/){
	   $site_aafreq{$1} = $2; 
	}
    }
    $clade_site_aafreq{$clade} = \%site_aafreq;
    close(F);
    return %clade_site_aafreq;
}

sub SearchPast{
#ÄNIÉÄÑo·
    my $const_next = $_[0];
    my $past = $_[1];
    my %next_past = %{$_[2]};
    my %cladlink = %{$_[3]};
    my @added_clade = @{$_[4]};
    if( exists(${$_[2]}{$past}) ){
	${$_[3]}{$const_next} = ${$_[2]}{$past} . " - " . ${$_[3]}{$const_next};  
	push(@{$_[4]}, ${$_[2]}{$past});
	&SearchPast($const_next, $next_past{$past}, $_[2], $_[3], $_[4]);
    }
} 

sub CladeLink{
    my %next_past = %{$_[0]};
    my @added_clade;
    my %cladelink;
 
    foreach $next (sort {$b cmp $a} keys %next_past){
	unless(grep{/$next/}@added_clade){
	    push(@added_clade, $next);
	    $cladelink{$next} = $next;
	    &SearchPast($next, $next, \%next_past, \%cladelink, \@added_clade);
	}
    }
#    map{print $_,": "; print $cladelink{$_},"\n";} sort keys %cladelink;
    return %cladelink;
#    print "@added_clade"; print "\n";
}

sub OpenCladeLink{
    my $fname = $_[0];
#print $fname;
    my %next_past;
    open(F,"$fname");
	while(<F>){
#print $_;
	    chomp;
	    if(/([A-Z]+\d+)->([A-Z]+\d+)/){
		$next_past{$2} = $1;
	    }
	}
    close(F);
    return %next_past;
}

sub LocusAAFreq{
    my %seqs_per_clade = %{$_[0]};
    my (%clade_locus_aafreq, @seqs_matrix, @aafreq_a_clade);
    my %locus_aafreq;
    foreach $clade (sort keys %seqs_per_clade){
	my @aafreq_a_clade = ();
	my @seqs_matrix = ();
	%locus_aafreq = ();
	@seqs_matrix = &SeqMatrix(@{$seqs_per_clade{$clade}}); 
#map{print ${$_}[1]; print "\n";} @seqs_matrix;
#	@aafreq_a_clade = &FreqArrayAClade(@seqs_matrix);
#	$clade_locus_aafreq{$clade} = [@aafreq_a_clade];
	%locus_aafreq = &FreqArrayAClade(@seqs_matrix);
	foreach $locus (keys %locus_aafreq){
#print $locus,"\n";
	    $clade_locus_aafreq{$clade}{$locus} = $locus_aafreq{$locus};
	}
#	$clade_locus_aafreq{$clade} = \%locus_aafreq;
    }
    return %clade_locus_aafreq;
}

sub SeqPerClade{
    my %name_seq = %{$_[0]};
    my %clade_seqnames = %{$_[1]};
    my (@seqs_per_clade, %seqs_per_clade);
    foreach $clade (sort keys %clade_seqnames){
	@seqs_per_clade = &SeqsPerClade(\%name_seq, @{$clade_seqnames{$clade}});
	$seqs_per_clade{$clade} = [@seqs_per_clade];
    }
    return %seqs_per_clade;
}

sub CladeSeqs{
    my %name_seq = %{$_[0]};
    my %clade_seqnames = %{$_[1]};
    my %clade_seqs;
    foreach $clade (sort keys %clade_seqnames){
	my @seqs = &SeqsPerClade(\%name_seq, @{$clade_seqnames{$clade}});
	my @seqs2D = ();
	map{push(@seqs2D,[split(//, $_)]);} @seqs;
	$clade_seqs{$clade} = [@seqs2D];
    }
    return %clade_seqs;
}

sub FreqArrayAClade{
    my @seqs_matrix = @_;
    my (@aafreq_a_clade, %aacount_locus);
    my %locus_aafreq;
    for(my $i=0; $i<=$#{$seqs_matrix[0]}; $i++){
	my %aafreq = ();
	%aacount_locus = ();
    	for(my $j=0;$j<=$#seqs_matrix; $j++){
	    $aacount_locus{ $seqs_matrix[$j][$i] } += 1;
	}
	map{$aafreq{$_} = $aacount_locus{$_} / ($#seqs_matrix + 1);}keys %aacount_locus;
#	push(@aafreq_a_clade,\%aafreq);
	$locus_aafreq{$i} = \%aafreq;
    }
    return %locus_aafreq;
#    return @aafreq_a_clade;
}

sub CountAA{
    my %name_seq = %{$_[0]};
    my %clade_seqnames = %{$_[1]};
    my @choice_site = @{$_[2]};
    my (@seqs_per_clade, @seq_matrix, @aas_per_site, $aafreq_per_site, %site_aacount);
    open (F,">out.txt");
    select F;
    foreach $clade (sort keys %clade_seqnames){
	@seqs_per_clade = &SeqsPerClade(\%name_seq, @{$clade_seqnames{$clade}});
	@seqs_matrix = &SeqMatrix(@seqs_per_clade);
print "\n", $clade, "(", $#seqs_per_clade + 1, ")\n"; ###############
	for(my $j = 0; $j < length($seqs_per_clade[0]); $j++){
	   next unless(grep{my $site = $_ - 1; $site=~ /^$j$/}@choice_site);
	   @aas_per_site = ();
	   for(my $i = 0; $i <= $#seqs_per_clade; $i++){
	       push(@aas_per_site, $seqs_matrix[$i][$j]);
	   }
	   $aafreq_per_site = &AAFreqPerSite(@aas_per_site);
	   
print $j+1," "; print $aafreq_per_site; print "\n"; #################
	}
#exit(1);
    }
    close(F);
}

sub AAFreqPerSite{
    my @aas_per_site = @_;
    my %aa_count = ();
    my $aafreq_per_site;
    foreach $aa (@aas_per_site){
	$aa_count{$aa} += 1;
    }
    foreach $aa (sort keys %aa_count){
	$aafreq_per_site .= $aa . ":" . sprintf("%1.2f", $aa_count{$aa} / ($#aas_per_site + 1)) . ", ";
    }
    $aafreq_per_site =~ s/, $//;
    return $aafreq_per_site;
}

sub SeqMatrix{
    my @seqs_per_clade = @_;
    my @seqs_matrix = ();
    foreach $seq (@seqs_per_clade){
	push(@seqs_matrix, [split(//,$seq)]);
    }
    return @seqs_matrix;
}

sub SeqsPerClade{
    my ($ref_name_seq, @names_per_clade) = @_;
    my %name_seq = %{$ref_name_seq};
    my @seqs_per_clade = ();
    foreach $name (@names_per_clade){
	push(@seqs_per_clade, $name_seq{$name});
    }
    return @seqs_per_clade;
}

sub CladeSeqNames{
    my $clade_seq = $_[0];
    my (%clade_seqnames, $clade, @seqnames);
    open(F, "$clade_seq");
    while(<F>){
#print $_,"\n";
	chomp;
#	s/ +//g;
	s/^ +| +$//g;
	if(/(.+):(.+)/){
	    $clade_seqnames{$clade} = [@seqnames] if(defined($clade));
	    $clade = $1;
	    @seqnames = ();
	    @seqnames = split(/ +/,$2);
#print $clade,"\n","@seqnames","\n";
#print $#seqnames,"\n";
#	    push(@seqnames, $2);
#	}else{
#	    push(@seqnames, $_);
	}
    }
    $clade_seqnames{$clade} = [@seqnames];
    close(F);
    return %clade_seqnames;
}

sub NameSeq{
    my $seq_file = $_[0];
    my (%name_seq, $name, $seq);
    open(F,"$seq_file");
    while(<F>){
	chomp;
	if(/^>(.+)/){
	    $name_seq{$name} = $seq if(defined($name));
	    $name = $1;
	    $seq = "";
	}else{
	    $seq .= $_;
	}
    }
    $name_seq{$name} = $seq;
    undef($name);
    undef($seq);
    close(F);
    return %name_seq;
}


sub NameSeqArray{
    my $seq_file = $_[0];
    my (%name_seq, $name, $seq);
    open(F,"$seq_file");
    while(<F>){
	chomp;
	if(/^>(.+)/){
	    $name_seq{$name} = $seq if(defined($name));
	    $name = $1;
	    $seq = "";
	}else{
	    $seq = [(split(//,$_))];
	}
    }
    $name_seq{$name} = $seq;
    undef($name);
    undef($seq);
    close(F);
    return %name_seq;
}

sub LocusAA{
    my %name_seq = %{$_[0]};
    my %locus_aa;
    foreach $name (keys %name_seq){
	for(my $i=0; $i <= $#{$name_seq{$name}}; $i++){
#	    print $i, " ";
	    $locus_aa{$i}{${$name_seq{$name}}[$i]} += 1;
	}
    }
    return %locus_aa;
}

sub CladeAAFreq2{
    my %locus_aa = %{$_[0]};
    my %clade_seqs = %{$_[1]};
    my %clade_locus_aa_freq;
#map{print $_,"\n";} sort keys %clade_seqs;
    foreach $clade (keys %clade_seqs){
#print "\n",$clade,"\n";
	for($j=0; $j <= $#{${$clade_seqs{$clade}}[0]}; $j++){
	    for($i=0; $i <= $#{$clade_seqs{$clade}}; $i++){
#print "$i ";
#print ${$clade_seqs{$clade}}[$i][$j],"\t";
		$clade_locus_aa_freq{$clade}{$j}{${$clade_seqs{$clade}}[$i][$j]} += 1/($#{$clade_seqs{$clade}} + 1);
#print $clade_locus_aa_freq{$clade}{$j}{${$clade_seqs{$clade}}[$i][$j]},"\n";
		
	    }
	}
    }
#print $clade_locus_aa_freq{"A1"}{0}{${$clade_seqs{"A1"}}[0][0]},"\n";
    return %clade_locus_aa_freq;
}


sub MKPathLocusAAFreq{
    my %locus_aa = %{$_[0]};
    my %clade_link = %{$_[1]};
    my %path_locus_aa_freq;
    foreach $path (sort keys %clade_link){
	my @node = split(/-/,$clade_link{$path});
	$node_num = $#node + 1;
#print "@node",":"; print $node_num,"\n";
	foreach $locus (keys %locus_aa){
	    foreach $aa (keys %{$locus_aa{$locus}}){
		$path_locus_aa_freq{$path}{$locus}{$aa} = [];
	    }
	}
    }

}


1;
