# Supplementary material for: Inferring within-patient HIV-1 evolutionary dynamics under anti-HIV therapy using serial virus samples with vSPA
Source: BMC Bioinformatics. 2009 Oct 29;10:360. doi: 10.1186/1471-2105-10-360 (PMC2776027; doi:10.1186/1471-2105-10-360)
Supplement: Additional file 5 — The vSPA programs and four datasets analyzed in this study. The programs developed to carry out the vSPA algorithm and four datasets analyzed in this study and are included in this ZIP file. [file 1471-2105-10-360-S5.zip › vSPA/library/lb_vSPA200705.pl]

#!/usr/bin/perl
sub Integ200706{
    my $thre = $_[0];
    my @over_thre = @{$_[1]};
    my %ndst = %{$_[2]};
    my %name_index = %{$_[3]};
    my %num_preclade;
    my %num_clade;
    my @return_clades;
    for(my $i=0; $i<=$#over_thre; $i++){
#print "$i ","@{$over_thre[$i]}","\n";
      $num_preclade{$i} = $over_thre[$i]; 
    }
#    %num_clade = &RecursionInteg($thre, \%num_preclade,\%ndst);
    %num_clade = &RecursionInteg2($thre, \%num_preclade);
    foreach $num (keys %num_clade){
      push(@return_clades, \@{$num_clade{$num}});
    }
    return @return_clades;
}

sub RecursionInteg2{
#ÄAð©¯é
    my $thre = $_[0];
    my %num_preclade = %{$_[1]};
    my %new_num_preclade;
#    my %flag_inclusion;
    my %product_per_sum_matrix;
    my $max_rate;
    my %max_num_pair;
    
    my %min_num_pair;
#precladeÔÌ½Ï£ðâßÄA¤L¦Å»f·é
#print $thre,"\n";

##########200709ïÜÖWÉ éNX^ðÜ¸·éæ¤É·é
TO: foreach $num1 (my @nums = sort {$a<=>$b} keys %num_preclade){
      foreach $num2 (@nums){
        next if($num1 <= $num2);
        my $inclusion_result =  &InclusionFlag(\@{$num_preclade{$num1}},\@{$num_preclade{$num2}});

#print "@$inclusion_result","::::\n";

        if($inclusion_result){
          $num_preclade{$num1} = $inclusion_result;
          delete $num_preclade{$num2};
#foreach $num1 (my @nums = sort {$a<=>$b} keys %num_preclade){     
#    print $num1, ": ";
#    print "@{$num_preclade{$num1}}";
#    print "\n";
#}
#print "\n";
          next TO;
        }
      }
    }


######################################################

    foreach $num1 (my @nums = sort {$a<=>$b} keys %num_preclade){
      foreach $num2 (@nums){
        next if($num1 <= $num2);
#print "$num1 ,";
#print "$num2:\n";
#print "@{$num_preclade{$num1}}","\n";
#print "@{$num_preclade{$num2}}","\n";
#print "36test!!!\n";
        $product_per_sum_matrix{$num1}{$num2} = &ProductPerSum(\@{$num_preclade{$num1}},\@{$num_preclade{$num2}});
#print "38test!!!\n";
        if(!defined($max_rate)){ 
#	      if(!defined($mindist)){# && $preclade_preclade_dist{$num1}{$num2} >= $initial_dist){
          $max_rate = $product_per_sum_matrix{$num1}{$num2};
        }elsif($max_rate < $product_per_sum_matrix{$num1}{$num2}){
          $max_rate = $product_per_sum_matrix{$num1}{$num2};
        }
#print "$num1 $num2 : $product_per_sum_matrix{$num1}{$num2} \n";
      }
    }
	    
#print "\n$max_rate\n";

    foreach $num1 (keys %product_per_sum_matrix){
      foreach $num2 (keys %{$product_per_sum_matrix{$num1}}){
        if($max_rate == $product_per_sum_matrix{$num1}{$num2}){
          $max_num_pair{$num1} = $num2;
        }
      }
    }
    
#map{print "$_ $max_num_pair{$_}\n";} keys %max_num_pair;
#print $thre,"\n";
    %new_num_preclade = &SharingClade2(\%max_num_pair, \%num_preclade, $thre);
#map{print ":$_: "; print "@{$new_num_preclade{$_}}"; print "\n";} sort {$a<=>$b} keys %new_num_preclade;
    my $past_num = keys %num_preclade;
    my $new_num = keys %new_num_preclade;
    if($past_num == $new_num){
      return %new_num_preclade;
    }else{
      &RecursionInteg2($thre, \%new_num_preclade);
    }
}


sub SharingClade2{
    my %max_num_pair = %{$_[0]}; #âè è index_num_pairÆ·×«
    my %num_preclade = %{$_[1]};
    my $thre = $_[2];
#print $thre,"\n";
    my %new_num_preclade;
    foreach $num (sort {$a<=>$b} keys %max_num_pair){
#print $num,":";
      my @sum_of_sets = &SumOfSets(\@{$num_preclade{$num}}, \@{$num_preclade{$min_num_pair{$num}}});
#2008      #my @sum_of_sets = &SumOfSets(\@{$num_preclade{$num}}, \@{$num_preclade{$max_num_pair{$num}}});
      my $product_per_sum = &ProductPerSum(\@{$num_preclade{$num}}, \@{$num_preclade{$max_num_pair{$num}}});
#êÂßÌyAªïÜÖWÉ ÁÄAÁµ½ûÌWªÊÌyAÉÜÜêéÆ«G[ªÅé
#print $product_per_sum,"\n";
      if($product_per_sum >= $thre){
#print $thre;
        $num_preclade{$num} = \@sum_of_sets;
        delete $num_preclade{$max_num_pair{$num}};
        next;
      }
#print "\n","@{$num_preclade{$num}}";
#print "\, ","@{$num_preclade{$max_num_pair{$num}}}","\n";
#print "@sum_of_sets","\n";
    }
    
    my $count = 0;
    foreach $num (sort {$#{$num_preclade{$a}} <=> $#{$num_preclade{$b}}} keys %num_preclade){
      $count += 1;
      $new_num_preclade{$num} = $num_preclade{$num} if(exists $num_preclade{$num} && $#{$num_preclade{$num}} >= 0);
      #$new_num_preclade{$count} = $num_preclade{$num} if(exists $num_preclade{$num} && $#{$num_preclade{$num}} >= 0);
    }
    return %new_num_preclade;
#    return %num_preclade;
} 


sub RecursionInteg{
#ÄAð©¯é
    my $thre = $_[0];
    my %num_preclade = %{$_[1]};
    my %ndst = %{$_[2]};
    my $ini_dist = 0;
    my %new_num_preclade;
    my %preclade_preclade_dist;
    my $mindist;
    my %min_num_pair;
#precladeÔÌ½Ï£ðâßÄA¤L¦Å»f·é

    foreach $num1 (my @nums = sort {$a<=>$b} keys %num_preclade){
	my $count1 = $#{$num_preclade{$num1}} + 1;
	foreach $num2 (@nums){
	    next if($num1 <= $num2);
	    my $count2 = $#{$num_preclade{$num2}} + 1;
	    foreach $name1 (@{$num_preclade{$num1}}){
		foreach $name2 (@{$num_preclade{$num2}}){
		    $preclade_preclade_dist{$num1}{$num2} += ${$ndst{$name1}}[$name_index{$name2}];
		}
	    }
#print "$num1 $num2 : $preclade_preclade_dist{$num1}{$num2} \n";
	    $preclade_preclade_dist{$num1}{$num2} = $preclade_preclade_dist{$num1}{$num2} / ($count1 * $count2);
	    if($preclade_preclade_dist{$num1}{$num2} >= $ini_dist){
		if(!defined($mindist)){ 
#	    if(!defined($mindist)){# && $preclade_preclade_dist{$num1}{$num2} >= $initial_dist){
		    $mindist = $preclade_preclade_dist{$num1}{$num2};
		}elsif($mindist > $preclade_preclade_dist{$num1}{$num2}){
		    $mindist = $preclade_preclade_dist{$num1}{$num2};
		}
	    }
#print "$num1 $num2 : $preclade_preclade_dist{$num1}{$num2} \n";
	}
    }
	    
#print "\n$mindist\n";

    foreach $num1 (keys %preclade_preclade_dist){
	foreach $num2 (keys %{$preclade_preclade_dist{$num1}}){
	    if($mindist == $preclade_preclade_dist{$num1}{$num2}){
		$min_num_pair{$num1} = $num2;
	    }
	}
    }
    
map{print "$_ $min_num_pair{$_}\n";} keys %min_num_pair;

    %new_num_preclade = &SharingClade(\%min_num_pair, \%num_preclade, $thre);
map{print ":$_: "; print "@{$new_num_preclade{$_}}"; print "\n";} sort {$a<=>$b} keys %new_num_preclade;
    if($#num_preclade == $#new_num_preclade){
	return %new_num_preclade;
    }else{
#	&RecursionInteg($thre, \%new_num_precladei, \%ndst);
    }
}


sub SharingClade{
    my %min_num_pair = %{$_[0]}; #âè è index_num_pairÆ·×«
    my %num_preclade = %{$_[1]};
    my $thre = $_[2];
    my %new_num_preclade;
    foreach $num1 (sort {$a<=>$b} keys %min_num_pair){
	my @sum_of_sets = &SumOfSets(\@{$num_preclade{$num1}}, \@{$num_preclade{$min_num_pair{$num1}}});
	my $flag_subset = &SubSet(\@{$num_preclade{$num1}}, \@{$num_preclade{$min_num_pair{$num1}}});
	
	if($flag_subset == 1){
	    $num_preclade{$num1} = \@sum_of_sets;
	    delete $num_preclade{$min_num_pair{$num1}};
	    $flag_subset = 0;
	    next;
	}

	my @product_set = &ProductSet(\@{$num_preclade{$num1}}, \@{$num_preclade{$min_num_pair{$num1}}});
#êÂßÌyAªïÜÖWÉ ÁÄAÁµ½ûÌWªÊÌyAÉÜÜêéÆ«G[ªÅé
	if(($#product_set + 1) / ($#sum_of_sets + 1) >= $thre){
	    $num_preclade{$min1} = \@sum_of_sets;
	    delete $num_preclade{$min_num_pair{$num1}};
	    next;
	}
#print "\n","@{$num_preclade{$num1}}";
#print "\, ","@{$num_preclade{$min_num_pair{$num1}}}","\n";
#print $flag_subset,"\n";
#print "@sum_of_sets","\n";
#print "@product_set","\n";
    }
    foreach $num (keys %num_preclade){
	$new_num_preclade{$num} = $num_preclade{$num} if(exists $num_preclade{$num} && $#{$num_preclade{$num}} >= 0);
    }
    
    return %new_num_preclade;
} 

sub ProductPerSum{
    my @set1 = @{$_[0]};
    my @set2 = @{$_[1]};
#####200708
#print "set1::","@set1","\n";
#print "set2::","@set2","\n";
    my @sum_of_sets = &SumOfSets(\@set1, \@set2);
    my @product_set = &ProductSet(\@set1, \@set2);
    my $product_per_sum = ($#product_set + 1) / ($#sum_of_sets + 1);
    return $product_per_sum;
}


sub SubSet{
    my @set1 = @{$_[0]};
    my @set2 = @{$_[1]};
    my %pre_product_set;
    my @product_set;		    
    my $flag_subset = 0;
    foreach $factor (@set1, @set2){
	$pre_product_set{$factor} += 1;
    }
    map{push(@product_set,$_) if($pre_product_set{$_} == 2); }sort keys %pre_product_set;
    if($#set1 == $#product_set | $#set2 == $#product_set){
	$flag_subset = 1;
    }
    return $flag_subset;
    
}

sub ProductSet{
    my @set1 = @{$_[0]};
    my @set2 = @{$_[1]};
    my %pre_product_set;
    my @product_set;
    foreach $factor (@set1, @set2){
	$pre_product_set{$factor} += 1;
    }
    map{push(@product_set,$_) if($pre_product_set{$_} == 2); }sort keys %pre_product_set;
    return @product_set;
}

sub InclusionFlag{
  my @set1 = @{$_[0]};
  my @set2 = @{$_[1]};
  my $result;
  my @sum_of_sets = &SumOfSets(\@set1, \@set2);
  if($#set1 == $#sum_of_sets || $#set2 == $#sum_of_sets){
    $result = ($#set1 == $#sum_of_sets) ? \@set1 : \@set2;
    #$result = \@sum_of_sets;
  }else{
    $result = 0;
  }
  return $result;
}

sub SumOfSets{
    my @set1 = @{$_[0]};
    my @set2 = @{$_[1]};
    my %sum_of_sets;
    @sum_of_sets{(@set1, @set2)} = undef;
    return (sort keys %sum_of_sets);
}

sub mycor200705 {
    my $joined_dist_mat = $_[0];
    my $present_seqs_num = $_[1];
    my $out = $_[2];
    my $p_value = $_[3];
################### R command ####################
    open(RCMD, ">mycor");
    print RCMD
"mycor <- function(pre.dist.mat, lownum){ 
    mat <- matrix(pre.dist.mat,lownum)
    out <- c()
    p.value <- c() 
    for(i in 1:ncol(mat)){
	out <- append(out, \"line\")
	p.value <- append(p.value, \"line\")
	var1 <- mat[,i]
	j <- 0
	for(j in 1:ncol(mat)){
	    var2 <- mat[,j]
	    pre <- cor.test(var1, var2, method=\"p\", exact=T)
	    out <- append(out, pre\$estimate)
	    p.value <- append(p.value, sprintf(\"\%\.5f\", pre[3]))
#	    p.value <- append(p.value, pre[3])
	}
    }
    write.table(out, \"$out\", quote\=F, col.name\=F, append\=T)
    write.table(p.value, \"$p_value\", quote\=F, col.name\=F, append\=T)
}

dist.vector <- c($joined_dist_mat)
mycor(dist.vector, $present_seqs_num)
";
#"
    close(RCMD);
    system("R CMD BATCH mycor");
    system("rm mycor");
}


sub ReadCorPValue_old{
    my $p_value = $_[0];
    my @pvalue_vector;
    my @pvalue_matrix;
    open(F,"$p_value");
    while(<F>){
	chomp;
	s/^ +| +$//g;
	@pvalue_vector = split(/ +/,$_);
	if($#pvalue_vector > 0){
	    push(@pvalue_matrix, [@pvalue_vector]);
	}
	
    }
    close(F);
    return @pvalue_matrix;
}

sub ReadCorPValue{
    my $p_value = $_[0];
    my @pvalue_vector;
    my @pvalue_matrix;
    
    open(F,"$p_value");
    while(<F>){
	chomp;
	s/^ +| +$//g;
	if(/\d+ +line/){
	    if($#pvalue_vector > 0){
		push(@pvalue_matrix, [@pvalue_vector]);
	    }
	    @pvalue_vector = ();
	}elsif(/\d+ +([\d\.]+)/){
	    push(@pvalue_vector, $1);
	}
    }
    if($#pvalue_vector > 0){
	push(@pvalue_matrix, [@pvalue_vector]);
    }
    close(F);

    return @pvalue_matrix;
}


sub ReadCorOutR{
    my $out = $_[0];
    my @corline;
    my @cormatrix;
    open(F,"$out");
    while(<F>){
	chomp;
	s/^ +| +$//g;
	if(/\d+ +line/ && $#corline > 0){
	    push(@cormatrix, [@corline]);
	    @corline = ();
	}elsif(/\d+ +([\d\.\-]+)/){
	    push(@corline, $1);
	}
    }
    push(@cormatrix, [@corline]);
    close(F);
    return @cormatrix;	
}

sub PrintCladeSeqs{
    my %clade_seqs = %{$_[0]};
    my $clade_seqs_file = $_[1];
    open(F, ">$clade_seqs_file");
    select F;
    foreach $clade (sort keys %clade_seqs){
	print $clade,":";
	map{print $_," ";} @{$clade_seqs{$clade}};
	print "\n";
    }
    close(F);
}


sub PrintPastNext{
    my %next_past = %{$_[0]};
    my $past_next_file = $_[1];
    open(F, ">$past_next_file");
    select F;
    foreach $next (sort keys %next_past){
	print $next_past{$next};
	print "->";
	print $next;
	print "\n";
    }
    close(F);
}

sub PrintGrafvizFile{
    my %next_past = %{$_[0]};
    my %timepoint_clades = %{$_[1]};
    my $outgrafviz = $_[2];
    my %clade_rgb = %{$_[3]}; #200802
    
    open (OUT, ">$outgrafviz");
    select OUT;
    print "digraph   G \{\n";
    print "rankdir\=LR\;\n";
#    print "graph \[bgcolor=lightgrey\]\;\n";
#    print "node\[style=filled, color=darkseagreen3\]\;\n";
#    print "node\[style=filled \]\;\n";
    print "\{\n";
    print "node \[style = filled, color=lightblue, shape=plaintext, fontsize=25\]\n";
    print join ("\-\>", sort keys %timepoint_clades);
    print "\n\}\n";
    foreach (sort keys %timepoint_clades){
	print "\{ rank\= same \; \"$_\" \; \"";
	print join '" ; "',@{$timepoint_clades{$_}};
	print "\" \; \}\n";
    }
    print "\n";
#    print "subgraph sP1\{\n";
#    print "edge \[color=\"red\" style=\"bold\" \]\;\n";
#    print "\}\n";
#    print "\n";
#    print "subgraph sP2\{\n";
#    print "edge \[color=\"blue\" style=\"bold\" \]\;\n";
#    print "\}\n";

    print "\{\n";
#    map{print $_."1 \[style=filled, color=gold1\]\n"}sort keys %timepoint_clades;
    foreach my $clade (sort keys %clade_rgb){
        print $clade, " ";
        print "\[";
        print "style=filled\, ";
        print "color=";
        print "\"\#";#"
        
#        map{my $color16 = ($clade_rgb{$clade}{$_} eq 0) ? "00" : $clade_rgb{$clade}{$_}; print $color16;}sort{$b<=>$a} keys %{$clade_rgb{$clade}};
        my $red = ($clade_rgb{$clade}{"red"} eq 0) ? "00" :$clade_rgb{$clade}{"red"};
        my $green = ($clade_rgb{$clade}{"green"} eq 0) ? "00" :$clade_rgb{$clade}{"green"};
        my $blue = ($clade_rgb{$clade}{"blue"} eq 0) ? "00" :$clade_rgb{$clade}{"blue"};
        print $red,$green,$blue;
#        map{print $clade_rgb{$clade}{$_};}sort{$b<=>$a} keys %{$clade_rgb{$clade}};
        print     "\"";#"
        print "\]";
        print "\n";
    }

    print "\}\n";
	
    foreach $next (sort keys %next_past){
	print $next_past{$next}, "->", $next,"\n";
    }
    print "\}\n";
    close(OUT);
}


sub CladeCladeDist{
    my $clade1 = $_[0];
    my $clade2 = $_[1];
    my %clade_seqs = %{$_[2]};
    my %ndst = %{$_[3]};
    my %name_index = %{$_[4]};
    my @dist_row;
    my $dist_total;
    my $dist_ave;
    my @dist_matrix;
    foreach $clade1_seq_name (sort @{$clade_seqs{$clade1}}){
	@dist_row = ();
	foreach $clade2_seq_name (sort @{$clade_seqs{$clade2}}){
	    push(@dist_row, ${$ndst{$clade1_seq_name}}[$name_index{$clade2_seq_name}]);	
	}
	push(@dist_matrix, [@dist_row]);
    }
    foreach $row (@dist_matrix){
	foreach $factor (@{$row}){
	    $dist_total += $factor;
	}
    }
#print $clade1,", ","@{$clade_seqs{$clade1}}", "\n";
#print $clade2,", ","@{$clade_seqs{$clade2}}", "\n\n";
    $dist_ave = $dist_total / (($#{$clade_seqs{$clade1}} + 1) * ($#{$clade_seqs{$clade2}} + 1));
    return $dist_ave;
}

sub OverThreShold{
    my $thre = $_[0];
    my $pthre = $_[1];
    my @cor_matrix = @{$_[2]};
    my @pvalue_matrix = @{$_[3]};
    my %index_name = %{$_[4]};
    my @row_overthreshold;
    my @overthreshold;
#print $thre,"\n";
    for(my $i=0; $i<=$#pvalue_matrix; $i++){
	@row_overthreshold = ();
	for(my $j=0; $j<=$#{$pvalue_matrix[$i]}; $j++){
	    if($pvalue_matrix[$i][$j] <= $pthre && $cor_matrix[$i][$j] >= $thre){
#print $pvalue_matrix[$i][$j],"\t";
#print $i," ",$j,":";
#print $index_name{$j},"\n";
		push(@row_overthreshold, $index_name{$j});
	    }
	}
#print "@{$pvalue_matrix[$i]}","\n";
#exit(1);
#	print "@row_overthreshold","\n";
	push(@overthreshold,[@row_overthreshold]);
    }
#    for(my $i=0; $i<=$#cor_matrix; $i++){
#	@row_overthreshold = ();
#	for(my $j=0; $j<=$#{$cor_matrix[$i]}; $j++){
#	    if($cor_matrix[$i][$j] >= $thre){
#		push(@row_overthreshold, $index_name{$j});
#	    }
#	}
#	print "@row_overthreshold","\n";
#	push(@overthreshold,[@row_overthreshold]);
#   }
    return @overthreshold;
}


sub OverThreShold_old{
    my $thre = $_[0];
    my @cor_matrix = @{$_[1]};
    my %index_name = %{$_[2]};
    my @row_overthreshold;
    my @overthreshold;
    foreach $vector (@cor_matrix){
	@row_overthreshold = ();
	for(my $i=0; $i<=$#{$vector}; $i++){
	    if(${$vector}[$i] >= $thre){
		push(@row_overthreshold, $index_name{$i});
	    }	
	}
#print "@row_overthreshold","\n";
	push(@overthreshold,[@row_overthreshold]);
    }
    return @overthreshold;
}


sub CompairedCount{
    my %timepoint_count = %{$_[0]};
    my %present_compaired = %{$_[1]};
    my %timepoint_compaired_count;
    foreach $present (sort keys %present_compaired){
	foreach $compaired (@{$present_compaired{$present}}){
	    $timepoint_compaired_count{$present} += $timepoint_count{$compaired};
	}
    }
    return %timepoint_compaired_count;
}

sub TimepointSeqIndex{
    my %name_index = %{$_[0]};
    my %timepoint_count = %{$_[1]};
    my %timepoint_seqindex;
    my $past_seq_num = 0;
    foreach $timepoint (sort keys %timepoint_count){
	foreach $name (sort keys %name_index){
	    if($name =~ /^$timepoint\d/){
		$timepoint_seqindex{$timepoint}{$name_index{$name} - $past_seq_num} = $name;
	    }
	}
	$past_seq_num += $timepoint_count{$timepoint};
    }
    return %timepoint_seqindex;
}


sub Vector2Matrix{
    my @pre_cor_matrix = @{$_[0]};
    my $present_seq_num = $_[1];
    my @cor_vector;
    my @cor_matrix;
    for(my $i = 0; $i <= $#pre_cor_matrix; $i++){
	if(($i+1) % $present_seq_num != 0){
	    push(@cor_vector, $pre_cor_matrix[$i]);
	}else{
	    push(@cor_matrix, [@cor_vector]);
	    @cor_vector = ();
	}	    
    }
    return @cor_matrix;
}

sub PreDistMat{
    my %ndst = %{$_[0]};
    my %name_index = %{$_[1]};
    my $present = $_[2];
    my @compaired_timepoints = @{$_[3]};
    my @present_names = grep{/^$present\d/}sort keys %name_index;
    my @compaired_indexs;
    my @pre_dist_mat;
    TO: foreach $name (sort keys %name_index){
#print $name,"\n";
	foreach $compaired_timepoint (@compaired_timepoints){
	    if($name =~ /^$compaired_timepoint\d/){
		push(@compaired_indexs, $name_index{$name});
		next TO;
	    }
	}
    }
#%name_indexÌsortÌÔÉÓ
#print "@present_names","\n";
    foreach $name (@present_names){
	foreach $index (sort {$a<=>$b} @compaired_indexs){
#	    print $name," "; print $index," "; print ${$ndst{$name}}[$index], "\n";
	    push(@pre_dist_mat, ${$ndst{$name}}[$index]);
	}
    }
    return @pre_dist_mat;
}

sub PreDistMat2{
    my %ndst = %{$_[0]};
    my %name_index = %{$_[1]};
    my $present = $_[2];
    my @min_names = @{$_[3]};
    my @present_names = grep{/^$present\d/}sort keys %name_index;
    my $joined_min_names = join("|", @min_names);
    my @compaired_indexs;
    my @pre_dist_mat;
    foreach $name (sort keys %name_index){
	push(@compaired_indexs, $name_index{$name}) if($name =~ /$joined_min_names/);
    }
#print $present,"\n";
#print $joined_min_names,"\n";
#print "@compaired_indexs","\n";
    foreach $name (@present_names){
	foreach $index (sort {$a<=>$b} @compaired_indexs){
#	    print $name," "; print $index," "; print ${$ndst{$name}}[$index], "\n";
	    push(@pre_dist_mat, ${$ndst{$name}}[$index]);
	}
    }
    return @pre_dist_mat;
}
    

sub MinDistSeqs{
    my %ndst = %{$_[0]};
    my %name_index = %{$_[1]};
    my $present =  $_[2];
    my @compaired = @{$_[3]};
#    my $ref_min_names = $_[4];
    my %pre_min_names;
    my @min_names;
#    my $timepoint_seqnum = grep{/$present/} keys %name_index;
    my $timepoint_seqnum = 17;
    for(my $i=0; $#min_names + 1 < $timepoint_seqnum; $i++){
#    while($#min_names + 1 < $timepoint_seqnum){
	foreach $name (grep{/^$present\d/}keys %name_index){
	    my $search_timepoints = join("|", @compaired);
	    my @ordered_names = sort {
		${$ndst{$name}}[$name_index{$a} - 1] <=> ${$ndst{$name}}[$name_index{$b} - 1] || $b <=> $a;
	    } (grep{/$search_timepoints/}keys %name_index);#keys %name_index; 
	    $pre_min_names{$ordered_names[$i]} = undef;
#map{print ${$ndst{$name}}[$name_index{$_} - 1], " ";} @ordered_names; print "\n";
#print ":$ordered_names[$i]:$i\n";
	}
#print "@min_names","\n";#20070619
#    exit(1);
    @min_names = sort keys %pre_min_names;
#print $#min_names + 1," ", $timepoint_seqnum, "\n";
#print "@min_names","\n";
    }
    @min_names = grep{!/^$/;}@min_names;
#map{print "$_:";print " ";}@min_names; print "\n";

    return @min_names;
    
}

sub CompairedTimePoint2{
    my @timepoint = @{$_[0]};
#    my $compaired_num = $_[1] - 1;
    my %present_compaired;
    for(my $i=0; $i<=$#timepoint; $i++){
#print $i,"\n";
	if($i == 0){
	    $present_compaired{$timepoint[$i]} = [@timepoint[0 .. $i]];
	}else{
	    $present_compaired{$timepoint[$i]} = [@timepoint[0 .. $i - 1]];
	}
    }
    return %present_compaired;
}


sub CompairedTimePoint{
    my @timepoint = @{$_[0]};
    my $compaired_num = $_[1] - 1;
    my %present_compaired;
    for(my $i=0; $i<=$#timepoint; $i++){
	if($i < $compaired_num){
	    $present_compaired{$timepoint[$i]} = [@timepoint[0 .. $i]];
	}else{
	    $present_compaired{$timepoint[$i]} = [@timepoint[$i-$compaired_num .. $i]];
	}
    }
    return %present_compaired;
}

sub PastTimepoint{
    my @timepoint = @{$_[0]};
    my %past_timepoints;
    for(my $i = 0; $i <= $#timepoint; $i++){
	if($i > 0){
	    $past_timepoints{$timepoint[$i]} = [@timepoint[0 .. $i - 1]];
	}
    }
    return %past_timepoints;
}

sub SeqLineNum{
    my %ndst = %{$_[0]};
#map{print "\n";print $_,":::",$ndst{$_}; }sort keys %ndst;
    my %seqname_linenu;
    my $i = 0;
    foreach $seqname (sort keys %ndst){
	$seqname_linenum{$seqname} = $i;
	$i++;    
    }    
    return %seqname_linenum;
}

sub GetDistance{
    my %ndst = %{$_[0]};
    my %seqname_linenum = %{$_[1]};
    my $present_seq_name = $_[2];
    my $compaired_seq_name = $_[3];
    my $selected_dist = ${$ndst{$present_seq_name}}[$seqname_linenum{$compaired_seq_name}];
    undef(%ndst);
    undef(%seqname_linenum);
    return $selected_dist;
}

sub GetDistVector{
    my $ref_ndst = $_[0];
    my $ref_seqname_linenum = $_[1];
    my $present_seq_name = $_[2];
    my @compaired_seqs = @{$_[3]};
    my @dist_vector= ();
    foreach $compaired_seq_name (@compaired_seqs){
	push(@dist_vector, &GetDistance($ref_ndst, $ref_seqname_linenum, $present_seq_name, $compaired_seq_name));
    }
    undef(@compaired_seqs);
    return @dist_vector; 
}

1;
