# Supplementary material for: Inferring within-patient HIV-1 evolutionary dynamics under anti-HIV therapy using serial virus samples with vSPA
Source: BMC Bioinformatics. 2009 Oct 29;10:360. doi: 10.1186/1471-2105-10-360 (PMC2776027; doi:10.1186/1471-2105-10-360)
Supplement: Additional file 5 — The vSPA programs and four datasets analyzed in this study. The programs developed to carry out the vSPA algorithm and four datasets analyzed in this study and are included in this ZIP file. [file 1471-2105-10-360-S5.zip › vSPA/library/seqrandomize.R]

library(ape)

#perlのスクリプトでカレントディレクトリを取得する
# use Cwd; $wd = Cwd::getcwd();
#setwd("./")

# Rをおいたディレクトリにcormatrixというディレクトリを作る
#ここに相関関係と時点と全体の距離行列の結果を入れる
#相関関係は　ReturnRelationMatrix("D1PRABCnew.fasta", 100, "p") など
#全体の距離行列は GetDistMatrix("D1PRABCnew.fasta") など
#配列の命名法は、　「時点_番号」とする。たとえば、A_01, C_13 など

ReturnRelationMatrix <- function(file.name, total.trial.num, cor.method, cordir, e.model, e.gamma){
  ### file.name fasta形式のファイル名    
  ### total.trial.num　試行回数
  ### cor.method　相関係数の手法 以下参照
  ### p:Pearson's product-moment correlation coefficient、 
  ### k:Kendall's rank correlation coefficient、
  ### s:Spearman('s) rank-correlation coefficient
  
  seq <- read.dna(file.name, format = "fasta")
  timepoints.pre <- c()
  timepoints <- c()
  timepoints.seq <- ""
  out.file.name <- ""
  
  #時点を調べる
  for(seq.index in 1:length(names(seq))){
    timepoints.pre <- c(timepoints.pre, strsplit(names(seq)[seq.index], "_")[[1]][1])
  }
  timepoints <- sort(unique(timepoints.pre), partial = NULL, na.last = NA, decreasing = FALSE, method = "quick", index.return = FALSE)
  
  out.timepoints.name <- paste(cordir, "/timepoints.txt", sep="")
  write(timepoints, out.timepoints.name)
  
  #時点ごとで相関係数の閾値と配列間に関係があるかを調べる
  for(timepoint.index in 1:length(timepoints)){
    timepoint <- timepoints[timepoint.index]
    timepoint.seq <- ""
    #最初の時点は１時点だけ、あとは2時点
    if(timepoint.index == 1){
      timepoint.seq <- seq[grep(timepoints[timepoint.index], names(seq))]
    }else{
      timepoint.seq <- seq[c(grep(timepoints[timepoint.index - 1], names(seq)), grep(timepoints[timepoint.index], names(seq)))]
    }
    
    #print("test!!!!!!!!!!!!!")
    #print(timepoint)
    #print(timepoint.seq)
    
    cor.flag.matrix <- find.significant.level(timepoint.seq, timepoint, total.trial.num, cor.method, e.model, e.gamma)
    #print(cor.flag.matrix)
    out.file.name <- paste(cordir, "/", timepoint, ".txt", sep = "")
    write.table(cor.flag.matrix, out.file.name, quote=F)#, row.name=F, append=T)
  }
  #print("test")
}

#################

GetDistMatrix <- function(file.name, cordir, e.model, e.gamma){
  seq <- read.dna(file.name, format = "fasta")
  distance <- dist.dna(seq, as.matrix = TRUE, gamma = e.gamma, pairwise.deletion = TRUE, model = e.model)
  out.file.name <- paste(cordir, "/distance.txt", sep="")
  write.table(distance, out.file.name, quote=F)
}

################

find.significant.level <- function(seq, timepoint, total.trial.num, cor.method, e.model, e.gamma){
    #seq <- read.dna(file.name, format = "fasta")
    seq.num <- length(seq)
    #print(dist.dna(seq))
    seq.length <- length(seq[[1]])
    cor.pvalue.array <- c()
    threshold.pvalue <- 0
    
    for(trial.num in 1:total.trial.num){
        cut.off <- 0.1#0.05 #0.1 #0.05
        index.num <- 0
        randed.seq <- c()
        randed.dist <- c()
        cor.pvalue.vector <- c()
        randed.seq <- randomize.seq2(seq, seq.num, seq.length)
        randed.dist <- dist.dna(randed.seq, as.matrix = TRUE, gamma = e.gamma, pairwise.deletion = TRUE, model = e.model)
        #cor.pvalue.vector <- cal.cor(randed.dist, cor.method, timepoint)
        cor.pvalue.vector <- cal.cor200709(randed.dist, cor.method, timepoint)
        #sorted.cor.pvalue.vector <- sort(cor.pvalue.vector, partial = NULL, na.last = NA, decreasing = FALSE, method = "quick", index.return = FALSE)
        
        sorted.cor.pvalue.vector <- sort(cor.pvalue.vector, partial = NULL, na.last = NA, method = "quick", index.return = FALSE, decreasing = TRUE)
        
        index.num <- (length(sorted.cor.pvalue.vector) * cut.off) %/% 1
        cor.pvalue.array <- c(cor.pvalue.array, sorted.cor.pvalue.vector[index.num])
    }
    
    threshold.pvalue <- mean(cor.pvalue.array)
    
    cor.flag.matrix <- cal.cor2(dist.dna(seq, as.matrix = TRUE, gamma = e.gamma, pairwise.deletion = TRUE, model = e.model), cor.method, timepoint, threshold.pvalue)
    
    rownames(cor.flag.matrix) <- colnames(cor.flag.matrix) <- names(seq)[grep(timepoint, names(seq))]
    return(cor.flag.matrix)
}

###############################
find.significant.level_200709 <- function(file.name, timepoint, total.trial.num, cor.method, e.model, e.gamma){
    # file.name fasta形式のファイル名    
    # total.trial.num　試行回数
    # cor.method　相関係数の手法 以下参照
    # p:Pearson's product-moment correlation coefficient、 
    # k:Kendall's rank correlation coefficient、
    # s:Spearman('s) rank-correlation coefficient
    
    seq <- read.dna(file.name, format = "fasta")
    seq.num <- length(seq)
    seq.length <- length(seq[[1]])
    cor.pvalue.array <- c()
    #test.array <- c()
    flag <- 0
    Fn.rand <- c()
    
    for(trial.num in 1:total.trial.num){
        cut.off <- 0.1#0.05 #0.05
        index.num <- 0
        randed.seq <- c()
        randed.dist <- c()
        cor.pvalue.vector <- c()
        randed.seq <- randomize.seq2(seq, seq.num, seq.length)
        randed.dist <- dist.dna(randed.seq, as.matrix = TRUE, gamma = e.gamma, pairwise.deletion = TRUE, model = e.model)
        cor.pvalue.vector <- cal.cor200709(randed.dist, cor.method, timepoint)
        #sorted.cor.pvalue.vector <- sort(cor.pvalue.vector, partial = NULL, na.last = NA, decreasing = FALSE, method = "quick", index.return = FALSE)
        sorted.cor.pvalue.vector <- sort(cor.pvalue.vector, partial = NULL, na.last = NA, method = "quick", index.return = FALSE, decreasing = TRUE)
        
        index.num <- (length(sorted.cor.pvalue.vector) * cut.off) %/% 1
        cor.pvalue.array <- c(cor.pvalue.array, sorted.cor.pvalue.vector[index.num])
        #test.array <- c(test.array, sorted.cor.pvalue.vector)
        
        if(flag == 0){
            #一回目にランダマイズした配列の相関係数ベクトル
            flag <- 1
            Fn.rand <- ecdf(cor.pvalue.vector)
            #print(cor.pvalue.vector)
        }
    }
    
    #return (test.array)
    
    cor.pvalue.ori <- cal.cor200709(dist.dna(seq, as.matrix = TRUE, gamma = e.gamma, pairwise.deletion = TRUE, model = e.model),cor.method, timepoint)
    Fn.ori <- ecdf(cor.pvalue.ori)
    
    #print(cor.pvalue.array, digits=3)
    #サマリを出力
    Fn <- ecdf(cor.pvalue.array)
    print(summary.stepfun(Fn))
    #コルモゴルフの正規性の検定の結果を出力
    #print(ks.test(cor.pvalue.array, "pnorm", mean=mean(cor.pvalue.array), sd=sqrt(var(cor.pvalue.array))))
    print(ks.test(cor.pvalue.array, "rnorm", mean=mean(cor.pvalue.array), sd=sqrt(var(cor.pvalue.array))))
    #カーネル関数で確率密度関数を推定する
    print(density(cor.pvalue.array))
    #plot(density(cor.pvalue.array))
    
    plot(Fn.ori, xlim=c(-1,1), ylim=c(0,1))
    #plot(Fn.ori, xlim=c(-0.01,1), ylim=c(0,1))
    par(new=T)
    plot(Fn.rand, xlim=c(-1,1), ylim=c(0,1))
    #plot(Fn.rand, xlim=c(-0.01,1), ylim=c(0,1))
    segments(mean(cor.pvalue.array), 0, mean(cor.pvalue.array), 2, col="green")
    
    print("mean")
    print(mean(cor.pvalue.array))
    return (cor.pvalue.array)
    #return(sort(cor.pvalue.ori, partial = NULL, na.last = NA, decreasing = FALSE, method = "quick", index.return = FALSE))
}


find.significant.level_old <- function(file.name, timepoint, total.trial.num, cor.method, e.model, e.gamma){
    # file.name fasta形式のファイル名    
    # total.trial.num　試行回数
    # cor.method　相関係数の手法 以下参照
    # p:Pearson's product-moment correlation coefficient、 
    # k:Kendall's rank correlation coefficient、
    # s:Spearman('s) rank-correlation coefficient
    
    seq <- read.dna(file.name, format = "fasta")
    seq.num <- length(seq)
    seq.length <- length(seq[[1]])
    cor.pvalue.array <- c()
    #test.array <- c()
    flag <- 0
    Fn.rand <- c()
    
    for(trial.num in 1:total.trial.num){
        cut.off <- 0.1 #0.05
        index.num <- 0
        randed.seq <- c()
        randed.dist <- c()
        cor.pvalue.vector <- c()
        randed.seq <- randomize.seq2(seq, seq.num, seq.length)
        randed.dist <- dist.dna(randed.seq, as.matrix = TRUE, gamma = e.gamma, pairwise.deletion = TRUE, model = e.model)
        cor.pvalue.vector <- cal.cor(randed.dist, cor.method, timepoint)
        #sorted.cor.pvalue.vector <- sort(cor.pvalue.vector, partial = NULL, na.last = NA, decreasing = FALSE, method = "quick", index.return = FALSE)
        sorted.cor.pvalue.vector <- sort(cor.pvalue.vector, partial = NULL, na.last = NA, method = "quick", index.return = FALSE, decreasing = TRUE)
        
        index.num <- (length(sorted.cor.pvalue.vector) * cut.off) %/% 1
        cor.pvalue.array <- c(cor.pvalue.array, sorted.cor.pvalue.vector[index.num])
        #test.array <- c(test.array, sorted.cor.pvalue.vector)
        
        if(flag == 0){
            #一回目にランダマイズした配列の相関係数ベクトル
            flag <- 1
            Fn.rand <- ecdf(cor.pvalue.vector)
            #print(cor.pvalue.vector)
        }
    }
    
    #return (test.array)
    
    cor.pvalue.ori <- cal.cor(dist.dna(seq, as.matrix = TRUE, gamma = e.gamma, pairwise.deletion = TRUE, model = e.model),cor.method, timepoint)
    Fn.ori <- ecdf(cor.pvalue.ori)
    
    #print(cor.pvalue.array, digits=3)
    #サマリを出力
    Fn <- ecdf(cor.pvalue.array)
    print(summary.stepfun(Fn))
    #コルモゴルフの正規性の検定の結果を出力
    #print(ks.test(cor.pvalue.array, "pnorm", mean=mean(cor.pvalue.array), sd=sqrt(var(cor.pvalue.array))))
    print(ks.test(cor.pvalue.array, "rnorm", mean=mean(cor.pvalue.array), sd=sqrt(var(cor.pvalue.array))))
    #カーネル関数で確率密度関数を推定する
    print(density(cor.pvalue.array))
    #plot(density(cor.pvalue.array))
    
    plot(Fn.ori, xlim=c(0,1), ylim=c(0,1))
    #plot(Fn.ori, xlim=c(-0.01,1), ylim=c(0,1))
    par(new=T)
    plot(Fn.rand, xlim=c(0,1), ylim=c(0,1))
    #plot(Fn.rand, xlim=c(-0.01,1), ylim=c(0,1))
    segments(mean(cor.pvalue.array), 0, mean(cor.pvalue.array), 2, col="green")
    
    print("mean")
    print(mean(cor.pvalue.array))
    return (cor.pvalue.array)
    #return(sort(cor.pvalue.ori, partial = NULL, na.last = NA, decreasing = FALSE, method = "quick", index.return = FALSE))
}

########################### 相関係数のマトリックスを返す
col.cor.matrix <- function(dist.mat, cor.method, timepoint){
  timepoint.seq.indexs <- grep(timepoint,labels(dist.mat)[[1]])
  
  cor.matrix <- matrix(rep(NA, length(timepoint.seq.indexs)*length(timepoint.seq.indexs)), nrow=length(timepoint.seq.indexs), ncol=length(timepoint.seq.indexs), byrow=TRUE, dimnames = list(labels(dist10)[[1]][timepoint.seq.indexs], labels(dist10)[[1]][timepoint.seq.indexs]))
  
  for(i in 1:length(timepoint.seq.indexs)){
    cor.matrix[i,i] <- 1
  }
  
  for(timepoint.seq.indexs.index1 in 1:(length(timepoint.seq.indexs) - 1)){
        dist.vector1 <- dist.mat[,timepoint.seq.indexs[timepoint.seq.indexs.index1]]
        for(timepoint.seq.indexs.index2 in (timepoint.seq.indexs.index1 + 1) : length(timepoint.seq.indexs)){
            dist.vector2 <- dist.mat[,timepoint.seq.indexs[timepoint.seq.indexs.index2]]
            cor.result <- cor.test(dist.vector1, dist.vector2, method=cor.method)
            cor.matrix[timepoint.seq.indexs.index1, timepoint.seq.indexs.index2] <- cor.matrix[timepoint.seq.indexs.index2, timepoint.seq.indexs.index1] <- cor.result$estimate
            
        }
    }
    return(cor.matrix)
}

##########################
cal.cor <- function(dist.mat, cor.method, timepoint){
    #grep("B",labels(dist.mat)[[1]])
    #dist.matのラベルのうち"B"を含むもののインデックスを取り出す
    #[1]  1  2  3  4  5  6  7  8  9 10 11 12 13 14 15 16 17 18
    #for(i in grep("B",labels(dist)[[1]])) print(i)
    
    #timepointに該当する配列のインデックスを取り出す
    timepoint.seq.indexs <- grep(timepoint,labels(dist.mat)[[1]])
    cor.pvalue.vector <- c()
    
    for(timepoint.seq.indexs.index1 in 1:(length(timepoint.seq.indexs) - 1)){
        dist.vector1 <- dist.mat[,timepoint.seq.indexs[timepoint.seq.indexs.index1]]
        for(timepoint.seq.indexs.index2 in (timepoint.seq.indexs.index1 + 1) : length(timepoint.seq.indexs)){
            dist.vector2 <- dist.mat[,timepoint.seq.indexs[timepoint.seq.indexs.index2]]
            cor.result <- cor.test(dist.vector1, dist.vector2, method=cor.method)
            
            cor.pvalue.vector <- c(cor.pvalue.vector, cor.result$estimate)
            #cor.pvalue.vector <- c(cor.pvalue.vector, cor.result$p.value)
            #cor1$estimate
        }
    }
    #return(cor.pvalue.vector)
    return(abs(cor.pvalue.vector))
}

########################
cal.cor200709 <- function(dist.mat, cor.method, timepoint){
    #grep("B",labels(dist.mat)[[1]])
    #dist.matのラベルのうち"B"を含むもののインデックスを取り出す
    #[1]  1  2  3  4  5  6  7  8  9 10 11 12 13 14 15 16 17 18
    #for(i in grep("B",labels(dist)[[1]])) print(i)
    
    #timepointに該当する配列のインデックスを取り出す
    timepoint.seq.indexs <- grep(timepoint,labels(dist.mat)[[1]])
    cor.pvalue.vector <- c()
    
    for(timepoint.seq.indexs.index1 in 1:(length(timepoint.seq.indexs) - 1)){
        dist.vector1 <- dist.mat[,timepoint.seq.indexs[timepoint.seq.indexs.index1]]
        for(timepoint.seq.indexs.index2 in (timepoint.seq.indexs.index1 + 1) : length(timepoint.seq.indexs)){
            dist.vector2 <- dist.mat[,timepoint.seq.indexs[timepoint.seq.indexs.index2]]
            cor.result <- cor.test(dist.vector1, dist.vector2, method=cor.method)
            
            cor.pvalue.vector <- c(cor.pvalue.vector, cor.result$estimate)
            #cor.pvalue.vector <- c(cor.pvalue.vector, cor.result$p.value)
            #cor1$estimate
        }
    }
    return(cor.pvalue.vector)
    #return(abs(cor.pvalue.vector))
}


cal.cor2 <- function(dist.mat, cor.method, timepoint, threshold.pvalue){
    #timepointに該当する配列のインデックスを取り出す
    timepoint.seq.indexs <- grep(timepoint,labels(dist.mat)[[1]])
    #cor.pvalue.vector <- c()
    #cor.estimate <- c()
    cor.flag <- c()
    
    for(timepoint.seq.indexs.index1 in 1:(length(timepoint.seq.indexs))){
        dist.vector1 <- dist.mat[,timepoint.seq.indexs[timepoint.seq.indexs.index1]]
        for(timepoint.seq.indexs.index2 in 1:(length(timepoint.seq.indexs))){
            dist.vector2 <- dist.mat[,timepoint.seq.indexs[timepoint.seq.indexs.index2]]
            cor.result <- cor.test(dist.vector1, dist.vector2, method=cor.method)
            
            #if(cor.result$p.value < threshold.pvalue && cor.result$estimate > 0){
            if(cor.result$estimate >= threshold.pvalue){
              cor.flag <- c(cor.flag, 1)
            }else{
              cor.flag <- c(cor.flag, 0)
            }
        }
    }
    return(matrix(cor.flag, length(timepoint.seq.indexs), length(timepoint.seq.indexs)))
}

######################

randomize.seq <- function(seq, seq.num, seq.length){
    for(col.num in 1:seq.length){
        #locus毎の核酸を格納
        nuc.locus <- c()
        for(row.num in 1:seq.num){
           nuc.locus <- c(nuc.locus, seq[[row.num]][[col.num]]) 
        }
        
        #シャッフルする replace = FALSE で permutation test
        shuffled.locus <- sample(nuc.locus, length(nuc.locus), replace = FALSE, prob = NULL)
        
        #置き換える
        for(row.num in 1:seq.num){
            seq[[row.num]][[col.num]] <- shuffled.locus[row.num] 
        }
    }
    return(seq)
}

randomize.seq2 <- function(seq, seq.num, seq.length){    
    seq2 <- seq
    nuc.codon.row.num <- c(1:seq.num)
    col.num <- 1
    remainder.num <- seq.length %% 3
    
    repeat{  
      shuffled.num <- c()
      
      if(col.num <= (seq.length - remainder.num - 2)){
        shuffled.num <- sample(nuc.codon.row.num, length(nuc.codon.row.num), replace = FALSE, prob = NULL)
        for(row.num in 1:seq.num){
          seq2[[row.num]][col.num] <- seq[[shuffled.num[row.num]]][col.num]
          seq2[[row.num]][col.num + 1] <- seq[[shuffled.num[row.num]]][col.num + 1]
          seq2[[row.num]][col.num + 2] <- seq[[shuffled.num[row.num]]][col.num + 2]
        }
        col.num <- col.num + 3
      }else{
        if(remainder.num > 0){
          shuffled.num <- sample(nuc.codon.row.num, length(nuc.codon.row.num), replace = FALSE, prob = NULL)
          for(row.num in 1:seq.num){
            for(reminder in 1:remainder.num){
              seq2[[row.num]][col.num + reminder - 1] <- seq[[shuffled.num[row.num]]][col.num + reminder - 1]
            }
          }
        }
        break
      }
    }
    
    return(seq2)
}
