# Supplementary material for: Inferring within-patient HIV-1 evolutionary dynamics under anti-HIV therapy using serial virus samples with vSPA
Source: BMC Bioinformatics. 2009 Oct 29;10:360. doi: 10.1186/1471-2105-10-360 (PMC2776027; doi:10.1186/1471-2105-10-360)
Supplement: Additional file 5 — The vSPA programs and four datasets analyzed in this study. The programs developed to carry out the vSPA algorithm and four datasets analyzed in this study and are included in this ZIP file. [file 1471-2105-10-360-S5.zip › vSPA/Output_example/AcquiredMutations.txt]

***B1***
A4(4) 
Position, AA(Codon), Frequency
2, Q(CAG) / Q(CAA), 0.75 / 0.25
38, L(TTA), 1.00

B1(5) 
Position, AA(Codon), Frequency
2, Q(CAA), 0.60
38, L(TTG), 0.60


***B3***
A5(4) 
Position, AA(Codon), Frequency
2, Q(CAG) / Q(CAA), 0.25 / 0.75
7, Q(CAA), 1.00
12, A(GCA), 1.00

B3(3) 
Position, AA(Codon), Frequency
7, Q(CAG), 0.67
12, T(ACA), 1.00


***B5***
A4(4) 
Position, AA(Codon), Frequency
2, Q(CAG) / Q(CAA), 0.75 / 0.25
10, L(CTC), 1.00
14, R(AGG), 1.00
72, T(ACA), 1.00
76, L(TTG) / L(TTA), 0.75 / 0.25
80, T(ACA), 1.00
81, P(CCT), 1.00
92, Q(CAG), 1.00

B5(1) 
Position, AA(Codon), Frequency
2, Q(CAA), 1.00
14, K(AAG), 1.00
72, I(ATA), 1.00
76, L(TTA), 1.00
80, T(ACG), 1.00
81, P(CCA), 1.00
92, Q(CAA), 1.00


***B6***
A4(4) 
Position, AA(Codon), Frequency
10, L(CTC), 1.00
24, L(CTA) / L(TTA), 0.25 / 0.75
45, K(AAA), 1.00
46, M(ATG), 1.00
68, G(GGG), 1.00
76, L(TTG) / L(TTA), 0.75 / 0.25
84, I(ATA), 1.00
91, T(ACT), 1.00

B6(1) 
Position, AA(Codon), Frequency
24, L(CTA), 1.00
45, N(AAT), 1.00
46, I(ATA), 1.00
68, G(GGA), 1.00
76, L(TTA), 1.00
84, V(GTA), 1.00
91, T(ACC), 1.00


***B7***
A5(4) 
Position, AA(Codon), Frequency
2, Q(CAG) / Q(CAA), 0.25 / 0.75
24, L(TTA), 1.00
38, L(CTG) / L(TTA), 0.25 / 0.75

B7(1) 
Position, AA(Codon), Frequency
2, Q(CAG), 1.00
24, L(CTA), 1.00
38, L(CTG), 1.00


***B8***
A1(7) 
Position, AA(Codon), Frequency
10, L(CTC), 1.00
15, I(ATA) / V(GTA), 0.86 / 0.14
24, L(CTA) / L(TTA), 0.29 / 0.71
34, E(GAA), 1.00
43, R(AGA), 1.00
46, M(ATG), 1.00
62, I(ATA), 1.00

B8(1) 
Position, AA(Codon), Frequency
10, R(CGC), 1.00
15, V(GTA), 1.00
24, L(CTA), 1.00
34, D(GAT), 1.00
43, K(AAA), 1.00
46, L(TTG), 1.00
62, V(GTA), 1.00


***E2***
A4(4) 
Position, AA(Codon), Frequency
2, Q(CAG) / Q(CAA), 0.75 / 0.25
10, L(CTC), 1.00
14, R(AGG), 1.00
30, D(GAT), 1.00
46, M(ATG), 1.00
72, T(ACA), 1.00
80, T(ACA), 1.00
88, N(AAT), 1.00

C3(3) 
Position, AA(Codon), Frequency
2, Q(CAA), 0.67
10, V(GTC), 0.67
14, R(AGA), 0.67
46, I(ATA), 1.00
72, T(ACC), 1.00
80, T(ACG), 0.67
88, D(GAT), 0.67

D1(9) 
Position, AA(Codon), Frequency
2, Q(CAA), 1.00
10, V(GTC), 1.00
14, R(AGA), 1.00
30, N(AAT), 1.00
46, I(ATA), 1.00
72, T(ACC), 1.00
88, D(GAT), 1.00

E2(5) 
Position, AA(Codon), Frequency
2, Q(CAA), 0.80
10, V(GTC), 0.80
14, R(AGA), 0.80
30, N(AAT), 0.60
46, I(ATA), 1.00
72, T(ACC), 1.00
88, D(GAT), 1.00


***E3***
A4(4) 
Position, AA(Codon), Frequency
2, Q(CAG) / Q(CAA), 0.75 / 0.25
10, L(CTC), 1.00
14, R(AGG), 1.00
46, M(ATG), 1.00
62, I(ATA), 1.00
68, G(GGG), 1.00
73, G(GGT), 1.00
90, L(TTG), 1.00

B2(5) 
Position, AA(Codon), Frequency

C1(6) 
Position, AA(Codon), Frequency
14, K(AAG), 0.83
62, V(GTA), 0.83
73, S(AGT), 1.00
90, M(ATG), 0.83

E3(5) 
Position, AA(Codon), Frequency
14, K(AAG), 1.00
46, I(ATA), 0.60
62, V(GTA), 1.00
68, G(GGA), 0.60
73, S(AGT), 1.00
90, M(ATG), 0.80


***F1***
A4(4) 
Position, AA(Codon), Frequency
2, Q(CAG) / Q(CAA), 0.75 / 0.25
10, L(CTC), 1.00
14, R(AGG), 1.00
22, A(GCT), 1.00
30, D(GAT), 1.00
46, M(ATG), 1.00
72, T(ACA), 1.00
80, T(ACA), 1.00
88, N(AAT), 1.00

C3(3) 
Position, AA(Codon), Frequency
2, Q(CAA), 0.67
10, V(GTC), 0.67
14, R(AGA), 0.67
46, I(ATA), 1.00
72, T(ACC), 1.00
80, T(ACG), 0.67
88, D(GAT), 0.67

D1(9) 
Position, AA(Codon), Frequency
2, Q(CAA), 1.00
10, V(GTC), 1.00
14, R(AGA), 1.00
30, N(AAT), 1.00
46, I(ATA), 1.00
72, T(ACC), 1.00
88, D(GAT), 1.00

F1(13) 
Position, AA(Codon), Frequency
2, Q(CAA), 1.00
10, V(GTC), 0.85
14, R(AGA), 0.85
22, V(GTT), 0.54
30, N(AAT), 0.92
46, I(ATA), 1.00
72, T(ACC), 0.77
88, D(GAT), 1.00


***F2***
A4(4) 
Position, AA(Codon), Frequency
2, Q(CAG) / Q(CAA), 0.75 / 0.25
10, L(CTC), 1.00
14, R(AGG), 1.00
19, L(CTA), 1.00
30, D(GAT), 1.00
43, R(AGA), 1.00
46, M(ATG), 1.00
62, I(ATA), 1.00
68, G(GGG), 1.00
73, G(GGT), 1.00
76, L(TTG) / L(TTA), 0.75 / 0.25
90, L(TTG), 1.00

B4(3) 
Position, AA(Codon), Frequency
19, L(TTA), 1.00
68, G(GGA), 1.00
76, L(TTA), 1.00

C2(4) 
Position, AA(Codon), Frequency
2, Q(CAA), 1.00
19, L(TTA), 0.75
43, K(AAA), 0.75
46, L(TTG), 0.75
68, G(GGA), 1.00
76, L(TTA), 1.00
90, M(ATG), 1.00

D3(1) 
Position, AA(Codon), Frequency
2, Q(CAA), 1.00
10, V(GTC), 1.00
14, R(AGA), 1.00
30, N(AAT), 1.00
46, I(ATA), 1.00
68, G(GGA), 1.00
73, S(AGT), 1.00
76, L(TTA), 1.00
90, M(ATG), 1.00

E1(6) 
Position, AA(Codon), Frequency
2, Q(CAA), 0.83
10, V(GTC), 0.83
14, R(AGA), 0.83
46, I(ATA), 0.67
62, V(GTA), 1.00
68, G(GGA), 0.83
73, S(AGT), 1.00
90, M(ATG), 1.00

F2(3) 
Position, AA(Codon), Frequency
2, Q(CAA), 1.00
10, V(GTC), 1.00
14, R(AGA), 1.00
46, I(ATA), 1.00
62, V(GTA), 0.67
73, S(AGT), 1.00
90, M(ATG), 0.67


***F4***
A4(4) 
Position, AA(Codon), Frequency
2, Q(CAG) / Q(CAA), 0.75 / 0.25
10, L(CTC), 1.00
12, T(ACA), 1.00
14, R(AGG), 1.00
19, L(CTA), 1.00
31, T(ACA), 1.00
38, L(TTA), 1.00
43, R(AGA), 1.00
46, M(ATG), 1.00
57, R(AGA), 1.00
62, I(ATA), 1.00
68, G(GGG), 1.00
73, G(GGT), 1.00
76, L(TTG) / L(TTA), 0.75 / 0.25
90, L(TTG), 1.00

B4(3) 
Position, AA(Codon), Frequency
19, L(TTA), 1.00
68, G(GGA), 1.00
76, L(TTA), 1.00

C2(4) 
Position, AA(Codon), Frequency
2, Q(CAA), 1.00
19, L(TTA), 0.75
43, K(AAA), 0.75
46, L(TTG), 0.75
68, G(GGA), 1.00
76, L(TTA), 1.00
90, M(ATG), 1.00

D2(7) 
Position, AA(Codon), Frequency
2, Q(CAA), 1.00
31, T(ACT), 1.00
38, L(TTG), 1.00
43, K(AAA), 1.00
46, L(TTG), 1.00
68, G(GGA), 1.00
73, S(AGT), 0.71
76, L(TTA), 0.57
90, M(ATG), 0.57

F4(1) 
Position, AA(Codon), Frequency
2, Q(CAA), 1.00
10, V(GTC), 1.00
12, T(ACG), 1.00
14, R(AGA), 1.00
31, T(ACT), 1.00
38, L(TTG), 1.00
43, K(AAA), 1.00
46, L(TTG), 1.00
57, R(AGG), 1.00
62, V(GTA), 1.00
68, G(GGA), 1.00
73, S(AGT), 1.00
76, L(TTA), 1.00
90, M(ATG), 1.00


***G1***
A4(4) 
Position, AA(Codon), Frequency
2, Q(CAG) / Q(CAA), 0.75 / 0.25
10, L(CTC), 1.00
14, R(AGG), 1.00
30, D(GAT), 1.00
46, M(ATG), 1.00
72, T(ACA), 1.00
80, T(ACA), 1.00
88, N(AAT), 1.00

C3(3) 
Position, AA(Codon), Frequency
2, Q(CAA), 0.67
10, V(GTC), 0.67
14, R(AGA), 0.67
46, I(ATA), 1.00
72, T(ACC), 1.00
80, T(ACG), 0.67
88, D(GAT), 0.67

D1(9) 
Position, AA(Codon), Frequency
2, Q(CAA), 1.00
10, V(GTC), 1.00
14, R(AGA), 1.00
30, N(AAT), 1.00
46, I(ATA), 1.00
72, T(ACC), 1.00
88, D(GAT), 1.00

G1(15) 
Position, AA(Codon), Frequency
2, Q(CAA), 1.00
10, V(GTC), 1.00
14, R(AGA), 1.00
30, N(AAT), 1.00
46, I(ATA), 1.00
72, T(ACC), 1.00
88, D(GAT), 1.00


***H2***
A4(4) 
Position, AA(Codon), Frequency
2, Q(CAG) / Q(CAA), 0.75 / 0.25
10, L(CTC), 1.00
14, R(AGG), 1.00
22, A(GCT), 1.00
30, D(GAT), 1.00
46, M(ATG), 1.00
72, T(ACA), 1.00
80, T(ACA), 1.00
88, N(AAT), 1.00

C3(3) 
Position, AA(Codon), Frequency
2, Q(CAA), 0.67
10, V(GTC), 0.67
14, R(AGA), 0.67
46, I(ATA), 1.00
72, T(ACC), 1.00
80, T(ACG), 0.67
88, D(GAT), 0.67

D1(9) 
Position, AA(Codon), Frequency
2, Q(CAA), 1.00
10, V(GTC), 1.00
14, R(AGA), 1.00
30, N(AAT), 1.00
46, I(ATA), 1.00
72, T(ACC), 1.00
88, D(GAT), 1.00

H2(6) 
Position, AA(Codon), Frequency
2, Q(CAA), 1.00
10, V(GTC), 1.00
14, R(AGA), 1.00
22, V(GTT), 0.83
30, N(AAT), 1.00
46, I(ATA), 1.00
72, T(ACC), 1.00
88, D(GAT), 1.00


***H3***
A4(4) 
Position, AA(Codon), Frequency
2, Q(CAG) / Q(CAA), 0.75 / 0.25
10, L(CTC), 1.00
14, R(AGG), 1.00
38, L(TTA), 1.00
46, M(ATG), 1.00
62, I(ATA), 1.00
68, G(GGG), 1.00
73, G(GGT), 1.00
74, T(ACA), 1.00
76, L(TTG) / L(TTA), 0.75 / 0.25
90, L(TTG), 1.00

B2(5) 
Position, AA(Codon), Frequency

C1(6) 
Position, AA(Codon), Frequency
14, K(AAG), 0.83
62, V(GTA), 0.83
73, S(AGT), 1.00
90, M(ATG), 0.83

F3(1) 
Position, AA(Codon), Frequency
10, I(ATC), 1.00
14, K(AAG), 1.00
38, L(TTG), 1.00
46, I(ATA), 1.00
62, V(GTA), 1.00
73, S(AGT), 1.00
74, S(TCA), 1.00
76, L(TTA), 1.00
90, M(ATG), 1.00

H3(6) 
Position, AA(Codon), Frequency
2, Q(CAA), 0.67
38, L(TTG), 1.00
46, I(ATA), 1.00
62, V(GTA), 1.00
68, G(GGA), 1.00
73, S(AGT), 1.00
76, L(TTA), 1.00
90, M(ATG), 1.00


***J4***
A4(4) 
Position, AA(Codon), Frequency
2, Q(CAG) / Q(CAA), 0.75 / 0.25
10, L(CTC), 1.00
19, L(CTA), 1.00
28, A(GCA), 1.00
31, T(ACA), 1.00
38, L(TTA), 1.00
41, K(AAA), 1.00
43, R(AGA), 1.00
46, M(ATG), 1.00
68, G(GGG), 1.00
73, G(GGT), 1.00
76, L(TTG) / L(TTA), 0.75 / 0.25
77, V(GTA), 1.00
84, I(ATA), 1.00
90, L(TTG), 1.00

B4(3) 
Position, AA(Codon), Frequency
19, L(TTA), 1.00
68, G(GGA), 1.00
76, L(TTA), 1.00

C2(4) 
Position, AA(Codon), Frequency
2, Q(CAA), 1.00
19, L(TTA), 0.75
43, K(AAA), 0.75
46, L(TTG), 0.75
68, G(GGA), 1.00
76, L(TTA), 1.00
90, M(ATG), 1.00

D2(7) 
Position, AA(Codon), Frequency
2, Q(CAA), 1.00
31, T(ACT), 1.00
38, L(TTG), 1.00
43, K(AAA), 1.00
46, L(TTG), 1.00
68, G(GGA), 1.00
73, S(AGT), 0.71
76, L(TTA), 0.57
90, M(ATG), 0.57

J4(2) 
Position, AA(Codon), Frequency
10, I(ATC), 1.00
28, A(GCG), 1.00
31, T(ACT), 1.00
38, L(TTG), 1.00
41, R(AGA), 1.00
43, K(AAA), 1.00
46, L(TTG), 1.00
68, G(GGA), 1.00
73, S(AGT), 1.00
76, L(TTA), 1.00
77, I(ATA), 1.00
84, V(GTA), 1.00


***J6***
A4(4) 
Position, AA(Codon), Frequency
2, Q(CAG) / Q(CAA), 0.75 / 0.25
10, L(CTC), 1.00
14, R(AGG), 1.00
19, L(CTA), 1.00
30, D(GAT), 1.00
43, R(AGA), 1.00
46, M(ATG), 1.00
58, Q(CAG), 1.00
68, G(GGG), 1.00
73, G(GGT), 1.00
76, L(TTG) / L(TTA), 0.75 / 0.25
77, V(GTA), 1.00
84, I(ATA), 1.00
90, L(TTG), 1.00

B4(3) 
Position, AA(Codon), Frequency
19, L(TTA), 1.00
68, G(GGA), 1.00
76, L(TTA), 1.00

C2(4) 
Position, AA(Codon), Frequency
2, Q(CAA), 1.00
19, L(TTA), 0.75
43, K(AAA), 0.75
46, L(TTG), 0.75
68, G(GGA), 1.00
76, L(TTA), 1.00
90, M(ATG), 1.00

D3(1) 
Position, AA(Codon), Frequency
2, Q(CAA), 1.00
10, V(GTC), 1.00
14, R(AGA), 1.00
30, N(AAT), 1.00
46, I(ATA), 1.00
68, G(GGA), 1.00
73, S(AGT), 1.00
76, L(TTA), 1.00
90, M(ATG), 1.00

H1(10) 
Position, AA(Codon), Frequency
2, Q(CAA), 1.00
10, V(GTC), 0.90
14, R(AGA), 0.90
46, I(ATA), 1.00
68, G(GGA), 1.00
73, S(AGT), 1.00
77, I(ATA), 0.90
90, M(ATG), 1.00

I1(20) 
Position, AA(Codon), Frequency
14, K(AAG), 0.85
46, I(ATA), 0.85
68, G(GGA), 1.00
73, S(AGT), 1.00
76, L(TTA), 1.00
77, I(ATA), 1.00
84, V(GTA), 1.00
90, M(ATG), 0.95

J6(1) 
Position, AA(Codon), Frequency
10, I(ATC), 1.00
14, K(AAG), 1.00
46, I(ATA), 1.00
58, Q(CAA), 1.00
68, G(GGA), 1.00
73, S(AGT), 1.00
76, L(TTA), 1.00
77, I(ATA), 1.00
84, V(GTA), 1.00
90, M(ATG), 1.00


***K1***
A4(4) 
Position, AA(Codon), Frequency
2, Q(CAG) / Q(CAA), 0.75 / 0.25
10, L(CTC), 1.00
14, R(AGG), 1.00
19, L(CTA), 1.00
30, D(GAT), 1.00
38, L(TTA), 1.00
43, R(AGA), 1.00
46, M(ATG), 1.00
55, K(AAA), 1.00
62, I(ATA), 1.00
68, G(GGG), 1.00
73, G(GGT), 1.00
76, L(TTG) / L(TTA), 0.75 / 0.25
77, V(GTA), 1.00
84, I(ATA), 1.00
90, L(TTG), 1.00

B4(3) 
Position, AA(Codon), Frequency
19, L(TTA), 1.00
68, G(GGA), 1.00
76, L(TTA), 1.00

C2(4) 
Position, AA(Codon), Frequency
2, Q(CAA), 1.00
19, L(TTA), 0.75
43, K(AAA), 0.75
46, L(TTG), 0.75
68, G(GGA), 1.00
76, L(TTA), 1.00
90, M(ATG), 1.00

D3(1) 
Position, AA(Codon), Frequency
2, Q(CAA), 1.00
10, V(GTC), 1.00
14, R(AGA), 1.00
30, N(AAT), 1.00
46, I(ATA), 1.00
68, G(GGA), 1.00
73, S(AGT), 1.00
76, L(TTA), 1.00
90, M(ATG), 1.00

H1(10) 
Position, AA(Codon), Frequency
2, Q(CAA), 1.00
10, V(GTC), 0.90
14, R(AGA), 0.90
46, I(ATA), 1.00
68, G(GGA), 1.00
73, S(AGT), 1.00
77, I(ATA), 0.90
90, M(ATG), 1.00

I1(20) 
Position, AA(Codon), Frequency
14, K(AAG), 0.85
46, I(ATA), 0.85
68, G(GGA), 1.00
73, S(AGT), 1.00
76, L(TTA), 1.00
77, I(ATA), 1.00
84, V(GTA), 1.00
90, M(ATG), 0.95

J1(7) 
Position, AA(Codon), Frequency
10, I(ATC), 0.57
14, R(AGA), 0.57
46, I(ATA), 1.00
55, R(AGA), 1.00
62, V(GTA), 1.00
68, G(GGA), 1.00
73, S(AGT), 1.00
76, L(TTA), 1.00
77, I(ATA), 1.00
84, V(GTA), 1.00
90, M(ATG), 1.00

K1(6) 
Position, AA(Codon), Frequency
2, Q(CAA), 0.67
14, R(AGA), 0.83
38, L(TTG), 0.67
46, I(ATA), 1.00
55, R(AGA), 1.00
62, V(GTA), 1.00
68, G(GGA), 0.83
73, S(AGT), 1.00
76, L(TTA), 0.83
77, I(ATA), 0.83
84, V(GTA), 1.00
90, M(ATG), 1.00


***K2***
A4(4) 
Position, AA(Codon), Frequency
2, Q(CAG) / Q(CAA), 0.75 / 0.25
10, L(CTC), 1.00
14, R(AGG), 1.00
19, L(CTA), 1.00
30, D(GAT), 1.00
43, R(AGA), 1.00
46, M(ATG), 1.00
55, K(AAA), 1.00
62, I(ATA), 1.00
68, G(GGG), 1.00
73, G(GGT), 1.00
76, L(TTG) / L(TTA), 0.75 / 0.25
77, V(GTA), 1.00
84, I(ATA), 1.00
90, L(TTG), 1.00

B4(3) 
Position, AA(Codon), Frequency
19, L(TTA), 1.00
68, G(GGA), 1.00
76, L(TTA), 1.00

C2(4) 
Position, AA(Codon), Frequency
2, Q(CAA), 1.00
19, L(TTA), 0.75
43, K(AAA), 0.75
46, L(TTG), 0.75
68, G(GGA), 1.00
76, L(TTA), 1.00
90, M(ATG), 1.00

D3(1) 
Position, AA(Codon), Frequency
2, Q(CAA), 1.00
10, V(GTC), 1.00
14, R(AGA), 1.00
30, N(AAT), 1.00
46, I(ATA), 1.00
68, G(GGA), 1.00
73, S(AGT), 1.00
76, L(TTA), 1.00
90, M(ATG), 1.00

H1(10) 
Position, AA(Codon), Frequency
2, Q(CAA), 1.00
10, V(GTC), 0.90
14, R(AGA), 0.90
46, I(ATA), 1.00
68, G(GGA), 1.00
73, S(AGT), 1.00
77, I(ATA), 0.90
90, M(ATG), 1.00

I1(20) 
Position, AA(Codon), Frequency
14, K(AAG), 0.85
46, I(ATA), 0.85
68, G(GGA), 1.00
73, S(AGT), 1.00
76, L(TTA), 1.00
77, I(ATA), 1.00
84, V(GTA), 1.00
90, M(ATG), 0.95

J1(7) 
Position, AA(Codon), Frequency
10, I(ATC), 0.57
14, R(AGA), 0.57
46, I(ATA), 1.00
55, R(AGA), 1.00
62, V(GTA), 1.00
68, G(GGA), 1.00
73, S(AGT), 1.00
76, L(TTA), 1.00
77, I(ATA), 1.00
84, V(GTA), 1.00
90, M(ATG), 1.00

K2(5) 
Position, AA(Codon), Frequency
2, Q(CAA), 1.00
10, V(GTC), 0.60
14, K(AAG), 0.80
46, I(ATA), 1.00
55, R(AGA), 1.00
62, V(GTA), 1.00
68, G(GGA), 0.80
73, S(AGT), 1.00
76, L(TTA), 1.00
77, I(ATA), 1.00
84, V(GTA), 1.00
90, M(ATG), 1.00


***K3***
A4(4) 
Position, AA(Codon), Frequency
2, Q(CAG) / Q(CAA), 0.75 / 0.25
10, L(CTC), 1.00
14, R(AGG), 1.00
19, L(CTA), 1.00
30, D(GAT), 1.00
38, L(TTA), 1.00
43, R(AGA), 1.00
46, M(ATG), 1.00
68, G(GGG), 1.00
73, G(GGT), 1.00
76, L(TTG) / L(TTA), 0.75 / 0.25
77, V(GTA), 1.00
84, I(ATA), 1.00
89, L(CTG), 1.00
90, L(TTG), 1.00

B4(3) 
Position, AA(Codon), Frequency
19, L(TTA), 1.00
68, G(GGA), 1.00
76, L(TTA), 1.00

C2(4) 
Position, AA(Codon), Frequency
2, Q(CAA), 1.00
19, L(TTA), 0.75
43, K(AAA), 0.75
46, L(TTG), 0.75
68, G(GGA), 1.00
76, L(TTA), 1.00
90, M(ATG), 1.00

D3(1) 
Position, AA(Codon), Frequency
2, Q(CAA), 1.00
10, V(GTC), 1.00
14, R(AGA), 1.00
30, N(AAT), 1.00
46, I(ATA), 1.00
68, G(GGA), 1.00
73, S(AGT), 1.00
76, L(TTA), 1.00
90, M(ATG), 1.00

H1(10) 
Position, AA(Codon), Frequency
2, Q(CAA), 1.00
10, V(GTC), 0.90
14, R(AGA), 0.90
46, I(ATA), 1.00
68, G(GGA), 1.00
73, S(AGT), 1.00
77, I(ATA), 0.90
90, M(ATG), 1.00

I1(20) 
Position, AA(Codon), Frequency
14, K(AAG), 0.85
46, I(ATA), 0.85
68, G(GGA), 1.00
73, S(AGT), 1.00
76, L(TTA), 1.00
77, I(ATA), 1.00
84, V(GTA), 1.00
90, M(ATG), 0.95

J5(1) 
Position, AA(Codon), Frequency
10, I(ATC), 1.00
38, L(TTG), 1.00
46, V(GTA), 1.00
68, G(GGA), 1.00
73, S(AGT), 1.00
76, L(TTA), 1.00
77, I(ATA), 1.00
84, V(GTA), 1.00
89, P(CCG), 1.00
90, M(ATG), 1.00

K3(5) 
Position, AA(Codon), Frequency
10, I(ATC), 1.00
19, L(TTA), 0.80
38, L(TTG), 1.00
46, I(ATA), 1.00
68, G(GGA), 1.00
73, S(AGT), 1.00
76, L(TTA), 1.00
77, I(ATA), 1.00
84, V(GTA), 1.00
90, M(ATG), 1.00


***K5***
A4(4) 
Position, AA(Codon), Frequency
2, Q(CAG) / Q(CAA), 0.75 / 0.25
10, L(CTC), 1.00
14, R(AGG), 1.00
19, L(CTA), 1.00
30, D(GAT), 1.00
38, L(TTA), 1.00
43, R(AGA), 1.00
46, M(ATG), 1.00
55, K(AAA), 1.00
62, I(ATA), 1.00
68, G(GGG), 1.00
73, G(GGT), 1.00
76, L(TTG) / L(TTA), 0.75 / 0.25
77, V(GTA), 1.00
84, I(ATA), 1.00
90, L(TTG), 1.00

B4(3) 
Position, AA(Codon), Frequency
19, L(TTA), 1.00
68, G(GGA), 1.00
76, L(TTA), 1.00

C2(4) 
Position, AA(Codon), Frequency
2, Q(CAA), 1.00
19, L(TTA), 0.75
43, K(AAA), 0.75
46, L(TTG), 0.75
68, G(GGA), 1.00
76, L(TTA), 1.00
90, M(ATG), 1.00

D3(1) 
Position, AA(Codon), Frequency
2, Q(CAA), 1.00
10, V(GTC), 1.00
14, R(AGA), 1.00
30, N(AAT), 1.00
46, I(ATA), 1.00
68, G(GGA), 1.00
73, S(AGT), 1.00
76, L(TTA), 1.00
90, M(ATG), 1.00

H1(10) 
Position, AA(Codon), Frequency
2, Q(CAA), 1.00
10, V(GTC), 0.90
14, R(AGA), 0.90
46, I(ATA), 1.00
68, G(GGA), 1.00
73, S(AGT), 1.00
77, I(ATA), 0.90
90, M(ATG), 1.00

I1(20) 
Position, AA(Codon), Frequency
14, K(AAG), 0.85
46, I(ATA), 0.85
68, G(GGA), 1.00
73, S(AGT), 1.00
76, L(TTA), 1.00
77, I(ATA), 1.00
84, V(GTA), 1.00
90, M(ATG), 0.95

J2(4) 
Position, AA(Codon), Frequency
10, I(ATC), 0.75
14, K(AAG), 0.75
46, I(ATA), 1.00
55, R(AGA), 1.00
62, V(GTA), 1.00
68, G(GGA), 1.00
73, S(AGT), 1.00
76, L(TTA), 1.00
77, I(ATA), 1.00
84, V(GTA), 1.00
90, M(ATG), 1.00

K5(4) 
Position, AA(Codon), Frequency
10, I(ATC), 1.00
14, K(AAG), 0.75
38, L(TTG), 0.75
46, I(ATA), 1.00
55, R(AGA), 0.75
62, V(GTA), 0.75
68, G(GGA), 1.00
73, S(AGT), 1.00
76, L(TTA), 1.00
77, I(ATA), 1.00
84, V(GTA), 1.00
90, M(ATG), 1.00


***K6***
A4(4) 
Position, AA(Codon), Frequency
2, Q(CAG) / Q(CAA), 0.75 / 0.25
10, L(CTC), 1.00
14, R(AGG), 1.00
16, G(GGG), 1.00
19, L(CTA), 1.00
28, A(GCA), 1.00
30, D(GAT), 1.00
31, T(ACA), 1.00
38, L(TTA), 1.00
43, R(AGA), 1.00
46, M(ATG), 1.00
55, K(AAA), 1.00
62, I(ATA), 1.00
68, G(GGG), 1.00
73, G(GGT), 1.00
76, L(TTG) / L(TTA), 0.75 / 0.25
77, V(GTA), 1.00
84, I(ATA), 1.00
90, L(TTG), 1.00

B4(3) 
Position, AA(Codon), Frequency
19, L(TTA), 1.00
68, G(GGA), 1.00
76, L(TTA), 1.00

C2(4) 
Position, AA(Codon), Frequency
2, Q(CAA), 1.00
19, L(TTA), 0.75
43, K(AAA), 0.75
46, L(TTG), 0.75
68, G(GGA), 1.00
76, L(TTA), 1.00
90, M(ATG), 1.00

D3(1) 
Position, AA(Codon), Frequency
2, Q(CAA), 1.00
10, V(GTC), 1.00
14, R(AGA), 1.00
30, N(AAT), 1.00
46, I(ATA), 1.00
68, G(GGA), 1.00
73, S(AGT), 1.00
76, L(TTA), 1.00
90, M(ATG), 1.00

H1(10) 
Position, AA(Codon), Frequency
2, Q(CAA), 1.00
10, V(GTC), 0.90
14, R(AGA), 0.90
46, I(ATA), 1.00
68, G(GGA), 1.00
73, S(AGT), 1.00
77, I(ATA), 0.90
90, M(ATG), 1.00

I1(20) 
Position, AA(Codon), Frequency
14, K(AAG), 0.85
46, I(ATA), 0.85
68, G(GGA), 1.00
73, S(AGT), 1.00
76, L(TTA), 1.00
77, I(ATA), 1.00
84, V(GTA), 1.00
90, M(ATG), 0.95

J1(7) 
Position, AA(Codon), Frequency
10, I(ATC), 0.57
14, R(AGA), 0.57
46, I(ATA), 1.00
55, R(AGA), 1.00
62, V(GTA), 1.00
68, G(GGA), 1.00
73, S(AGT), 1.00
76, L(TTA), 1.00
77, I(ATA), 1.00
84, V(GTA), 1.00
90, M(ATG), 1.00

K6(3) 
Position, AA(Codon), Frequency
2, Q(CAA), 1.00
10, I(ATC), 0.67
14, R(AGA), 1.00
16, E(GAG), 0.67
28, A(GCG), 0.67
31, T(ACT), 0.67
38, L(TTG), 1.00
46, I(ATA), 1.00
55, R(AGA), 1.00
62, V(GTA), 1.00
68, G(GGA), 1.00
73, S(AGT), 1.00
76, L(TTA), 1.00
77, I(ATA), 1.00
84, V(GTA), 1.00
90, M(ATG), 1.00


***K7***
A4(4) 
Position, AA(Codon), Frequency
2, Q(CAG) / Q(CAA), 0.75 / 0.25
10, L(CTC), 1.00
14, R(AGG), 1.00
19, L(CTA), 1.00
30, D(GAT), 1.00
43, R(AGA), 1.00
46, M(ATG), 1.00
55, K(AAA), 1.00
62, I(ATA), 1.00
68, G(GGG), 1.00
73, G(GGT), 1.00
76, L(TTG) / L(TTA), 0.75 / 0.25
77, V(GTA), 1.00
84, I(ATA), 1.00
90, L(TTG), 1.00

B4(3) 
Position, AA(Codon), Frequency
19, L(TTA), 1.00
68, G(GGA), 1.00
76, L(TTA), 1.00

C2(4) 
Position, AA(Codon), Frequency
2, Q(CAA), 1.00
19, L(TTA), 0.75
43, K(AAA), 0.75
46, L(TTG), 0.75
68, G(GGA), 1.00
76, L(TTA), 1.00
90, M(ATG), 1.00

D3(1) 
Position, AA(Codon), Frequency
2, Q(CAA), 1.00
10, V(GTC), 1.00
14, R(AGA), 1.00
30, N(AAT), 1.00
46, I(ATA), 1.00
68, G(GGA), 1.00
73, S(AGT), 1.00
76, L(TTA), 1.00
90, M(ATG), 1.00

H1(10) 
Position, AA(Codon), Frequency
2, Q(CAA), 1.00
10, V(GTC), 0.90
14, R(AGA), 0.90
46, I(ATA), 1.00
68, G(GGA), 1.00
73, S(AGT), 1.00
77, I(ATA), 0.90
90, M(ATG), 1.00

I1(20) 
Position, AA(Codon), Frequency
14, K(AAG), 0.85
46, I(ATA), 0.85
68, G(GGA), 1.00
73, S(AGT), 1.00
76, L(TTA), 1.00
77, I(ATA), 1.00
84, V(GTA), 1.00
90, M(ATG), 0.95

J2(4) 
Position, AA(Codon), Frequency
10, I(ATC), 0.75
14, K(AAG), 0.75
46, I(ATA), 1.00
55, R(AGA), 1.00
62, V(GTA), 1.00
68, G(GGA), 1.00
73, S(AGT), 1.00
76, L(TTA), 1.00
77, I(ATA), 1.00
84, V(GTA), 1.00
90, M(ATG), 1.00

K7(3) 
Position, AA(Codon), Frequency
10, I(ATC), 0.67
14, K(AAG), 1.00
46, I(ATA), 1.00
55, R(AGA), 1.00
62, V(GTA), 1.00
68, G(GGA), 1.00
73, S(AGT), 1.00
76, L(TTA), 1.00
77, I(ATA), 1.00
84, V(GTA), 1.00
90, M(ATG), 1.00


***K8***
A4(4) 
Position, AA(Codon), Frequency
2, Q(CAG) / Q(CAA), 0.75 / 0.25
10, L(CTC), 1.00
14, R(AGG), 1.00
19, L(CTA), 1.00
30, D(GAT), 1.00
38, L(TTA), 1.00
43, R(AGA), 1.00
46, M(ATG), 1.00
55, K(AAA), 1.00
62, I(ATA), 1.00
68, G(GGG), 1.00
73, G(GGT), 1.00
76, L(TTG) / L(TTA), 0.75 / 0.25
77, V(GTA), 1.00
84, I(ATA), 1.00
90, L(TTG), 1.00

B4(3) 
Position, AA(Codon), Frequency
19, L(TTA), 1.00
68, G(GGA), 1.00
76, L(TTA), 1.00

C2(4) 
Position, AA(Codon), Frequency
2, Q(CAA), 1.00
19, L(TTA), 0.75
43, K(AAA), 0.75
46, L(TTG), 0.75
68, G(GGA), 1.00
76, L(TTA), 1.00
90, M(ATG), 1.00

D3(1) 
Position, AA(Codon), Frequency
2, Q(CAA), 1.00
10, V(GTC), 1.00
14, R(AGA), 1.00
30, N(AAT), 1.00
46, I(ATA), 1.00
68, G(GGA), 1.00
73, S(AGT), 1.00
76, L(TTA), 1.00
90, M(ATG), 1.00

H1(10) 
Position, AA(Codon), Frequency
2, Q(CAA), 1.00
10, V(GTC), 0.90
14, R(AGA), 0.90
46, I(ATA), 1.00
68, G(GGA), 1.00
73, S(AGT), 1.00
77, I(ATA), 0.90
90, M(ATG), 1.00

I1(20) 
Position, AA(Codon), Frequency
14, K(AAG), 0.85
46, I(ATA), 0.85
68, G(GGA), 1.00
73, S(AGT), 1.00
76, L(TTA), 1.00
77, I(ATA), 1.00
84, V(GTA), 1.00
90, M(ATG), 0.95

J1(7) 
Position, AA(Codon), Frequency
10, I(ATC), 0.57
14, R(AGA), 0.57
46, I(ATA), 1.00
55, R(AGA), 1.00
62, V(GTA), 1.00
68, G(GGA), 1.00
73, S(AGT), 1.00
76, L(TTA), 1.00
77, I(ATA), 1.00
84, V(GTA), 1.00
90, M(ATG), 1.00

K8(3) 
Position, AA(Codon), Frequency
10, I(ATC), 0.67
14, R(AGA), 0.67
38, L(TTG), 1.00
46, I(ATA), 1.00
55, R(AGA), 1.00
62, V(GTA), 1.00
68, G(GGA), 1.00
73, S(AGT), 1.00
76, L(TTA), 1.00
77, I(ATA), 1.00
84, V(GTA), 1.00
90, M(ATG), 1.00


***K9***
A4(4) 
Position, AA(Codon), Frequency
2, Q(CAG) / Q(CAA), 0.75 / 0.25
10, L(CTC), 1.00
14, R(AGG), 1.00
19, L(CTA), 1.00
30, D(GAT), 1.00
38, L(TTA), 1.00
43, R(AGA), 1.00
46, M(ATG), 1.00
55, K(AAA), 1.00
62, I(ATA), 1.00
68, G(GGG), 1.00
73, G(GGT), 1.00
76, L(TTG) / L(TTA), 0.75 / 0.25
77, V(GTA), 1.00
84, I(ATA), 1.00
90, L(TTG), 1.00
96, T(ACT), 1.00

B4(3) 
Position, AA(Codon), Frequency
19, L(TTA), 1.00
68, G(GGA), 1.00
76, L(TTA), 1.00

C2(4) 
Position, AA(Codon), Frequency
2, Q(CAA), 1.00
19, L(TTA), 0.75
43, K(AAA), 0.75
46, L(TTG), 0.75
68, G(GGA), 1.00
76, L(TTA), 1.00
90, M(ATG), 1.00

D3(1) 
Position, AA(Codon), Frequency
2, Q(CAA), 1.00
10, V(GTC), 1.00
14, R(AGA), 1.00
30, N(AAT), 1.00
46, I(ATA), 1.00
68, G(GGA), 1.00
73, S(AGT), 1.00
76, L(TTA), 1.00
90, M(ATG), 1.00

H1(10) 
Position, AA(Codon), Frequency
2, Q(CAA), 1.00
10, V(GTC), 0.90
14, R(AGA), 0.90
46, I(ATA), 1.00
68, G(GGA), 1.00
73, S(AGT), 1.00
77, I(ATA), 0.90
90, M(ATG), 1.00

I1(20) 
Position, AA(Codon), Frequency
14, K(AAG), 0.85
46, I(ATA), 0.85
68, G(GGA), 1.00
73, S(AGT), 1.00
76, L(TTA), 1.00
77, I(ATA), 1.00
84, V(GTA), 1.00
90, M(ATG), 0.95

J3(3) 
Position, AA(Codon), Frequency
10, I(ATC), 1.00
19, L(TTA), 1.00
38, V(GTG), 1.00
46, I(ATA), 1.00
55, R(AGA), 1.00
62, V(GTA), 1.00
68, G(GGA), 1.00
73, S(AGT), 1.00
76, L(TTA), 1.00
77, I(ATA), 1.00
84, V(GTA), 1.00
90, M(ATG), 1.00
96, T(ACC), 0.67

K9(1) 
Position, AA(Codon), Frequency
10, I(ATC), 1.00
19, L(TTA), 1.00
43, K(AAA), 1.00
46, L(TTG), 1.00
55, R(AGA), 1.00
62, V(GTA), 1.00
68, G(GGA), 1.00
73, S(AGT), 1.00
76, L(TTA), 1.00
84, V(GTA), 1.00
90, M(ATG), 1.00


***M5***
A4(4) 
Position, AA(Codon), Frequency
2, Q(CAG) / Q(CAA), 0.75 / 0.25
10, L(CTC), 1.00
14, R(AGG), 1.00
15, I(ATA), 1.00
19, L(CTA), 1.00
20, K(AAG), 1.00
30, D(GAT), 1.00
38, L(TTA), 1.00
43, R(AGA), 1.00
46, M(ATG), 1.00
49, G(GGA), 1.00
55, K(AAA), 1.00
62, I(ATA), 1.00
68, G(GGG), 1.00
73, G(GGT), 1.00
76, L(TTG) / L(TTA), 0.75 / 0.25
77, V(GTA), 1.00
84, I(ATA), 1.00
90, L(TTG), 1.00

B4(3) 
Position, AA(Codon), Frequency
19, L(TTA), 1.00
68, G(GGA), 1.00
76, L(TTA), 1.00

C2(4) 
Position, AA(Codon), Frequency
2, Q(CAA), 1.00
19, L(TTA), 0.75
43, K(AAA), 0.75
46, L(TTG), 0.75
68, G(GGA), 1.00
76, L(TTA), 1.00
90, M(ATG), 1.00

D3(1) 
Position, AA(Codon), Frequency
2, Q(CAA), 1.00
10, V(GTC), 1.00
14, R(AGA), 1.00
30, N(AAT), 1.00
46, I(ATA), 1.00
68, G(GGA), 1.00
73, S(AGT), 1.00
76, L(TTA), 1.00
90, M(ATG), 1.00

H1(10) 
Position, AA(Codon), Frequency
2, Q(CAA), 1.00
10, V(GTC), 0.90
14, R(AGA), 0.90
46, I(ATA), 1.00
68, G(GGA), 1.00
73, S(AGT), 1.00
77, I(ATA), 0.90
90, M(ATG), 1.00

I1(20) 
Position, AA(Codon), Frequency
14, K(AAG), 0.85
46, I(ATA), 0.85
68, G(GGA), 1.00
73, S(AGT), 1.00
76, L(TTA), 1.00
77, I(ATA), 1.00
84, V(GTA), 1.00
90, M(ATG), 0.95

J2(4) 
Position, AA(Codon), Frequency
10, I(ATC), 0.75
14, K(AAG), 0.75
46, I(ATA), 1.00
55, R(AGA), 1.00
62, V(GTA), 1.00
68, G(GGA), 1.00
73, S(AGT), 1.00
76, L(TTA), 1.00
77, I(ATA), 1.00
84, V(GTA), 1.00
90, M(ATG), 1.00

L2(8) 
Position, AA(Codon), Frequency
10, I(ATC), 1.00
14, K(AAG), 1.00
15, V(GTA), 0.88
20, T(ACG), 1.00
38, L(TTG), 0.75
46, I(ATA), 1.00
55, R(AGA), 1.00
62, V(GTA), 1.00
68, G(GGA), 1.00
73, S(AGT), 1.00
76, L(TTA), 1.00
77, I(ATA), 1.00
84, V(GTA), 1.00
90, M(ATG), 1.00

M5(1) 
Position, AA(Codon), Frequency
10, I(ATC), 1.00
14, K(AAG), 1.00
15, V(GTA), 1.00
46, I(ATA), 1.00
49, E(GAA), 1.00
55, R(AGA), 1.00
62, V(GTA), 1.00
68, G(GGA), 1.00
73, S(AGT), 1.00
76, L(TTA), 1.00
77, I(ATA), 1.00
84, V(GTA), 1.00
90, M(ATG), 1.00


***N1***
A4(4) 
Position, AA(Codon), Frequency
2, Q(CAG) / Q(CAA), 0.75 / 0.25
10, L(CTC), 1.00
14, R(AGG), 1.00
17, G(GGG), 1.00
19, L(CTA), 1.00
30, D(GAT), 1.00
38, L(TTA), 1.00
43, R(AGA), 1.00
46, M(ATG), 1.00
55, K(AAA), 1.00
62, I(ATA), 1.00
68, G(GGG), 1.00
73, G(GGT), 1.00
76, L(TTG) / L(TTA), 0.75 / 0.25
77, V(GTA), 1.00
84, I(ATA), 1.00
90, L(TTG), 1.00

B4(3) 
Position, AA(Codon), Frequency
19, L(TTA), 1.00
68, G(GGA), 1.00
76, L(TTA), 1.00

C2(4) 
Position, AA(Codon), Frequency
2, Q(CAA), 1.00
19, L(TTA), 0.75
43, K(AAA), 0.75
46, L(TTG), 0.75
68, G(GGA), 1.00
76, L(TTA), 1.00
90, M(ATG), 1.00

D3(1) 
Position, AA(Codon), Frequency
2, Q(CAA), 1.00
10, V(GTC), 1.00
14, R(AGA), 1.00
30, N(AAT), 1.00
46, I(ATA), 1.00
68, G(GGA), 1.00
73, S(AGT), 1.00
76, L(TTA), 1.00
90, M(ATG), 1.00

H1(10) 
Position, AA(Codon), Frequency
2, Q(CAA), 1.00
10, V(GTC), 0.90
14, R(AGA), 0.90
46, I(ATA), 1.00
68, G(GGA), 1.00
73, S(AGT), 1.00
77, I(ATA), 0.90
90, M(ATG), 1.00

I1(20) 
Position, AA(Codon), Frequency
14, K(AAG), 0.85
46, I(ATA), 0.85
68, G(GGA), 1.00
73, S(AGT), 1.00
76, L(TTA), 1.00
77, I(ATA), 1.00
84, V(GTA), 1.00
90, M(ATG), 0.95

J1(7) 
Position, AA(Codon), Frequency
10, I(ATC), 0.57
14, R(AGA), 0.57
46, I(ATA), 1.00
55, R(AGA), 1.00
62, V(GTA), 1.00
68, G(GGA), 1.00
73, S(AGT), 1.00
76, L(TTA), 1.00
77, I(ATA), 1.00
84, V(GTA), 1.00
90, M(ATG), 1.00

K4(4) 
Position, AA(Codon), Frequency
2, Q(CAA), 0.75
10, V(GTC), 0.75
14, R(AGA), 0.75
46, I(ATA), 1.00
55, R(AGA), 1.00
62, V(GTA), 1.00
68, G(GGA), 1.00
73, S(AGT), 1.00
76, L(TTA), 0.75
77, I(ATA), 0.75
84, V(GTA), 1.00
90, M(ATG), 1.00

L3(3) 
Position, AA(Codon), Frequency
2, Q(CAA), 1.00
10, V(GTC), 1.00
14, R(AGA), 0.67
38, L(TTG), 0.67
46, I(ATA), 1.00
55, R(AGA), 1.00
62, V(GTA), 1.00
68, G(GGA), 1.00
73, S(AGT), 1.00
76, L(TTA), 1.00
77, I(ATA), 1.00
84, V(GTA), 1.00
90, M(ATG), 0.67

M4(1) 
Position, AA(Codon), Frequency
2, Q(CAA), 1.00
10, I(ATC), 1.00
14, R(AGA), 1.00
38, L(TTG), 1.00
46, I(ATA), 1.00
55, R(AGA), 1.00
62, V(GTA), 1.00
68, G(GGA), 1.00
73, S(AGT), 1.00
76, L(TTA), 1.00
77, I(ATA), 1.00
84, V(GTA), 1.00
90, M(ATG), 1.00

N1(15) 
Position, AA(Codon), Frequency
2, Q(CAA), 1.00
10, I(ATC), 0.87
14, R(AGA), 1.00
17, G(GGA), 0.53
46, I(ATA), 1.00
55, R(AGA), 1.00
62, V(GTA), 1.00
68, G(GGA), 1.00
73, S(AGT), 0.93
76, L(TTA), 1.00
77, I(ATA), 1.00
84, V(GTA), 1.00
90, M(ATG), 1.00


***N2***
A4(4) 
Position, AA(Codon), Frequency
2, Q(CAG) / Q(CAA), 0.75 / 0.25
10, L(CTC), 1.00
14, R(AGG), 1.00
15, I(ATA), 1.00
19, L(CTA), 1.00
20, K(AAG), 1.00
30, D(GAT), 1.00
38, L(TTA), 1.00
43, R(AGA), 1.00
46, M(ATG), 1.00
55, K(AAA), 1.00
62, I(ATA), 1.00
68, G(GGG), 1.00
73, G(GGT), 1.00
76, L(TTG) / L(TTA), 0.75 / 0.25
77, V(GTA), 1.00
84, I(ATA), 1.00
90, L(TTG), 1.00

B4(3) 
Position, AA(Codon), Frequency
19, L(TTA), 1.00
68, G(GGA), 1.00
76, L(TTA), 1.00

C2(4) 
Position, AA(Codon), Frequency
2, Q(CAA), 1.00
19, L(TTA), 0.75
43, K(AAA), 0.75
46, L(TTG), 0.75
68, G(GGA), 1.00
76, L(TTA), 1.00
90, M(ATG), 1.00

D3(1) 
Position, AA(Codon), Frequency
2, Q(CAA), 1.00
10, V(GTC), 1.00
14, R(AGA), 1.00
30, N(AAT), 1.00
46, I(ATA), 1.00
68, G(GGA), 1.00
73, S(AGT), 1.00
76, L(TTA), 1.00
90, M(ATG), 1.00

H1(10) 
Position, AA(Codon), Frequency
2, Q(CAA), 1.00
10, V(GTC), 0.90
14, R(AGA), 0.90
46, I(ATA), 1.00
68, G(GGA), 1.00
73, S(AGT), 1.00
77, I(ATA), 0.90
90, M(ATG), 1.00

I1(20) 
Position, AA(Codon), Frequency
14, K(AAG), 0.85
46, I(ATA), 0.85
68, G(GGA), 1.00
73, S(AGT), 1.00
76, L(TTA), 1.00
77, I(ATA), 1.00
84, V(GTA), 1.00
90, M(ATG), 0.95

J2(4) 
Position, AA(Codon), Frequency
10, I(ATC), 0.75
14, K(AAG), 0.75
46, I(ATA), 1.00
55, R(AGA), 1.00
62, V(GTA), 1.00
68, G(GGA), 1.00
73, S(AGT), 1.00
76, L(TTA), 1.00
77, I(ATA), 1.00
84, V(GTA), 1.00
90, M(ATG), 1.00

L2(8) 
Position, AA(Codon), Frequency
10, I(ATC), 1.00
14, K(AAG), 1.00
15, V(GTA), 0.88
20, T(ACG), 1.00
38, L(TTG), 0.75
46, I(ATA), 1.00
55, R(AGA), 1.00
62, V(GTA), 1.00
68, G(GGA), 1.00
73, S(AGT), 1.00
76, L(TTA), 1.00
77, I(ATA), 1.00
84, V(GTA), 1.00
90, M(ATG), 1.00

M3(2) 
Position, AA(Codon), Frequency
10, I(ATC), 1.00
14, K(AAG), 1.00
15, V(GTA), 1.00
20, T(ACG), 1.00
38, L(TTG), 1.00
46, I(ATA), 1.00
55, R(AGA), 1.00
62, V(GTA), 1.00
68, G(GGA), 1.00
73, S(AGT), 1.00
76, L(TTA), 1.00
77, I(ATA), 1.00
84, V(GTA), 1.00
90, M(ATG), 1.00

N2(2) 
Position, AA(Codon), Frequency
10, I(ATC), 1.00
14, K(AAG), 1.00
15, V(GTA), 1.00
38, L(TTG), 1.00
46, I(ATA), 1.00
55, R(AGA), 1.00
62, V(GTA), 1.00
68, G(GGA), 1.00
73, S(AGT), 1.00
76, L(TTA), 1.00
77, I(ATA), 1.00
84, V(GTA), 1.00
90, M(ATG), 1.00


***N3***
A4(4) 
Position, AA(Codon), Frequency
2, Q(CAG) / Q(CAA), 0.75 / 0.25
10, L(CTC), 1.00
14, R(AGG), 1.00
19, L(CTA), 1.00
30, D(GAT), 1.00
38, L(TTA), 1.00
43, R(AGA), 1.00
46, M(ATG), 1.00
55, K(AAA), 1.00
62, I(ATA), 1.00
68, G(GGG), 1.00
73, G(GGT), 1.00
76, L(TTG) / L(TTA), 0.75 / 0.25
77, V(GTA), 1.00
84, I(ATA), 1.00
90, L(TTG), 1.00

B4(3) 
Position, AA(Codon), Frequency
19, L(TTA), 1.00
68, G(GGA), 1.00
76, L(TTA), 1.00

C2(4) 
Position, AA(Codon), Frequency
2, Q(CAA), 1.00
19, L(TTA), 0.75
43, K(AAA), 0.75
46, L(TTG), 0.75
68, G(GGA), 1.00
76, L(TTA), 1.00
90, M(ATG), 1.00

D3(1) 
Position, AA(Codon), Frequency
2, Q(CAA), 1.00
10, V(GTC), 1.00
14, R(AGA), 1.00
30, N(AAT), 1.00
46, I(ATA), 1.00
68, G(GGA), 1.00
73, S(AGT), 1.00
76, L(TTA), 1.00
90, M(ATG), 1.00

H1(10) 
Position, AA(Codon), Frequency
2, Q(CAA), 1.00
10, V(GTC), 0.90
14, R(AGA), 0.90
46, I(ATA), 1.00
68, G(GGA), 1.00
73, S(AGT), 1.00
77, I(ATA), 0.90
90, M(ATG), 1.00

I1(20) 
Position, AA(Codon), Frequency
14, K(AAG), 0.85
46, I(ATA), 0.85
68, G(GGA), 1.00
73, S(AGT), 1.00
76, L(TTA), 1.00
77, I(ATA), 1.00
84, V(GTA), 1.00
90, M(ATG), 0.95

J1(7) 
Position, AA(Codon), Frequency
10, I(ATC), 0.57
14, R(AGA), 0.57
46, I(ATA), 1.00
55, R(AGA), 1.00
62, V(GTA), 1.00
68, G(GGA), 1.00
73, S(AGT), 1.00
76, L(TTA), 1.00
77, I(ATA), 1.00
84, V(GTA), 1.00
90, M(ATG), 1.00

K4(4) 
Position, AA(Codon), Frequency
2, Q(CAA), 0.75
10, V(GTC), 0.75
14, R(AGA), 0.75
46, I(ATA), 1.00
55, R(AGA), 1.00
62, V(GTA), 1.00
68, G(GGA), 1.00
73, S(AGT), 1.00
76, L(TTA), 0.75
77, I(ATA), 0.75
84, V(GTA), 1.00
90, M(ATG), 1.00

L3(3) 
Position, AA(Codon), Frequency
2, Q(CAA), 1.00
10, V(GTC), 1.00
14, R(AGA), 0.67
38, L(TTG), 0.67
46, I(ATA), 1.00
55, R(AGA), 1.00
62, V(GTA), 1.00
68, G(GGA), 1.00
73, S(AGT), 1.00
76, L(TTA), 1.00
77, I(ATA), 1.00
84, V(GTA), 1.00
90, M(ATG), 0.67

N3(1) 
Position, AA(Codon), Frequency
2, Q(CAA), 1.00
10, V(GTC), 1.00
19, L(TTA), 1.00
46, I(ATA), 1.00
55, R(AGA), 1.00
62, V(GTA), 1.00
68, G(GGA), 1.00
73, S(AGT), 1.00
76, L(TTA), 1.00
77, I(ATA), 1.00
84, V(GTA), 1.00
90, M(ATG), 1.00


***O1***
A4(4) 
Position, AA(Codon), Frequency
2, Q(CAG) / Q(CAA), 0.75 / 0.25
10, L(CTC), 1.00
14, R(AGG), 1.00
19, L(CTA), 1.00
30, D(GAT), 1.00
38, L(TTA), 1.00
43, R(AGA), 1.00
46, M(ATG), 1.00
55, K(AAA), 1.00
62, I(ATA), 1.00
68, G(GGG), 1.00
73, G(GGT), 1.00
76, L(TTG) / L(TTA), 0.75 / 0.25
77, V(GTA), 1.00
84, I(ATA), 1.00
90, L(TTG), 1.00

B4(3) 
Position, AA(Codon), Frequency
19, L(TTA), 1.00
68, G(GGA), 1.00
76, L(TTA), 1.00

C2(4) 
Position, AA(Codon), Frequency
2, Q(CAA), 1.00
19, L(TTA), 0.75
43, K(AAA), 0.75
46, L(TTG), 0.75
68, G(GGA), 1.00
76, L(TTA), 1.00
90, M(ATG), 1.00

D3(1) 
Position, AA(Codon), Frequency
2, Q(CAA), 1.00
10, V(GTC), 1.00
14, R(AGA), 1.00
30, N(AAT), 1.00
46, I(ATA), 1.00
68, G(GGA), 1.00
73, S(AGT), 1.00
76, L(TTA), 1.00
90, M(ATG), 1.00

H1(10) 
Position, AA(Codon), Frequency
2, Q(CAA), 1.00
10, V(GTC), 0.90
14, R(AGA), 0.90
46, I(ATA), 1.00
68, G(GGA), 1.00
73, S(AGT), 1.00
77, I(ATA), 0.90
90, M(ATG), 1.00

I1(20) 
Position, AA(Codon), Frequency
14, K(AAG), 0.85
46, I(ATA), 0.85
68, G(GGA), 1.00
73, S(AGT), 1.00
76, L(TTA), 1.00
77, I(ATA), 1.00
84, V(GTA), 1.00
90, M(ATG), 0.95

J1(7) 
Position, AA(Codon), Frequency
10, I(ATC), 0.57
14, R(AGA), 0.57
46, I(ATA), 1.00
55, R(AGA), 1.00
62, V(GTA), 1.00
68, G(GGA), 1.00
73, S(AGT), 1.00
76, L(TTA), 1.00
77, I(ATA), 1.00
84, V(GTA), 1.00
90, M(ATG), 1.00

K4(4) 
Position, AA(Codon), Frequency
2, Q(CAA), 0.75
10, V(GTC), 0.75
14, R(AGA), 0.75
46, I(ATA), 1.00
55, R(AGA), 1.00
62, V(GTA), 1.00
68, G(GGA), 1.00
73, S(AGT), 1.00
76, L(TTA), 0.75
77, I(ATA), 0.75
84, V(GTA), 1.00
90, M(ATG), 1.00

L3(3) 
Position, AA(Codon), Frequency
2, Q(CAA), 1.00
10, V(GTC), 1.00
14, R(AGA), 0.67
38, L(TTG), 0.67
46, I(ATA), 1.00
55, R(AGA), 1.00
62, V(GTA), 1.00
68, G(GGA), 1.00
73, S(AGT), 1.00
76, L(TTA), 1.00
77, I(ATA), 1.00
84, V(GTA), 1.00
90, M(ATG), 0.67

M4(1) 
Position, AA(Codon), Frequency
2, Q(CAA), 1.00
10, I(ATC), 1.00
14, R(AGA), 1.00
38, L(TTG), 1.00
46, I(ATA), 1.00
55, R(AGA), 1.00
62, V(GTA), 1.00
68, G(GGA), 1.00
73, S(AGT), 1.00
76, L(TTA), 1.00
77, I(ATA), 1.00
84, V(GTA), 1.00
90, M(ATG), 1.00

O1(10) 
Position, AA(Codon), Frequency
2, Q(CAA), 1.00
10, V(GTC), 0.70
14, R(AGA), 1.00
38, L(TTG), 0.80
46, I(ATA), 1.00
55, R(AGA), 1.00
62, V(GTA), 0.90
68, G(GGA), 1.00
76, L(TTA), 1.00
77, I(ATA), 1.00
84, V(GTA), 1.00
90, M(ATG), 1.00


***O2***
A4(4) 
Position, AA(Codon), Frequency
2, Q(CAG) / Q(CAA), 0.75 / 0.25
10, L(CTC), 1.00
14, R(AGG), 1.00
19, L(CTA), 1.00
30, D(GAT), 1.00
38, L(TTA), 1.00
43, R(AGA), 1.00
46, M(ATG), 1.00
55, K(AAA), 1.00
62, I(ATA), 1.00
68, G(GGG), 1.00
73, G(GGT), 1.00
76, L(TTG) / L(TTA), 0.75 / 0.25
77, V(GTA), 1.00
84, I(ATA), 1.00
90, L(TTG), 1.00
96, T(ACT), 1.00

B4(3) 
Position, AA(Codon), Frequency
19, L(TTA), 1.00
68, G(GGA), 1.00
76, L(TTA), 1.00

C2(4) 
Position, AA(Codon), Frequency
2, Q(CAA), 1.00
19, L(TTA), 0.75
43, K(AAA), 0.75
46, L(TTG), 0.75
68, G(GGA), 1.00
76, L(TTA), 1.00
90, M(ATG), 1.00

D3(1) 
Position, AA(Codon), Frequency
2, Q(CAA), 1.00
10, V(GTC), 1.00
14, R(AGA), 1.00
30, N(AAT), 1.00
46, I(ATA), 1.00
68, G(GGA), 1.00
73, S(AGT), 1.00
76, L(TTA), 1.00
90, M(ATG), 1.00

H1(10) 
Position, AA(Codon), Frequency
2, Q(CAA), 1.00
10, V(GTC), 0.90
14, R(AGA), 0.90
46, I(ATA), 1.00
68, G(GGA), 1.00
73, S(AGT), 1.00
77, I(ATA), 0.90
90, M(ATG), 1.00

I1(20) 
Position, AA(Codon), Frequency
14, K(AAG), 0.85
46, I(ATA), 0.85
68, G(GGA), 1.00
73, S(AGT), 1.00
76, L(TTA), 1.00
77, I(ATA), 1.00
84, V(GTA), 1.00
90, M(ATG), 0.95

J3(3) 
Position, AA(Codon), Frequency
10, I(ATC), 1.00
19, L(TTA), 1.00
38, V(GTG), 1.00
46, I(ATA), 1.00
55, R(AGA), 1.00
62, V(GTA), 1.00
68, G(GGA), 1.00
73, S(AGT), 1.00
76, L(TTA), 1.00
77, I(ATA), 1.00
84, V(GTA), 1.00
90, M(ATG), 1.00
96, T(ACC), 0.67

M1(12) 
Position, AA(Codon), Frequency
10, I(ATC), 1.00
19, L(TTA), 1.00
38, L(TTG), 0.92
46, I(ATA), 1.00
55, R(AGA), 0.92
62, V(GTA), 1.00
68, G(GGA), 1.00
73, S(AGT), 0.92
76, L(TTA), 1.00
77, I(ATA), 1.00
84, V(GTA), 1.00
90, M(ATG), 1.00

N4(1) 
Position, AA(Codon), Frequency
10, I(ATC), 1.00
19, L(TTA), 1.00
38, L(TTG), 1.00
46, I(ATA), 1.00
55, R(AGA), 1.00
62, V(GTA), 1.00
68, G(GGA), 1.00
73, S(AGT), 1.00
76, L(TTA), 1.00
77, I(ATA), 1.00
84, V(GTA), 1.00
90, M(ATG), 1.00

O2(2) 
Position, AA(Codon), Frequency
10, I(ATC), 1.00
19, L(TTA), 1.00
38, L(TTG), 1.00
46, I(ATA), 1.00
55, R(AGA), 1.00
62, V(GTA), 1.00
68, G(GGA), 1.00
76, L(TTA), 1.00
77, I(ATA), 1.00
84, V(GTA), 1.00
90, M(ATG), 1.00


***O3***
A4(4) 
Position, AA(Codon), Frequency
2, Q(CAG) / Q(CAA), 0.75 / 0.25
10, L(CTC), 1.00
14, R(AGG), 1.00
15, I(ATA), 1.00
19, L(CTA), 1.00
20, K(AAG), 1.00
30, D(GAT), 1.00
38, L(TTA), 1.00
43, R(AGA), 1.00
46, M(ATG), 1.00
55, K(AAA), 1.00
62, I(ATA), 1.00
68, G(GGG), 1.00
73, G(GGT), 1.00
76, L(TTG) / L(TTA), 0.75 / 0.25
77, V(GTA), 1.00
84, I(ATA), 1.00
90, L(TTG), 1.00

B4(3) 
Position, AA(Codon), Frequency
19, L(TTA), 1.00
68, G(GGA), 1.00
76, L(TTA), 1.00

C2(4) 
Position, AA(Codon), Frequency
2, Q(CAA), 1.00
19, L(TTA), 0.75
43, K(AAA), 0.75
46, L(TTG), 0.75
68, G(GGA), 1.00
76, L(TTA), 1.00
90, M(ATG), 1.00

D3(1) 
Position, AA(Codon), Frequency
2, Q(CAA), 1.00
10, V(GTC), 1.00
14, R(AGA), 1.00
30, N(AAT), 1.00
46, I(ATA), 1.00
68, G(GGA), 1.00
73, S(AGT), 1.00
76, L(TTA), 1.00
90, M(ATG), 1.00

H1(10) 
Position, AA(Codon), Frequency
2, Q(CAA), 1.00
10, V(GTC), 0.90
14, R(AGA), 0.90
46, I(ATA), 1.00
68, G(GGA), 1.00
73, S(AGT), 1.00
77, I(ATA), 0.90
90, M(ATG), 1.00

I1(20) 
Position, AA(Codon), Frequency
14, K(AAG), 0.85
46, I(ATA), 0.85
68, G(GGA), 1.00
73, S(AGT), 1.00
76, L(TTA), 1.00
77, I(ATA), 1.00
84, V(GTA), 1.00
90, M(ATG), 0.95

J2(4) 
Position, AA(Codon), Frequency
10, I(ATC), 0.75
14, K(AAG), 0.75
46, I(ATA), 1.00
55, R(AGA), 1.00
62, V(GTA), 1.00
68, G(GGA), 1.00
73, S(AGT), 1.00
76, L(TTA), 1.00
77, I(ATA), 1.00
84, V(GTA), 1.00
90, M(ATG), 1.00

L2(8) 
Position, AA(Codon), Frequency
10, I(ATC), 1.00
14, K(AAG), 1.00
15, V(GTA), 0.88
20, T(ACG), 1.00
38, L(TTG), 0.75
46, I(ATA), 1.00
55, R(AGA), 1.00
62, V(GTA), 1.00
68, G(GGA), 1.00
73, S(AGT), 1.00
76, L(TTA), 1.00
77, I(ATA), 1.00
84, V(GTA), 1.00
90, M(ATG), 1.00

M3(2) 
Position, AA(Codon), Frequency
10, I(ATC), 1.00
14, K(AAG), 1.00
15, V(GTA), 1.00
20, T(ACG), 1.00
38, L(TTG), 1.00
46, I(ATA), 1.00
55, R(AGA), 1.00
62, V(GTA), 1.00
68, G(GGA), 1.00
73, S(AGT), 1.00
76, L(TTA), 1.00
77, I(ATA), 1.00
84, V(GTA), 1.00
90, M(ATG), 1.00

O3(1) 
Position, AA(Codon), Frequency
10, I(ATC), 1.00
14, K(AAG), 1.00
15, V(GTA), 1.00
20, T(ACG), 1.00
38, L(TTG), 1.00
46, I(ATA), 1.00
55, R(AGA), 1.00
62, V(GTA), 1.00
68, G(GGA), 1.00
73, S(AGT), 1.00
76, L(TTA), 1.00
77, I(ATA), 1.00
84, V(GTA), 1.00
90, M(ATG), 1.00


***O4***
A4(4) 
Position, AA(Codon), Frequency
2, Q(CAG) / Q(CAA), 0.75 / 0.25
10, L(CTC), 1.00
14, R(AGG), 1.00
19, L(CTA), 1.00
30, D(GAT), 1.00
38, L(TTA), 1.00
43, R(AGA), 1.00
46, M(ATG), 1.00
55, K(AAA), 1.00
62, I(ATA), 1.00
65, E(GAA), 1.00
68, G(GGG), 1.00
73, G(GGT), 1.00
76, L(TTG) / L(TTA), 0.75 / 0.25
77, V(GTA), 1.00
84, I(ATA), 1.00
90, L(TTG), 1.00

B4(3) 
Position, AA(Codon), Frequency
19, L(TTA), 1.00
68, G(GGA), 1.00
76, L(TTA), 1.00

C2(4) 
Position, AA(Codon), Frequency
2, Q(CAA), 1.00
19, L(TTA), 0.75
43, K(AAA), 0.75
46, L(TTG), 0.75
68, G(GGA), 1.00
76, L(TTA), 1.00
90, M(ATG), 1.00

D3(1) 
Position, AA(Codon), Frequency
2, Q(CAA), 1.00
10, V(GTC), 1.00
14, R(AGA), 1.00
30, N(AAT), 1.00
46, I(ATA), 1.00
68, G(GGA), 1.00
73, S(AGT), 1.00
76, L(TTA), 1.00
90, M(ATG), 1.00

H1(10) 
Position, AA(Codon), Frequency
2, Q(CAA), 1.00
10, V(GTC), 0.90
14, R(AGA), 0.90
46, I(ATA), 1.00
68, G(GGA), 1.00
73, S(AGT), 1.00
77, I(ATA), 0.90
90, M(ATG), 1.00

I1(20) 
Position, AA(Codon), Frequency
14, K(AAG), 0.85
46, I(ATA), 0.85
68, G(GGA), 1.00
73, S(AGT), 1.00
76, L(TTA), 1.00
77, I(ATA), 1.00
84, V(GTA), 1.00
90, M(ATG), 0.95

J1(7) 
Position, AA(Codon), Frequency
10, I(ATC), 0.57
14, R(AGA), 0.57
46, I(ATA), 1.00
55, R(AGA), 1.00
62, V(GTA), 1.00
68, G(GGA), 1.00
73, S(AGT), 1.00
76, L(TTA), 1.00
77, I(ATA), 1.00
84, V(GTA), 1.00
90, M(ATG), 1.00

K4(4) 
Position, AA(Codon), Frequency
2, Q(CAA), 0.75
10, V(GTC), 0.75
14, R(AGA), 0.75
46, I(ATA), 1.00
55, R(AGA), 1.00
62, V(GTA), 1.00
68, G(GGA), 1.00
73, S(AGT), 1.00
76, L(TTA), 0.75
77, I(ATA), 0.75
84, V(GTA), 1.00
90, M(ATG), 1.00

L3(3) 
Position, AA(Codon), Frequency
2, Q(CAA), 1.00
10, V(GTC), 1.00
14, R(AGA), 0.67
38, L(TTG), 0.67
46, I(ATA), 1.00
55, R(AGA), 1.00
62, V(GTA), 1.00
68, G(GGA), 1.00
73, S(AGT), 1.00
76, L(TTA), 1.00
77, I(ATA), 1.00
84, V(GTA), 1.00
90, M(ATG), 0.67

O4(1) 
Position, AA(Codon), Frequency
2, Q(CAA), 1.00
10, V(GTC), 1.00
14, K(AAA), 1.00
38, L(TTG), 1.00
46, I(ATA), 1.00
55, R(AGA), 1.00
62, V(GTA), 1.00
65, E(GAG), 1.00
68, G(GGA), 1.00
73, S(AGT), 1.00
76, L(TTA), 1.00
77, I(ATA), 1.00
84, V(GTA), 1.00
90, M(ATG), 1.00


***O5***
A4(4) 
Position, AA(Codon), Frequency
2, Q(CAG) / Q(CAA), 0.75 / 0.25
10, L(CTC), 1.00
14, R(AGG), 1.00
19, L(CTA), 1.00
30, D(GAT), 1.00
38, L(TTA), 1.00
43, R(AGA), 1.00
46, M(ATG), 1.00
55, K(AAA), 1.00
57, R(AGA), 1.00
62, I(ATA), 1.00
68, G(GGG), 1.00
73, G(GGT), 1.00
76, L(TTG) / L(TTA), 0.75 / 0.25
77, V(GTA), 1.00
84, I(ATA), 1.00
89, L(CTG), 1.00
90, L(TTG), 1.00
96, T(ACT), 1.00

B4(3) 
Position, AA(Codon), Frequency
19, L(TTA), 1.00
68, G(GGA), 1.00
76, L(TTA), 1.00

C2(4) 
Position, AA(Codon), Frequency
2, Q(CAA), 1.00
19, L(TTA), 0.75
43, K(AAA), 0.75
46, L(TTG), 0.75
68, G(GGA), 1.00
76, L(TTA), 1.00
90, M(ATG), 1.00

D3(1) 
Position, AA(Codon), Frequency
2, Q(CAA), 1.00
10, V(GTC), 1.00
14, R(AGA), 1.00
30, N(AAT), 1.00
46, I(ATA), 1.00
68, G(GGA), 1.00
73, S(AGT), 1.00
76, L(TTA), 1.00
90, M(ATG), 1.00

H1(10) 
Position, AA(Codon), Frequency
2, Q(CAA), 1.00
10, V(GTC), 0.90
14, R(AGA), 0.90
46, I(ATA), 1.00
68, G(GGA), 1.00
73, S(AGT), 1.00
77, I(ATA), 0.90
90, M(ATG), 1.00

I1(20) 
Position, AA(Codon), Frequency
14, K(AAG), 0.85
46, I(ATA), 0.85
68, G(GGA), 1.00
73, S(AGT), 1.00
76, L(TTA), 1.00
77, I(ATA), 1.00
84, V(GTA), 1.00
90, M(ATG), 0.95

J3(3) 
Position, AA(Codon), Frequency
10, I(ATC), 1.00
19, L(TTA), 1.00
38, V(GTG), 1.00
46, I(ATA), 1.00
55, R(AGA), 1.00
62, V(GTA), 1.00
68, G(GGA), 1.00
73, S(AGT), 1.00
76, L(TTA), 1.00
77, I(ATA), 1.00
84, V(GTA), 1.00
90, M(ATG), 1.00
96, T(ACC), 0.67

M1(12) 
Position, AA(Codon), Frequency
10, I(ATC), 1.00
19, L(TTA), 1.00
38, L(TTG), 0.92
46, I(ATA), 1.00
55, R(AGA), 0.92
62, V(GTA), 1.00
68, G(GGA), 1.00
73, S(AGT), 0.92
76, L(TTA), 1.00
77, I(ATA), 1.00
84, V(GTA), 1.00
90, M(ATG), 1.00

N4(1) 
Position, AA(Codon), Frequency
10, I(ATC), 1.00
19, L(TTA), 1.00
38, L(TTG), 1.00
46, I(ATA), 1.00
55, R(AGA), 1.00
62, V(GTA), 1.00
68, G(GGA), 1.00
73, S(AGT), 1.00
76, L(TTA), 1.00
77, I(ATA), 1.00
84, V(GTA), 1.00
90, M(ATG), 1.00

O5(1) 
Position, AA(Codon), Frequency
10, I(ATC), 1.00
19, L(TTA), 1.00
46, I(ATA), 1.00
55, R(AGA), 1.00
57, R(AGG), 1.00
62, V(GTA), 1.00
68, G(GGA), 1.00
76, L(TTA), 1.00
77, I(ATA), 1.00
84, V(GTA), 1.00
89, P(CCG), 1.00
90, M(ATG), 1.00


***O6***
A4(4) 
Position, AA(Codon), Frequency
2, Q(CAG) / Q(CAA), 0.75 / 0.25
10, L(CTC), 1.00
11, V(GTC), 1.00
14, R(AGG), 1.00
19, L(CTA), 1.00
20, K(AAG), 1.00
30, D(GAT), 1.00
43, R(AGA), 1.00
46, M(ATG), 1.00
55, K(AAA), 1.00
62, I(ATA), 1.00
68, G(GGG), 1.00
73, G(GGT), 1.00
76, L(TTG) / L(TTA), 0.75 / 0.25
77, V(GTA), 1.00
84, I(ATA), 1.00
90, L(TTG), 1.00

B4(3) 
Position, AA(Codon), Frequency
19, L(TTA), 1.00
68, G(GGA), 1.00
76, L(TTA), 1.00

C2(4) 
Position, AA(Codon), Frequency
2, Q(CAA), 1.00
19, L(TTA), 0.75
43, K(AAA), 0.75
46, L(TTG), 0.75
68, G(GGA), 1.00
76, L(TTA), 1.00
90, M(ATG), 1.00

D3(1) 
Position, AA(Codon), Frequency
2, Q(CAA), 1.00
10, V(GTC), 1.00
14, R(AGA), 1.00
30, N(AAT), 1.00
46, I(ATA), 1.00
68, G(GGA), 1.00
73, S(AGT), 1.00
76, L(TTA), 1.00
90, M(ATG), 1.00

H1(10) 
Position, AA(Codon), Frequency
2, Q(CAA), 1.00
10, V(GTC), 0.90
14, R(AGA), 0.90
46, I(ATA), 1.00
68, G(GGA), 1.00
73, S(AGT), 1.00
77, I(ATA), 0.90
90, M(ATG), 1.00

I1(20) 
Position, AA(Codon), Frequency
14, K(AAG), 0.85
46, I(ATA), 0.85
68, G(GGA), 1.00
73, S(AGT), 1.00
76, L(TTA), 1.00
77, I(ATA), 1.00
84, V(GTA), 1.00
90, M(ATG), 0.95

J2(4) 
Position, AA(Codon), Frequency
10, I(ATC), 0.75
14, K(AAG), 0.75
46, I(ATA), 1.00
55, R(AGA), 1.00
62, V(GTA), 1.00
68, G(GGA), 1.00
73, S(AGT), 1.00
76, L(TTA), 1.00
77, I(ATA), 1.00
84, V(GTA), 1.00
90, M(ATG), 1.00

L1(14) 
Position, AA(Codon), Frequency
10, I(ATC), 1.00
11, I(ATC), 0.93
14, K(AAG), 1.00
46, I(ATA), 1.00
55, R(AGA), 1.00
62, V(GTA), 1.00
68, G(GGA), 1.00
73, S(AGT), 1.00
76, L(TTA), 1.00
77, I(ATA), 1.00
84, V(GTA), 0.93
90, M(ATG), 1.00

M2(4) 
Position, AA(Codon), Frequency
10, I(ATC), 1.00
11, I(ATC), 1.00
14, K(AAG), 1.00
46, I(ATA), 1.00
55, R(AGA), 1.00
62, V(GTA), 1.00
68, G(GGA), 1.00
73, S(AGT), 1.00
76, L(TTA), 1.00
77, I(ATA), 1.00
84, V(GTA), 1.00
90, M(ATG), 1.00

O6(1) 
Position, AA(Codon), Frequency
10, I(ATC), 1.00
11, I(ATC), 1.00
14, K(AAG), 1.00
20, K(AAA), 1.00
46, I(ATA), 1.00
55, R(AGA), 1.00
62, V(GTA), 1.00
68, G(GGA), 1.00
76, L(TTA), 1.00
77, I(ATA), 1.00
84, V(GTA), 1.00
90, M(ATG), 1.00
