# Supplementary material for: Inferring within-patient HIV-1 evolutionary dynamics under anti-HIV therapy using serial virus samples with vSPA
Source: BMC Bioinformatics. 2009 Oct 29;10:360. doi: 10.1186/1471-2105-10-360 (PMC2776027; doi:10.1186/1471-2105-10-360)
Supplement: Additional file 5 — The vSPA programs and four datasets analyzed in this study. The programs developed to carry out the vSPA algorithm and four datasets analyzed in this study and are included in this ZIP file. [file 1471-2105-10-360-S5.zip › vSPA/Output_example/cluster_dist.txt]

A1 A2 A3 A4 A5 A6 A7 B1 B2 B3 B4 B5 B6 B7 B8 C1 C2 C3 D1 D2 D3 E1 E2 E3 F1 F2 F3 F4 G1 H1 H2 H3 I1 J1 J2 J3 J4 J5 J6 K1 K2 K3 K4 K5 K6 K7 K8 K9 L1 L2 L3 M1 M2 M3 M4 M5 N1 N2 N3 N4 O1 O2 O3 O4 O5 O6
A1 0.0113 0.0237 0.0159 0.0118 0.0261 0.0216 0.0414 0.0180 0.0128 0.0320 0.0251 0.0293 0.0315 0.0242 0.0296 0.0227 0.0373 0.0308 0.0335 0.0421 0.0412 0.0404 0.0342 0.0321 0.0377 0.0399 0.0366 0.0607 0.0393 0.0449 0.0386 0.0493 0.0408 0.0518 0.0487 0.0610 0.0588 0.0491 0.0406 0.0594 0.0583 0.0490 0.0550 0.0497 0.0668 0.0512 0.0592 0.0488 0.0511 0.0567 0.0532 0.0541 0.0536 0.0572 0.0572 0.0514 0.0576 0.0573 0.0531 0.0531 0.0556 0.0511 0.0551 0.0607 0.0531 0.0485 
A2 0.0237 0.0119 0.0163 0.0256 0.0151 0.0260 0.0476 0.0317 0.0275 0.0263 0.0251 0.0320 0.0345 0.0198 0.0419 0.0337 0.0340 0.0442 0.0473 0.0424 0.0395 0.0425 0.0479 0.0350 0.0507 0.0496 0.0393 0.0549 0.0534 0.0464 0.0526 0.0447 0.0359 0.0479 0.0444 0.0592 0.0584 0.0500 0.0382 0.0569 0.0510 0.0487 0.0523 0.0461 0.0621 0.0451 0.0572 0.0458 0.0459 0.0526 0.0487 0.0523 0.0484 0.0531 0.0527 0.0473 0.0530 0.0532 0.0486 0.0513 0.0513 0.0493 0.0511 0.0527 0.0513 0.0434 
A3 0.0159 0.0163 0.0105 0.0208 0.0214 0.0247 0.0483 0.0263 0.0215 0.0324 0.0286 0.0327 0.0357 0.0210 0.0378 0.0295 0.0409 0.0395 0.0433 0.0471 0.0449 0.0462 0.0434 0.0357 0.0469 0.0488 0.0400 0.0646 0.0493 0.0501 0.0485 0.0520 0.0411 0.0546 0.0499 0.0649 0.0627 0.0528 0.0410 0.0634 0.0593 0.0521 0.0587 0.0510 0.0708 0.0515 0.0633 0.0526 0.0514 0.0582 0.0570 0.0579 0.0539 0.0587 0.0610 0.0528 0.0614 0.0588 0.0569 0.0569 0.0594 0.0549 0.0566 0.0610 0.0569 0.0488 
A4 0.0118 0.0256 0.0208 0.0064 0.0262 0.0183 0.0330 0.0144 0.0088 0.0282 0.0183 0.0255 0.0255 0.0257 0.0308 0.0219 0.0291 0.0266 0.0272 0.0346 0.0329 0.0344 0.0291 0.0314 0.0321 0.0335 0.0346 0.0519 0.0329 0.0381 0.0322 0.0442 0.0372 0.0456 0.0455 0.0542 0.0520 0.0424 0.0386 0.0524 0.0532 0.0433 0.0484 0.0464 0.0578 0.0484 0.0518 0.0422 0.0490 0.0557 0.0445 0.0473 0.0515 0.0562 0.0484 0.0504 0.0488 0.0563 0.0444 0.0464 0.0469 0.0444 0.0541 0.0565 0.0464 0.0464 
A5 0.0261 0.0151 0.0214 0.0262 0.0131 0.0304 0.0418 0.0296 0.0274 0.0247 0.0229 0.0302 0.0359 0.0175 0.0452 0.0343 0.0314 0.0434 0.0454 0.0399 0.0376 0.0415 0.0466 0.0355 0.0491 0.0474 0.0394 0.0529 0.0515 0.0441 0.0507 0.0426 0.0358 0.0486 0.0460 0.0563 0.0591 0.0494 0.0395 0.0554 0.0489 0.0467 0.0514 0.0460 0.0588 0.0454 0.0555 0.0472 0.0477 0.0532 0.0462 0.0506 0.0500 0.0532 0.0494 0.0494 0.0507 0.0533 0.0454 0.0494 0.0484 0.0474 0.0512 0.0494 0.0514 0.0454 
A6 0.0216 0.0260 0.0247 0.0183 0.0304 0.0000 0.0477 0.0263 0.0196 0.0348 0.0235 0.0397 0.0321 0.0323 0.0432 0.0321 0.0357 0.0383 0.0395 0.0404 0.0395 0.0407 0.0411 0.0381 0.0440 0.0434 0.0471 0.0590 0.0455 0.0438 0.0447 0.0505 0.0419 0.0514 0.0505 0.0593 0.0571 0.0474 0.0434 0.0575 0.0603 0.0482 0.0544 0.0514 0.0594 0.0541 0.0582 0.0471 0.0540 0.0608 0.0515 0.0524 0.0566 0.0613 0.0555 0.0555 0.0558 0.0615 0.0514 0.0514 0.0539 0.0494 0.0593 0.0638 0.0514 0.0514 
A7 0.0414 0.0476 0.0483 0.0330 0.0418 0.0477 0.0000 0.0359 0.0351 0.0463 0.0371 0.0285 0.0434 0.0359 0.0631 0.0460 0.0451 0.0472 0.0511 0.0474 0.0511 0.0564 0.0543 0.0530 0.0564 0.0552 0.0509 0.0628 0.0573 0.0570 0.0565 0.0569 0.0577 0.0683 0.0689 0.0673 0.0650 0.0593 0.0634 0.0697 0.0693 0.0602 0.0687 0.0656 0.0689 0.0691 0.0677 0.0673 0.0735 0.0754 0.0580 0.0645 0.0752 0.0737 0.0593 0.0763 0.0646 0.0739 0.0634 0.0634 0.0593 0.0613 0.0716 0.0677 0.0719 0.0719 
B1 0.0180 0.0317 0.0263 0.0144 0.0296 0.0263 0.0359 0.0139 0.0141 0.0325 0.0243 0.0298 0.0344 0.0270 0.0348 0.0244 0.0342 0.0320 0.0327 0.0355 0.0388 0.0382 0.0345 0.0340 0.0369 0.0360 0.0355 0.0533 0.0385 0.0408 0.0372 0.0449 0.0410 0.0525 0.0509 0.0569 0.0563 0.0466 0.0442 0.0553 0.0549 0.0456 0.0528 0.0491 0.0591 0.0517 0.0541 0.0497 0.0542 0.0579 0.0475 0.0505 0.0561 0.0572 0.0498 0.0563 0.0520 0.0573 0.0491 0.0490 0.0498 0.0478 0.0551 0.0546 0.0556 0.0538 
B2 0.0128 0.0275 0.0215 0.0088 0.0274 0.0196 0.0351 0.0141 0.0089 0.0317 0.0196 0.0291 0.0291 0.0263 0.0325 0.0212 0.0312 0.0282 0.0289 0.0348 0.0350 0.0349 0.0307 0.0314 0.0336 0.0332 0.0348 0.0525 0.0347 0.0385 0.0336 0.0447 0.0387 0.0475 0.0469 0.0528 0.0522 0.0426 0.0403 0.0532 0.0548 0.0422 0.0496 0.0466 0.0584 0.0498 0.0517 0.0425 0.0506 0.0563 0.0456 0.0462 0.0529 0.0564 0.0490 0.0522 0.0502 0.0565 0.0451 0.0450 0.0488 0.0438 0.0543 0.0571 0.0482 0.0498 
B3 0.0320 0.0263 0.0324 0.0282 0.0247 0.0348 0.0463 0.0325 0.0317 0.0156 0.0263 0.0282 0.0384 0.0310 0.0472 0.0356 0.0314 0.0447 0.0460 0.0410 0.0358 0.0393 0.0471 0.0362 0.0496 0.0453 0.0395 0.0524 0.0516 0.0404 0.0509 0.0408 0.0331 0.0442 0.0427 0.0582 0.0599 0.0489 0.0371 0.0527 0.0441 0.0477 0.0479 0.0451 0.0556 0.0423 0.0544 0.0487 0.0449 0.0515 0.0432 0.0513 0.0474 0.0520 0.0463 0.0463 0.0466 0.0522 0.0423 0.0503 0.0450 0.0483 0.0500 0.0463 0.0503 0.0423 
B4 0.0251 0.0251 0.0286 0.0183 0.0229 0.0235 0.0371 0.0243 0.0196 0.0263 0.0076 0.0320 0.0258 0.0247 0.0457 0.0331 0.0218 0.0378 0.0382 0.0335 0.0306 0.0367 0.0403 0.0355 0.0433 0.0408 0.0368 0.0482 0.0441 0.0381 0.0434 0.0389 0.0339 0.0436 0.0431 0.0419 0.0490 0.0382 0.0369 0.0497 0.0497 0.0329 0.0470 0.0408 0.0526 0.0456 0.0452 0.0342 0.0469 0.0516 0.0405 0.0355 0.0490 0.0518 0.0434 0.0486 0.0442 0.0519 0.0344 0.0344 0.0424 0.0325 0.0497 0.0514 0.0369 0.0447 
B5 0.0293 0.0320 0.0327 0.0255 0.0302 0.0397 0.0285 0.0298 0.0291 0.0282 0.0320 0.0000 0.0434 0.0359 0.0469 0.0369 0.0393 0.0368 0.0432 0.0474 0.0432 0.0484 0.0448 0.0433 0.0471 0.0498 0.0430 0.0628 0.0492 0.0514 0.0484 0.0529 0.0440 0.0563 0.0542 0.0716 0.0693 0.0593 0.0471 0.0655 0.0559 0.0585 0.0582 0.0573 0.0689 0.0525 0.0677 0.0590 0.0578 0.0647 0.0553 0.0638 0.0604 0.0652 0.0593 0.0593 0.0596 0.0654 0.0552 0.0634 0.0576 0.0613 0.0631 0.0593 0.0634 0.0552 
B6 0.0315 0.0345 0.0357 0.0255 0.0359 0.0321 0.0434 0.0344 0.0291 0.0384 0.0258 0.0434 0.0000 0.0283 0.0469 0.0396 0.0356 0.0419 0.0432 0.0474 0.0355 0.0432 0.0448 0.0419 0.0483 0.0471 0.0430 0.0628 0.0492 0.0443 0.0484 0.0463 0.0325 0.0394 0.0384 0.0469 0.0488 0.0355 0.0318 0.0465 0.0479 0.0363 0.0441 0.0394 0.0524 0.0419 0.0432 0.0430 0.0418 0.0484 0.0394 0.0403 0.0443 0.0489 0.0432 0.0432 0.0435 0.0490 0.0393 0.0393 0.0417 0.0374 0.0469 0.0511 0.0393 0.0393 
B7 0.0242 0.0198 0.0210 0.0257 0.0175 0.0323 0.0359 0.0270 0.0263 0.0310 0.0247 0.0359 0.0283 0.0000 0.0393 0.0321 0.0376 0.0474 0.0514 0.0398 0.0434 0.0474 0.0514 0.0328 0.0554 0.0528 0.0355 0.0549 0.0576 0.0484 0.0568 0.0426 0.0392 0.0532 0.0465 0.0511 0.0530 0.0434 0.0395 0.0561 0.0545 0.0427 0.0564 0.0436 0.0608 0.0474 0.0514 0.0511 0.0488 0.0506 0.0502 0.0490 0.0504 0.0491 0.0514 0.0514 0.0566 0.0492 0.0555 0.0474 0.0514 0.0454 0.0471 0.0514 0.0555 0.0474 
B8 0.0296 0.0419 0.0378 0.0308 0.0452 0.0432 0.0631 0.0348 0.0325 0.0472 0.0457 0.0469 0.0469 0.0393 0.0000 0.0317 0.0451 0.0507 0.0547 0.0480 0.0628 0.0521 0.0547 0.0377 0.0581 0.0547 0.0466 0.0587 0.0603 0.0623 0.0600 0.0580 0.0550 0.0646 0.0598 0.0752 0.0651 0.0670 0.0587 0.0719 0.0694 0.0687 0.0680 0.0629 0.0811 0.0615 0.0712 0.0469 0.0614 0.0600 0.0671 0.0680 0.0639 0.0605 0.0712 0.0547 0.0716 0.0606 0.0670 0.0670 0.0704 0.0649 0.0585 0.0712 0.0670 0.0587 
C1 0.0227 0.0337 0.0295 0.0219 0.0343 0.0321 0.0460 0.0244 0.0212 0.0356 0.0331 0.0369 0.0396 0.0321 0.0317 0.0092 0.0359 0.0360 0.0394 0.0378 0.0333 0.0258 0.0385 0.0165 0.0418 0.0291 0.0184 0.0446 0.0449 0.0332 0.0435 0.0319 0.0287 0.0366 0.0321 0.0420 0.0525 0.0371 0.0308 0.0427 0.0406 0.0366 0.0390 0.0333 0.0487 0.0337 0.0422 0.0357 0.0341 0.0390 0.0387 0.0376 0.0362 0.0388 0.0396 0.0358 0.0421 0.0389 0.0384 0.0358 0.0472 0.0377 0.0369 0.0409 0.0462 0.0397 
C2 0.0373 0.0340 0.0409 0.0291 0.0314 0.0357 0.0451 0.0342 0.0312 0.0314 0.0218 0.0393 0.0356 0.0376 0.0451 0.0359 0.0130 0.0432 0.0412 0.0235 0.0264 0.0316 0.0435 0.0382 0.0462 0.0382 0.0403 0.0302 0.0466 0.0332 0.0451 0.0366 0.0327 0.0397 0.0434 0.0444 0.0425 0.0377 0.0387 0.0438 0.0439 0.0364 0.0406 0.0421 0.0442 0.0436 0.0429 0.0256 0.0469 0.0523 0.0357 0.0379 0.0491 0.0523 0.0367 0.0486 0.0373 0.0524 0.0302 0.0368 0.0351 0.0349 0.0502 0.0435 0.0388 0.0446 
C3 0.0308 0.0442 0.0395 0.0266 0.0434 0.0383 0.0472 0.0320 0.0282 0.0447 0.0378 0.0368 0.0419 0.0474 0.0507 0.0360 0.0432 0.0140 0.0151 0.0443 0.0345 0.0378 0.0189 0.0444 0.0209 0.0316 0.0444 0.0593 0.0206 0.0388 0.0199 0.0496 0.0490 0.0521 0.0570 0.0660 0.0711 0.0553 0.0485 0.0562 0.0589 0.0556 0.0510 0.0574 0.0597 0.0566 0.0601 0.0632 0.0593 0.0662 0.0480 0.0600 0.0619 0.0667 0.0527 0.0581 0.0529 0.0669 0.0513 0.0594 0.0494 0.0573 0.0646 0.0554 0.0594 0.0566 
D1 0.0335 0.0473 0.0433 0.0272 0.0454 0.0395 0.0511 0.0327 0.0289 0.0460 0.0382 0.0432 0.0432 0.0514 0.0547 0.0394 0.0412 0.0151 0.0000 0.0431 0.0208 0.0294 0.0083 0.0478 0.0068 0.0245 0.0471 0.0549 0.0052 0.0338 0.0045 0.0490 0.0510 0.0498 0.0595 0.0662 0.0739 0.0555 0.0514 0.0521 0.0577 0.0563 0.0464 0.0597 0.0554 0.0582 0.0570 0.0634 0.0623 0.0693 0.0422 0.0602 0.0649 0.0698 0.0474 0.0638 0.0474 0.0700 0.0474 0.0596 0.0431 0.0575 0.0677 0.0514 0.0596 0.0596 
D2 0.0421 0.0424 0.0471 0.0346 0.0399 0.0404 0.0474 0.0355 0.0348 0.0410 0.0335 0.0474 0.0474 0.0398 0.0480 0.0378 0.0235 0.0443 0.0431 0.0118 0.0334 0.0370 0.0462 0.0408 0.0475 0.0397 0.0436 0.0226 0.0488 0.0353 0.0476 0.0375 0.0423 0.0506 0.0526 0.0551 0.0329 0.0399 0.0477 0.0498 0.0526 0.0446 0.0493 0.0498 0.0462 0.0525 0.0505 0.0362 0.0572 0.0591 0.0416 0.0497 0.0588 0.0575 0.0427 0.0598 0.0480 0.0576 0.0460 0.0477 0.0471 0.0485 0.0555 0.0489 0.0616 0.0616 
D3 0.0412 0.0395 0.0449 0.0329 0.0376 0.0395 0.0511 0.0388 0.0350 0.0358 0.0306 0.0432 0.0355 0.0434 0.0628 0.0333 0.0264 0.0345 0.0208 0.0334 0.0000 0.0138 0.0282 0.0358 0.0259 0.0198 0.0321 0.0319 0.0259 0.0163 0.0245 0.0264 0.0281 0.0270 0.0361 0.0437 0.0533 0.0323 0.0285 0.0304 0.0344 0.0331 0.0257 0.0362 0.0322 0.0348 0.0337 0.0397 0.0386 0.0452 0.0223 0.0377 0.0411 0.0457 0.0247 0.0400 0.0253 0.0458 0.0247 0.0361 0.0281 0.0381 0.0437 0.0285 0.0440 0.0440 
E1 0.0404 0.0425 0.0462 0.0344 0.0415 0.0407 0.0564 0.0382 0.0349 0.0393 0.0367 0.0484 0.0432 0.0474 0.0521 0.0258 0.0316 0.0378 0.0294 0.0370 0.0138 0.0135 0.0344 0.0288 0.0333 0.0190 0.0265 0.0319 0.0346 0.0202 0.0331 0.0254 0.0318 0.0287 0.0353 0.0429 0.0580 0.0386 0.0354 0.0313 0.0351 0.0382 0.0268 0.0367 0.0342 0.0343 0.0344 0.0378 0.0378 0.0435 0.0246 0.0370 0.0400 0.0436 0.0265 0.0393 0.0278 0.0437 0.0271 0.0353 0.0313 0.0373 0.0416 0.0296 0.0445 0.0432 
E2 0.0342 0.0479 0.0434 0.0291 0.0466 0.0411 0.0543 0.0345 0.0307 0.0471 0.0403 0.0448 0.0448 0.0514 0.0547 0.0385 0.0435 0.0189 0.0083 0.0462 0.0282 0.0344 0.0128 0.0464 0.0139 0.0294 0.0464 0.0598 0.0129 0.0379 0.0116 0.0509 0.0506 0.0520 0.0590 0.0671 0.0756 0.0562 0.0506 0.0556 0.0593 0.0568 0.0499 0.0593 0.0597 0.0582 0.0597 0.0642 0.0614 0.0684 0.0469 0.0610 0.0641 0.0690 0.0514 0.0630 0.0515 0.0692 0.0505 0.0604 0.0476 0.0583 0.0668 0.0546 0.0604 0.0588 
E3 0.0321 0.0350 0.0357 0.0314 0.0355 0.0381 0.0530 0.0340 0.0314 0.0362 0.0355 0.0433 0.0419 0.0328 0.0377 0.0165 0.0382 0.0444 0.0478 0.0408 0.0358 0.0288 0.0464 0.0180 0.0498 0.0350 0.0209 0.0456 0.0533 0.0350 0.0521 0.0298 0.0281 0.0359 0.0307 0.0409 0.0531 0.0372 0.0305 0.0425 0.0391 0.0365 0.0394 0.0320 0.0478 0.0320 0.0414 0.0372 0.0325 0.0355 0.0380 0.0368 0.0345 0.0352 0.0388 0.0328 0.0415 0.0353 0.0381 0.0350 0.0465 0.0369 0.0333 0.0388 0.0459 0.0381 
F1 0.0377 0.0507 0.0469 0.0321 0.0491 0.0440 0.0564 0.0369 0.0336 0.0496 0.0433 0.0471 0.0483 0.0554 0.0581 0.0418 0.0462 0.0209 0.0068 0.0475 0.0259 0.0333 0.0139 0.0498 0.0107 0.0284 0.0492 0.0583 0.0103 0.0373 0.0084 0.0516 0.0530 0.0525 0.0614 0.0690 0.0769 0.0589 0.0535 0.0553 0.0600 0.0594 0.0498 0.0617 0.0581 0.0601 0.0601 0.0669 0.0639 0.0708 0.0458 0.0632 0.0665 0.0714 0.0501 0.0653 0.0503 0.0716 0.0510 0.0624 0.0477 0.0610 0.0692 0.0538 0.0637 0.0624 
F2 0.0399 0.0496 0.0488 0.0335 0.0474 0.0434 0.0552 0.0360 0.0332 0.0453 0.0408 0.0498 0.0471 0.0528 0.0547 0.0291 0.0382 0.0316 0.0245 0.0397 0.0198 0.0190 0.0294 0.0350 0.0284 0.0140 0.0309 0.0382 0.0294 0.0199 0.0286 0.0302 0.0370 0.0332 0.0418 0.0475 0.0614 0.0411 0.0398 0.0341 0.0397 0.0409 0.0300 0.0418 0.0359 0.0403 0.0374 0.0489 0.0446 0.0497 0.0259 0.0417 0.0468 0.0495 0.0284 0.0464 0.0304 0.0497 0.0309 0.0399 0.0328 0.0418 0.0475 0.0321 0.0505 0.0505 
F3 0.0366 0.0393 0.0400 0.0346 0.0394 0.0471 0.0509 0.0355 0.0348 0.0395 0.0368 0.0430 0.0430 0.0355 0.0466 0.0184 0.0403 0.0444 0.0471 0.0436 0.0321 0.0265 0.0464 0.0209 0.0492 0.0309 0.0000 0.0432 0.0527 0.0336 0.0512 0.0221 0.0292 0.0316 0.0255 0.0319 0.0490 0.0283 0.0246 0.0365 0.0364 0.0261 0.0368 0.0228 0.0383 0.0259 0.0321 0.0357 0.0259 0.0277 0.0333 0.0267 0.0274 0.0263 0.0283 0.0283 0.0341 0.0264 0.0359 0.0246 0.0394 0.0264 0.0245 0.0321 0.0397 0.0321 
F4 0.0607 0.0549 0.0646 0.0519 0.0529 0.0590 0.0628 0.0533 0.0525 0.0524 0.0482 0.0628 0.0628 0.0549 0.0587 0.0446 0.0302 0.0593 0.0549 0.0226 0.0319 0.0319 0.0598 0.0456 0.0583 0.0382 0.0432 0.0000 0.0606 0.0339 0.0590 0.0338 0.0482 0.0458 0.0534 0.0552 0.0419 0.0474 0.0555 0.0428 0.0504 0.0506 0.0425 0.0514 0.0384 0.0514 0.0449 0.0359 0.0570 0.0588 0.0356 0.0497 0.0586 0.0572 0.0357 0.0596 0.0408 0.0574 0.0434 0.0474 0.0384 0.0494 0.0552 0.0395 0.0555 0.0638 
G1 0.0393 0.0534 0.0493 0.0329 0.0515 0.0455 0.0573 0.0385 0.0347 0.0516 0.0441 0.0492 0.0492 0.0576 0.0603 0.0449 0.0466 0.0206 0.0052 0.0488 0.0259 0.0346 0.0129 0.0533 0.0103 0.0294 0.0527 0.0606 0.0084 0.0382 0.0071 0.0541 0.0555 0.0544 0.0643 0.0711 0.0786 0.0601 0.0560 0.0568 0.0623 0.0609 0.0512 0.0643 0.0597 0.0629 0.0615 0.0693 0.0671 0.0742 0.0468 0.0650 0.0698 0.0747 0.0519 0.0686 0.0520 0.0746 0.0519 0.0643 0.0475 0.0622 0.0725 0.0560 0.0643 0.0643 
H1 0.0449 0.0464 0.0501 0.0381 0.0441 0.0438 0.0570 0.0408 0.0385 0.0404 0.0381 0.0514 0.0443 0.0484 0.0623 0.0332 0.0332 0.0388 0.0338 0.0353 0.0163 0.0202 0.0379 0.0350 0.0373 0.0199 0.0336 0.0339 0.0382 0.0141 0.0376 0.0239 0.0277 0.0265 0.0337 0.0396 0.0501 0.0314 0.0299 0.0283 0.0320 0.0314 0.0253 0.0331 0.0279 0.0323 0.0304 0.0459 0.0365 0.0396 0.0204 0.0340 0.0385 0.0393 0.0218 0.0375 0.0240 0.0401 0.0243 0.0322 0.0262 0.0341 0.0374 0.0250 0.0430 0.0422 
H2 0.0386 0.0526 0.0485 0.0322 0.0507 0.0447 0.0565 0.0372 0.0336 0.0509 0.0434 0.0484 0.0484 0.0568 0.0600 0.0435 0.0451 0.0199 0.0045 0.0476 0.0245 0.0331 0.0116 0.0521 0.0084 0.0286 0.0512 0.0590 0.0071 0.0376 0.0038 0.0531 0.0550 0.0539 0.0638 0.0706 0.0791 0.0597 0.0555 0.0563 0.0619 0.0606 0.0504 0.0639 0.0595 0.0625 0.0612 0.0677 0.0666 0.0737 0.0466 0.0645 0.0693 0.0742 0.0514 0.0681 0.0515 0.0744 0.0514 0.0639 0.0467 0.0618 0.0720 0.0555 0.0639 0.0639 
H3 0.0493 0.0447 0.0520 0.0442 0.0426 0.0505 0.0569 0.0449 0.0447 0.0408 0.0389 0.0529 0.0463 0.0426 0.0580 0.0319 0.0366 0.0496 0.0490 0.0375 0.0264 0.0254 0.0509 0.0298 0.0516 0.0302 0.0221 0.0338 0.0541 0.0239 0.0531 0.0166 0.0292 0.0309 0.0318 0.0368 0.0505 0.0332 0.0332 0.0316 0.0330 0.0317 0.0310 0.0304 0.0303 0.0309 0.0310 0.0445 0.0345 0.0290 0.0253 0.0316 0.0360 0.0276 0.0246 0.0332 0.0297 0.0313 0.0301 0.0294 0.0316 0.0313 0.0258 0.0264 0.0448 0.0408 
I1 0.0408 0.0359 0.0411 0.0372 0.0358 0.0419 0.0577 0.0410 0.0387 0.0331 0.0339 0.0440 0.0325 0.0392 0.0550 0.0287 0.0327 0.0490 0.0510 0.0423 0.0281 0.0318 0.0506 0.0281 0.0530 0.0370 0.0292 0.0482 0.0555 0.0277 0.0550 0.0292 0.0127 0.0203 0.0181 0.0288 0.0419 0.0232 0.0151 0.0284 0.0226 0.0214 0.0252 0.0193 0.0311 0.0183 0.0270 0.0314 0.0198 0.0254 0.0214 0.0232 0.0219 0.0255 0.0226 0.0212 0.0239 0.0256 0.0186 0.0215 0.0288 0.0234 0.0237 0.0234 0.0300 0.0249 
J1 0.0518 0.0479 0.0546 0.0456 0.0486 0.0514 0.0683 0.0525 0.0475 0.0442 0.0436 0.0563 0.0394 0.0532 0.0646 0.0366 0.0397 0.0521 0.0498 0.0506 0.0270 0.0287 0.0520 0.0359 0.0525 0.0332 0.0316 0.0458 0.0544 0.0265 0.0539 0.0309 0.0203 0.0105 0.0132 0.0218 0.0465 0.0264 0.0206 0.0189 0.0203 0.0237 0.0163 0.0175 0.0204 0.0149 0.0179 0.0262 0.0157 0.0218 0.0126 0.0172 0.0179 0.0223 0.0119 0.0170 0.0128 0.0223 0.0129 0.0154 0.0187 0.0172 0.0205 0.0175 0.0227 0.0206 
J2 0.0487 0.0444 0.0499 0.0455 0.0460 0.0505 0.0689 0.0509 0.0469 0.0427 0.0431 0.0542 0.0384 0.0465 0.0598 0.0321 0.0434 0.0570 0.0595 0.0526 0.0361 0.0353 0.0590 0.0307 0.0614 0.0418 0.0255 0.0534 0.0643 0.0337 0.0638 0.0318 0.0181 0.0132 0.0082 0.0200 0.0443 0.0238 0.0165 0.0235 0.0213 0.0202 0.0219 0.0130 0.0259 0.0121 0.0198 0.0255 0.0113 0.0164 0.0186 0.0149 0.0134 0.0164 0.0165 0.0129 0.0187 0.0165 0.0174 0.0130 0.0254 0.0147 0.0146 0.0210 0.0220 0.0165 
J3 0.0610 0.0592 0.0649 0.0542 0.0563 0.0593 0.0673 0.0569 0.0528 0.0582 0.0419 0.0716 0.0469 0.0511 0.0752 0.0420 0.0444 0.0660 0.0662 0.0551 0.0437 0.0429 0.0671 0.0409 0.0690 0.0475 0.0319 0.0552 0.0711 0.0396 0.0706 0.0368 0.0288 0.0218 0.0200 0.0030 0.0451 0.0246 0.0283 0.0277 0.0312 0.0166 0.0292 0.0174 0.0270 0.0223 0.0186 0.0245 0.0223 0.0240 0.0221 0.0089 0.0237 0.0227 0.0173 0.0246 0.0219 0.0227 0.0173 0.0068 0.0279 0.0085 0.0209 0.0283 0.0209 0.0283 
J4 0.0588 0.0584 0.0627 0.0520 0.0591 0.0571 0.0650 0.0563 0.0522 0.0599 0.0490 0.0693 0.0488 0.0530 0.0651 0.0525 0.0425 0.0711 0.0739 0.0329 0.0533 0.0580 0.0756 0.0531 0.0769 0.0614 0.0490 0.0419 0.0786 0.0501 0.0791 0.0505 0.0419 0.0465 0.0443 0.0451 0.0051 0.0300 0.0375 0.0500 0.0547 0.0346 0.0523 0.0395 0.0416 0.0440 0.0453 0.0339 0.0468 0.0486 0.0453 0.0398 0.0483 0.0471 0.0414 0.0493 0.0475 0.0472 0.0493 0.0375 0.0521 0.0395 0.0451 0.0533 0.0533 0.0533 
J5 0.0491 0.0500 0.0528 0.0424 0.0494 0.0474 0.0593 0.0466 0.0426 0.0489 0.0382 0.0593 0.0355 0.0434 0.0670 0.0371 0.0377 0.0553 0.0555 0.0399 0.0323 0.0386 0.0562 0.0372 0.0589 0.0411 0.0283 0.0474 0.0601 0.0314 0.0597 0.0332 0.0232 0.0264 0.0238 0.0246 0.0300 0.0000 0.0174 0.0316 0.0351 0.0146 0.0332 0.0193 0.0309 0.0261 0.0247 0.0321 0.0261 0.0278 0.0259 0.0195 0.0275 0.0264 0.0211 0.0285 0.0268 0.0265 0.0285 0.0174 0.0311 0.0192 0.0246 0.0323 0.0247 0.0323 
J6 0.0406 0.0382 0.0410 0.0386 0.0395 0.0434 0.0634 0.0442 0.0403 0.0371 0.0369 0.0471 0.0318 0.0395 0.0587 0.0308 0.0387 0.0485 0.0514 0.0477 0.0285 0.0354 0.0506 0.0305 0.0535 0.0398 0.0246 0.0555 0.0560 0.0299 0.0555 0.0332 0.0151 0.0206 0.0165 0.0283 0.0375 0.0174 0.0000 0.0316 0.0283 0.0168 0.0294 0.0157 0.0347 0.0175 0.0285 0.0321 0.0161 0.0223 0.0272 0.0226 0.0184 0.0228 0.0247 0.0174 0.0260 0.0228 0.0247 0.0211 0.0334 0.0229 0.0209 0.0285 0.0285 0.0211 
K1 0.0594 0.0569 0.0634 0.0524 0.0554 0.0575 0.0697 0.0553 0.0532 0.0527 0.0497 0.0655 0.0465 0.0561 0.0719 0.0427 0.0438 0.0562 0.0521 0.0498 0.0304 0.0313 0.0556 0.0425 0.0553 0.0341 0.0365 0.0428 0.0568 0.0283 0.0563 0.0316 0.0284 0.0189 0.0235 0.0277 0.0500 0.0316 0.0316 0.0194 0.0248 0.0291 0.0194 0.0244 0.0190 0.0229 0.0198 0.0352 0.0258 0.0285 0.0145 0.0227 0.0275 0.0277 0.0133 0.0278 0.0169 0.0284 0.0192 0.0204 0.0199 0.0223 0.0259 0.0180 0.0329 0.0316 
K2 0.0583 0.0510 0.0593 0.0532 0.0489 0.0603 0.0693 0.0549 0.0548 0.0441 0.0497 0.0559 0.0479 0.0545 0.0694 0.0406 0.0439 0.0589 0.0577 0.0526 0.0344 0.0351 0.0593 0.0391 0.0600 0.0397 0.0364 0.0504 0.0623 0.0320 0.0619 0.0330 0.0226 0.0203 0.0213 0.0312 0.0547 0.0351 0.0283 0.0248 0.0162 0.0316 0.0216 0.0239 0.0266 0.0183 0.0260 0.0380 0.0229 0.0273 0.0169 0.0259 0.0248 0.0271 0.0189 0.0246 0.0210 0.0271 0.0174 0.0239 0.0245 0.0257 0.0252 0.0181 0.0344 0.0283 
K3 0.0490 0.0487 0.0521 0.0433 0.0467 0.0482 0.0602 0.0456 0.0422 0.0477 0.0329 0.0585 0.0363 0.0427 0.0687 0.0366 0.0364 0.0556 0.0563 0.0446 0.0331 0.0382 0.0568 0.0365 0.0594 0.0409 0.0261 0.0506 0.0609 0.0314 0.0606 0.0317 0.0214 0.0237 0.0202 0.0166 0.0346 0.0146 0.0168 0.0291 0.0316 0.0089 0.0305 0.0147 0.0286 0.0224 0.0197 0.0276 0.0223 0.0242 0.0237 0.0117 0.0239 0.0228 0.0189 0.0248 0.0237 0.0221 0.0203 0.0096 0.0290 0.0114 0.0210 0.0285 0.0240 0.0285 
K4 0.0550 0.0523 0.0587 0.0484 0.0514 0.0544 0.0687 0.0528 0.0496 0.0479 0.0470 0.0582 0.0441 0.0564 0.0680 0.0390 0.0406 0.0510 0.0464 0.0493 0.0257 0.0268 0.0499 0.0394 0.0498 0.0300 0.0368 0.0425 0.0512 0.0253 0.0504 0.0310 0.0252 0.0163 0.0219 0.0292 0.0523 0.0332 0.0294 0.0194 0.0216 0.0305 0.0144 0.0248 0.0221 0.0196 0.0215 0.0330 0.0241 0.0284 0.0124 0.0239 0.0262 0.0284 0.0148 0.0256 0.0164 0.0293 0.0147 0.0220 0.0191 0.0238 0.0265 0.0166 0.0313 0.0294 
K5 0.0497 0.0461 0.0510 0.0464 0.0460 0.0514 0.0656 0.0491 0.0466 0.0451 0.0408 0.0573 0.0394 0.0436 0.0629 0.0333 0.0421 0.0574 0.0597 0.0498 0.0362 0.0367 0.0593 0.0320 0.0617 0.0418 0.0228 0.0514 0.0643 0.0331 0.0639 0.0304 0.0193 0.0175 0.0130 0.0174 0.0395 0.0193 0.0157 0.0244 0.0239 0.0147 0.0248 0.0104 0.0253 0.0134 0.0175 0.0264 0.0137 0.0165 0.0198 0.0125 0.0153 0.0156 0.0156 0.0157 0.0199 0.0147 0.0192 0.0103 0.0257 0.0121 0.0138 0.0211 0.0229 0.0193 
K6 0.0668 0.0621 0.0708 0.0578 0.0588 0.0594 0.0689 0.0591 0.0584 0.0556 0.0526 0.0689 0.0524 0.0608 0.0811 0.0487 0.0442 0.0597 0.0554 0.0462 0.0322 0.0342 0.0597 0.0478 0.0581 0.0359 0.0383 0.0384 0.0597 0.0279 0.0595 0.0303 0.0311 0.0204 0.0259 0.0270 0.0416 0.0309 0.0347 0.0190 0.0266 0.0286 0.0221 0.0253 0.0077 0.0251 0.0191 0.0383 0.0285 0.0303 0.0139 0.0222 0.0300 0.0288 0.0091 0.0309 0.0143 0.0289 0.0211 0.0198 0.0178 0.0216 0.0270 0.0174 0.0347 0.0347 
K7 0.0512 0.0451 0.0515 0.0484 0.0454 0.0541 0.0691 0.0517 0.0498 0.0423 0.0456 0.0525 0.0419 0.0474 0.0615 0.0337 0.0436 0.0566 0.0582 0.0525 0.0348 0.0343 0.0582 0.0320 0.0601 0.0403 0.0259 0.0514 0.0629 0.0323 0.0625 0.0309 0.0183 0.0149 0.0121 0.0223 0.0440 0.0261 0.0175 0.0229 0.0183 0.0224 0.0196 0.0134 0.0251 0.0093 0.0207 0.0283 0.0123 0.0170 0.0170 0.0171 0.0142 0.0168 0.0163 0.0139 0.0187 0.0169 0.0162 0.0151 0.0242 0.0169 0.0150 0.0174 0.0248 0.0175 
K8 0.0592 0.0572 0.0633 0.0518 0.0555 0.0582 0.0677 0.0541 0.0517 0.0544 0.0452 0.0677 0.0432 0.0514 0.0712 0.0422 0.0429 0.0601 0.0570 0.0505 0.0337 0.0344 0.0597 0.0414 0.0601 0.0374 0.0321 0.0449 0.0615 0.0304 0.0612 0.0310 0.0270 0.0179 0.0198 0.0186 0.0453 0.0247 0.0285 0.0198 0.0260 0.0197 0.0215 0.0175 0.0191 0.0207 0.0124 0.0296 0.0224 0.0241 0.0143 0.0139 0.0238 0.0228 0.0104 0.0247 0.0153 0.0216 0.0175 0.0115 0.0191 0.0133 0.0209 0.0188 0.0260 0.0285 
K9 0.0488 0.0458 0.0526 0.0422 0.0472 0.0471 0.0673 0.0497 0.0425 0.0487 0.0342 0.0590 0.0430 0.0511 0.0469 0.0357 0.0256 0.0632 0.0634 0.0362 0.0397 0.0378 0.0642 0.0372 0.0669 0.0489 0.0357 0.0359 0.0693 0.0459 0.0677 0.0445 0.0314 0.0262 0.0255 0.0245 0.0339 0.0321 0.0321 0.0352 0.0380 0.0276 0.0330 0.0264 0.0383 0.0283 0.0296 0.0000 0.0270 0.0333 0.0307 0.0191 0.0293 0.0338 0.0283 0.0283 0.0286 0.0339 0.0209 0.0173 0.0378 0.0191 0.0319 0.0397 0.0246 0.0321 
L1 0.0511 0.0459 0.0514 0.0490 0.0477 0.0540 0.0735 0.0542 0.0506 0.0449 0.0469 0.0578 0.0418 0.0488 0.0614 0.0341 0.0469 0.0593 0.0623 0.0572 0.0386 0.0378 0.0614 0.0325 0.0639 0.0446 0.0259 0.0570 0.0671 0.0365 0.0666 0.0345 0.0198 0.0157 0.0113 0.0223 0.0468 0.0261 0.0161 0.0258 0.0229 0.0223 0.0241 0.0137 0.0285 0.0123 0.0224 0.0270 0.0045 0.0167 0.0215 0.0170 0.0063 0.0168 0.0187 0.0126 0.0206 0.0169 0.0198 0.0151 0.0282 0.0169 0.0151 0.0224 0.0234 0.0088 
L2 0.0567 0.0526 0.0582 0.0557 0.0532 0.0608 0.0754 0.0579 0.0563 0.0515 0.0516 0.0647 0.0484 0.0506 0.0600 0.0390 0.0523 0.0662 0.0693 0.0591 0.0452 0.0435 0.0684 0.0355 0.0708 0.0497 0.0277 0.0588 0.0742 0.0396 0.0737 0.0290 0.0254 0.0218 0.0164 0.0240 0.0486 0.0278 0.0223 0.0285 0.0273 0.0242 0.0284 0.0165 0.0303 0.0170 0.0241 0.0333 0.0167 0.0050 0.0247 0.0191 0.0183 0.0047 0.0205 0.0116 0.0250 0.0116 0.0260 0.0169 0.0309 0.0187 0.0030 0.0241 0.0297 0.0223 
L3 0.0532 0.0487 0.0570 0.0445 0.0462 0.0515 0.0580 0.0475 0.0456 0.0432 0.0405 0.0553 0.0394 0.0502 0.0671 0.0387 0.0357 0.0480 0.0422 0.0416 0.0223 0.0246 0.0469 0.0380 0.0458 0.0259 0.0333 0.0356 0.0468 0.0204 0.0466 0.0253 0.0214 0.0126 0.0186 0.0221 0.0453 0.0259 0.0272 0.0145 0.0169 0.0237 0.0124 0.0198 0.0139 0.0170 0.0143 0.0307 0.0215 0.0247 0.0045 0.0172 0.0232 0.0239 0.0068 0.0235 0.0101 0.0240 0.0091 0.0150 0.0116 0.0168 0.0221 0.0103 0.0272 0.0272 
M1 0.0541 0.0523 0.0579 0.0473 0.0506 0.0524 0.0645 0.0505 0.0462 0.0513 0.0355 0.0638 0.0403 0.0490 0.0680 0.0376 0.0379 0.0600 0.0602 0.0497 0.0377 0.0370 0.0610 0.0368 0.0632 0.0417 0.0267 0.0497 0.0650 0.0340 0.0645 0.0316 0.0232 0.0172 0.0149 0.0089 0.0398 0.0195 0.0226 0.0227 0.0259 0.0117 0.0239 0.0125 0.0222 0.0171 0.0139 0.0191 0.0170 0.0191 0.0172 0.0041 0.0185 0.0179 0.0127 0.0192 0.0168 0.0178 0.0121 0.0023 0.0224 0.0037 0.0161 0.0235 0.0150 0.0223 
M2 0.0536 0.0484 0.0539 0.0515 0.0500 0.0566 0.0752 0.0561 0.0529 0.0474 0.0490 0.0604 0.0443 0.0504 0.0639 0.0362 0.0491 0.0619 0.0649 0.0588 0.0411 0.0400 0.0641 0.0345 0.0665 0.0468 0.0274 0.0586 0.0698 0.0385 0.0693 0.0360 0.0219 0.0179 0.0134 0.0237 0.0483 0.0275 0.0184 0.0275 0.0248 0.0239 0.0262 0.0153 0.0300 0.0142 0.0238 0.0293 0.0063 0.0183 0.0232 0.0185 0.0056 0.0182 0.0202 0.0148 0.0225 0.0183 0.0220 0.0165 0.0298 0.0183 0.0164 0.0238 0.0257 0.0077 
M3 0.0572 0.0531 0.0587 0.0562 0.0532 0.0613 0.0737 0.0572 0.0564 0.0520 0.0518 0.0652 0.0489 0.0491 0.0605 0.0388 0.0523 0.0667 0.0698 0.0575 0.0457 0.0436 0.0690 0.0352 0.0714 0.0495 0.0263 0.0572 0.0747 0.0393 0.0742 0.0276 0.0255 0.0223 0.0164 0.0227 0.0471 0.0264 0.0228 0.0277 0.0271 0.0228 0.0284 0.0156 0.0288 0.0168 0.0228 0.0338 0.0168 0.0047 0.0239 0.0179 0.0182 0.0017 0.0191 0.0120 0.0247 0.0103 0.0264 0.0155 0.0298 0.0173 0.0017 0.0228 0.0302 0.0228 
M4 0.0572 0.0527 0.0610 0.0484 0.0494 0.0555 0.0593 0.0498 0.0490 0.0463 0.0434 0.0593 0.0432 0.0514 0.0712 0.0396 0.0367 0.0527 0.0474 0.0427 0.0247 0.0265 0.0514 0.0388 0.0501 0.0284 0.0283 0.0357 0.0519 0.0218 0.0514 0.0246 0.0226 0.0119 0.0165 0.0173 0.0414 0.0211 0.0247 0.0133 0.0189 0.0189 0.0148 0.0156 0.0091 0.0163 0.0104 0.0283 0.0187 0.0205 0.0068 0.0127 0.0202 0.0191 0.0000 0.0211 0.0052 0.0192 0.0138 0.0103 0.0100 0.0121 0.0173 0.0103 0.0247 0.0247 
M5 0.0514 0.0473 0.0528 0.0504 0.0494 0.0555 0.0763 0.0563 0.0522 0.0463 0.0486 0.0593 0.0432 0.0514 0.0547 0.0358 0.0486 0.0581 0.0638 0.0598 0.0400 0.0393 0.0630 0.0328 0.0653 0.0464 0.0283 0.0596 0.0686 0.0375 0.0681 0.0332 0.0212 0.0170 0.0129 0.0246 0.0493 0.0285 0.0174 0.0278 0.0246 0.0248 0.0256 0.0157 0.0309 0.0139 0.0247 0.0283 0.0126 0.0116 0.0235 0.0192 0.0148 0.0120 0.0211 0.0000 0.0223 0.0120 0.0211 0.0174 0.0304 0.0192 0.0103 0.0247 0.0247 0.0174 
N1 0.0576 0.0530 0.0614 0.0488 0.0507 0.0558 0.0646 0.0520 0.0502 0.0466 0.0442 0.0596 0.0435 0.0566 0.0716 0.0421 0.0373 0.0529 0.0474 0.0480 0.0253 0.0278 0.0515 0.0415 0.0503 0.0304 0.0341 0.0408 0.0520 0.0240 0.0515 0.0297 0.0239 0.0128 0.0187 0.0219 0.0475 0.0268 0.0260 0.0169 0.0210 0.0237 0.0164 0.0199 0.0143 0.0187 0.0153 0.0286 0.0206 0.0250 0.0101 0.0168 0.0225 0.0247 0.0052 0.0223 0.0058 0.0248 0.0134 0.0148 0.0136 0.0164 0.0229 0.0151 0.0245 0.0255 
N2 0.0573 0.0532 0.0588 0.0563 0.0533 0.0615 0.0739 0.0573 0.0565 0.0522 0.0519 0.0654 0.0490 0.0492 0.0606 0.0389 0.0524 0.0669 0.0700 0.0576 0.0458 0.0437 0.0692 0.0353 0.0716 0.0497 0.0264 0.0574 0.0746 0.0401 0.0744 0.0313 0.0256 0.0223 0.0165 0.0227 0.0472 0.0265 0.0228 0.0284 0.0271 0.0221 0.0293 0.0147 0.0289 0.0169 0.0216 0.0339 0.0169 0.0116 0.0240 0.0178 0.0183 0.0103 0.0192 0.0120 0.0248 0.0051 0.0265 0.0156 0.0299 0.0174 0.0085 0.0228 0.0303 0.0228 
N3 0.0531 0.0486 0.0569 0.0444 0.0454 0.0514 0.0634 0.0491 0.0451 0.0423 0.0344 0.0552 0.0393 0.0555 0.0670 0.0384 0.0302 0.0513 0.0474 0.0460 0.0247 0.0271 0.0505 0.0381 0.0510 0.0309 0.0359 0.0434 0.0519 0.0243 0.0514 0.0301 0.0186 0.0129 0.0174 0.0173 0.0493 0.0285 0.0247 0.0192 0.0174 0.0203 0.0147 0.0192 0.0211 0.0162 0.0175 0.0209 0.0198 0.0260 0.0091 0.0121 0.0220 0.0264 0.0138 0.0211 0.0134 0.0265 0.0000 0.0103 0.0178 0.0121 0.0246 0.0174 0.0174 0.0247 
N4 0.0531 0.0513 0.0569 0.0464 0.0494 0.0514 0.0634 0.0490 0.0450 0.0503 0.0344 0.0634 0.0393 0.0474 0.0670 0.0358 0.0368 0.0594 0.0596 0.0477 0.0361 0.0353 0.0604 0.0350 0.0624 0.0399 0.0246 0.0474 0.0643 0.0322 0.0639 0.0294 0.0215 0.0154 0.0130 0.0068 0.0375 0.0174 0.0211 0.0204 0.0239 0.0096 0.0220 0.0103 0.0198 0.0151 0.0115 0.0173 0.0151 0.0169 0.0150 0.0023 0.0165 0.0155 0.0103 0.0174 0.0148 0.0156 0.0103 0.0000 0.0207 0.0017 0.0138 0.0211 0.0138 0.0211 
O1 0.0556 0.0513 0.0594 0.0469 0.0484 0.0539 0.0593 0.0498 0.0488 0.0450 0.0424 0.0576 0.0417 0.0514 0.0704 0.0472 0.0351 0.0494 0.0431 0.0471 0.0281 0.0313 0.0476 0.0465 0.0477 0.0328 0.0394 0.0384 0.0475 0.0262 0.0467 0.0316 0.0288 0.0187 0.0254 0.0279 0.0521 0.0311 0.0334 0.0199 0.0245 0.0290 0.0191 0.0257 0.0178 0.0242 0.0191 0.0378 0.0282 0.0309 0.0116 0.0224 0.0298 0.0298 0.0100 0.0304 0.0136 0.0299 0.0178 0.0207 0.0075 0.0189 0.0279 0.0157 0.0237 0.0266 
O2 0.0511 0.0493 0.0549 0.0444 0.0474 0.0494 0.0613 0.0478 0.0438 0.0483 0.0325 0.0613 0.0374 0.0454 0.0649 0.0377 0.0349 0.0573 0.0575 0.0485 0.0381 0.0373 0.0583 0.0369 0.0610 0.0418 0.0264 0.0494 0.0622 0.0341 0.0618 0.0313 0.0234 0.0172 0.0147 0.0085 0.0395 0.0192 0.0229 0.0223 0.0257 0.0114 0.0238 0.0121 0.0216 0.0169 0.0133 0.0191 0.0169 0.0187 0.0168 0.0037 0.0183 0.0173 0.0121 0.0192 0.0164 0.0174 0.0121 0.0017 0.0189 0.0017 0.0155 0.0229 0.0121 0.0192 
O3 0.0551 0.0511 0.0566 0.0541 0.0512 0.0593 0.0716 0.0551 0.0543 0.0500 0.0497 0.0631 0.0469 0.0471 0.0585 0.0369 0.0502 0.0646 0.0677 0.0555 0.0437 0.0416 0.0668 0.0333 0.0692 0.0475 0.0245 0.0552 0.0725 0.0374 0.0720 0.0258 0.0237 0.0205 0.0146 0.0209 0.0451 0.0246 0.0209 0.0259 0.0252 0.0210 0.0265 0.0138 0.0270 0.0150 0.0209 0.0319 0.0151 0.0030 0.0221 0.0161 0.0164 0.0017 0.0173 0.0103 0.0229 0.0085 0.0246 0.0138 0.0279 0.0155 0.0000 0.0209 0.0283 0.0209 
O4 0.0607 0.0527 0.0610 0.0565 0.0494 0.0638 0.0677 0.0546 0.0571 0.0463 0.0514 0.0593 0.0511 0.0514 0.0712 0.0409 0.0435 0.0554 0.0514 0.0489 0.0285 0.0296 0.0546 0.0388 0.0538 0.0321 0.0321 0.0395 0.0560 0.0250 0.0555 0.0264 0.0234 0.0175 0.0210 0.0283 0.0533 0.0323 0.0285 0.0180 0.0181 0.0285 0.0166 0.0211 0.0174 0.0174 0.0188 0.0397 0.0224 0.0241 0.0103 0.0235 0.0238 0.0228 0.0103 0.0247 0.0151 0.0228 0.0174 0.0211 0.0157 0.0229 0.0209 0.0000 0.0361 0.0285 
O5 0.0531 0.0513 0.0569 0.0464 0.0514 0.0514 0.0719 0.0556 0.0482 0.0503 0.0369 0.0634 0.0393 0.0555 0.0670 0.0462 0.0388 0.0594 0.0596 0.0616 0.0440 0.0445 0.0604 0.0459 0.0637 0.0505 0.0397 0.0555 0.0643 0.0430 0.0639 0.0448 0.0300 0.0227 0.0220 0.0209 0.0533 0.0247 0.0285 0.0329 0.0344 0.0240 0.0313 0.0229 0.0347 0.0248 0.0260 0.0246 0.0234 0.0297 0.0272 0.0150 0.0257 0.0302 0.0247 0.0247 0.0245 0.0303 0.0174 0.0138 0.0237 0.0121 0.0283 0.0361 0.0000 0.0211 
O6 0.0485 0.0434 0.0488 0.0464 0.0454 0.0514 0.0719 0.0538 0.0498 0.0423 0.0447 0.0552 0.0393 0.0474 0.0587 0.0397 0.0446 0.0566 0.0596 0.0616 0.0440 0.0432 0.0588 0.0381 0.0624 0.0505 0.0321 0.0638 0.0643 0.0422 0.0639 0.0408 0.0249 0.0206 0.0165 0.0283 0.0533 0.0323 0.0211 0.0316 0.0283 0.0285 0.0294 0.0193 0.0347 0.0175 0.0285 0.0321 0.0088 0.0223 0.0272 0.0223 0.0077 0.0228 0.0247 0.0174 0.0255 0.0228 0.0247 0.0211 0.0266 0.0192 0.0209 0.0285 0.0211 0.0000 
