# Supplementary material for: Inferring within-patient HIV-1 evolutionary dynamics under anti-HIV therapy using serial virus samples with vSPA
Source: BMC Bioinformatics. 2009 Oct 29;10:360. doi: 10.1186/1471-2105-10-360 (PMC2776027; doi:10.1186/1471-2105-10-360)
Supplement: Additional file 5 — The vSPA programs and four datasets analyzed in this study. The programs developed to carry out the vSPA algorithm and four datasets analyzed in this study and are included in this ZIP file. [file 1471-2105-10-360-S5.zip › vSPA/Output_example/cluster_range.txt]

A1 A2 A3 A4 A5 A6 A7 B1 B2 B3 B4 B5 B6 B7 B8 C1 C2 C3 D1 D2 D3 E1 E2 E3 F1 F2 F3 F4 G1 H1 H2 H3 I1 J1 J2 J3 J4 J5 J6 K1 K2 K3 K4 K5 K6 K7 K8 K9 L1 L2 L3 M1 M2 M3 M4 M5 N1 N2 N3 N4 O1 O2 O3 O4 O5 O6
B1 0.0034-0.0321 0.0209-0.0437 0.0068-0.0434 0.0034-0.0283 0.0211-0.0397 0.0138-0.0397 0.0321-0.0434 
B2 0.0000-0.0321 0.0173-0.0361 0.0034-0.0359 0.0000-0.0174 0.0174-0.0361 0.0138-0.0247 0.0321-0.0359 
B3 0.0246-0.0477 0.0173-0.0361 0.0245-0.0477 0.0173-0.0361 0.0173-0.0323 0.0321-0.0400 0.0434-0.0517 
B4 0.0174-0.0397 0.0209-0.0285 0.0209-0.0397 0.0103-0.0211 0.0138-0.0285 0.0211-0.0247 0.0321-0.0437 
B5 0.0246-0.0395 0.0283-0.0359 0.0246-0.0395 0.0173-0.0283 0.0283-0.0321 0.0397-0.0397 0.0285-0.0285 
B6 0.0209-0.0395 0.0319-0.0359 0.0319-0.0395 0.0209-0.0283 0.0321-0.0397 0.0321-0.0321 0.0434-0.0434 
B7 0.0174-0.0285 0.0173-0.0211 0.0173-0.0246 0.0211-0.0285 0.0103-0.0211 0.0323-0.0323 0.0359-0.0359 
B8 0.0208-0.0354 0.0318-0.0471 0.0280-0.0469 0.0244-0.0355 0.0355-0.0511 0.0432-0.0432 0.0631-0.0631 
C1 0.0103-0.0393 0.0211-0.0434 0.0138-0.0432 0.0103-0.0319 0.0211-0.0434 0.0211-0.0395 0.0397-0.0514 0.0068-0.0357 0.0068-0.0283 0.0211-0.0514 0.0211-0.0434 0.0319-0.0432 0.0319-0.0511 0.0281-0.0359 0.0280-0.0354 
C2 0.0281-0.0587 0.0245-0.0468 0.0318-0.0587 0.0173-0.0392 0.0245-0.0430 0.0319-0.0430 0.0432-0.0471 0.0208-0.0471 0.0208-0.0395 0.0173-0.0469 0.0102-0.0392 0.0355-0.0468 0.0208-0.0468 0.0357-0.0395 0.0355-0.0549 
C3 0.0244-0.0471 0.0393-0.0514 0.0246-0.0511 0.0208-0.0321 0.0393-0.0477 0.0355-0.0397 0.0432-0.0514 0.0208-0.0434 0.0208-0.0359 0.0392-0.0517 0.0280-0.0437 0.0355-0.0392 0.0392-0.0434 0.0437-0.0514 0.0469-0.0547 
D1 0.0281-0.0471 0.0434-0.0514 0.0319-0.0511 0.0245-0.0281 0.0434-0.0474 0.0395-0.0395 0.0511-0.0511 0.0245-0.0432 0.0245-0.0357 0.0432-0.0514 0.0318-0.0434 0.0432-0.0432 0.0432-0.0432 0.0514-0.0514 0.0547-0.0547 0.0318-0.0509 0.0355-0.0469 0.0068-0.0283 
D2 0.0318-0.0628 0.0355-0.0507 0.0355-0.0628 0.0244-0.0430 0.0318-0.0469 0.0355-0.0469 0.0430-0.0507 0.0244-0.0507 0.0244-0.0430 0.0281-0.0509 0.0244-0.0430 0.0430-0.0507 0.0430-0.0507 0.0355-0.0430 0.0430-0.0547 0.0246-0.0469 0.0034-0.0392 0.0281-0.0670 
D3 0.0357-0.0552 0.0357-0.0434 0.0393-0.0552 0.0245-0.0357 0.0357-0.0395 0.0395-0.0395 0.0511-0.0511 0.0281-0.0511 0.0281-0.0434 0.0283-0.0434 0.0244-0.0357 0.0432-0.0432 0.0355-0.0355 0.0434-0.0434 0.0628-0.0628 0.0246-0.0434 0.0209-0.0319 0.0244-0.0511 
E1 0.0246-0.0628 0.0173-0.0587 0.0245-0.0628 0.0245-0.0430 0.0173-0.0549 0.0321-0.0469 0.0511-0.0670 0.0244-0.0587 0.0244-0.0509 0.0138-0.0552 0.0244-0.0471 0.0357-0.0587 0.0281-0.0549 0.0283-0.0590 0.0392-0.0624 0.0068-0.0430 0.0209-0.0430 0.0208-0.0631 0.0208-0.0432 0.0208-0.0543 0.0068-0.0209 
E2 0.0173-0.0549 0.0319-0.0593 0.0173-0.0590 0.0209-0.0355 0.0321-0.0552 0.0321-0.0471 0.0511-0.0590 0.0173-0.0509 0.0173-0.0432 0.0357-0.0593 0.0318-0.0511 0.0357-0.0509 0.0357-0.0509 0.0359-0.0593 0.0392-0.0626 0.0173-0.0549 0.0355-0.0547 0.0068-0.0357 0.0034-0.0209 0.0318-0.0587 0.0209-0.0432 
E3 0.0245-0.0517 0.0173-0.0434 0.0245-0.0517 0.0246-0.0400 0.0173-0.0440 0.0321-0.0440 0.0432-0.0642 0.0245-0.0558 0.0245-0.0480 0.0138-0.0514 0.0245-0.0434 0.0357-0.0477 0.0281-0.0511 0.0281-0.0400 0.0318-0.0432 0.0000-0.0395 0.0211-0.0590 0.0357-0.0511 0.0432-0.0509 0.0246-0.0549 0.0209-0.0434 
F1 0.0281-0.0590 0.0359-0.0634 0.0281-0.0631 0.0245-0.0393 0.0359-0.0593 0.0321-0.0511 0.0511-0.0631 0.0245-0.0549 0.0245-0.0471 0.0357-0.0634 0.0318-0.0552 0.0393-0.0549 0.0432-0.0549 0.0474-0.0634 0.0469-0.0667 0.0246-0.0590 0.0355-0.0587 0.0068-0.0469 0.0000-0.0172 0.0318-0.0590 0.0208-0.0355 0.0208-0.0511 0.0000-0.0392 0.0357-0.0590 
F2 0.0318-0.0555 0.0397-0.0596 0.0355-0.0593 0.0280-0.0359 0.0397-0.0555 0.0397-0.0474 0.0514-0.0593 0.0244-0.0511 0.0244-0.0434 0.0319-0.0596 0.0319-0.0514 0.0469-0.0514 0.0434-0.0511 0.0437-0.0596 0.0505-0.0587 0.0173-0.0434 0.0318-0.0474 0.0208-0.0511 0.0209-0.0281 0.0280-0.0547 0.0173-0.0211 0.0068-0.0359 0.0209-0.0432 0.0208-0.0474 
F3 0.0318-0.0469 0.0318-0.0432 0.0318-0.0469 0.0318-0.0355 0.0318-0.0432 0.0471-0.0471 0.0509-0.0509 0.0318-0.0430 0.0318-0.0355 0.0281-0.0471 0.0318-0.0393 0.0430-0.0430 0.0430-0.0430 0.0355-0.0355 0.0466-0.0466 0.0137-0.0244 0.0357-0.0432 0.0430-0.0471 0.0471-0.0471 0.0354-0.0545 0.0321-0.0321 0.0137-0.0321 0.0354-0.0511 0.0137-0.0318 
F4 0.0549-0.0755 0.0469-0.0628 0.0587-0.0755 0.0430-0.0549 0.0509-0.0549 0.0590-0.0590 0.0628-0.0628 0.0469-0.0628 0.0469-0.0549 0.0393-0.0631 0.0430-0.0549 0.0628-0.0628 0.0628-0.0628 0.0549-0.0549 0.0587-0.0587 0.0395-0.0511 0.0138-0.0471 0.0432-0.0799 0.0549-0.0549 0.0103-0.0355 0.0319-0.0319 0.0245-0.0393 0.0549-0.0712 0.0393-0.0590 
G1 0.0281-0.0590 0.0434-0.0634 0.0319-0.0631 0.0245-0.0393 0.0434-0.0593 0.0395-0.0511 0.0511-0.0631 0.0245-0.0549 0.0245-0.0471 0.0395-0.0634 0.0318-0.0552 0.0432-0.0549 0.0432-0.0549 0.0514-0.0634 0.0547-0.0667 0.0318-0.0628 0.0355-0.0587 0.0068-0.0395 0.0000-0.0103 0.0318-0.0628 0.0208-0.0318 0.0208-0.0549 0.0000-0.0319 0.0432-0.0628 0.0000-0.0280 0.0209-0.0393 0.0471-0.0590 0.0549-0.0670 
H1 0.0319-0.0673 0.0393-0.0552 0.0357-0.0673 0.0281-0.0511 0.0393-0.0511 0.0357-0.0552 0.0549-0.0631 0.0245-0.0549 0.0245-0.0511 0.0281-0.0552 0.0280-0.0471 0.0471-0.0549 0.0393-0.0509 0.0432-0.0552 0.0545-0.0667 0.0209-0.0471 0.0209-0.0468 0.0208-0.0631 0.0245-0.0587 0.0173-0.0545 0.0103-0.0355 0.0103-0.0392 0.0245-0.0628 0.0208-0.0471 0.0208-0.0670 0.0103-0.0511 0.0208-0.0434 0.0209-0.0468 0.0208-0.0709 
H2 0.0319-0.0552 0.0474-0.0596 0.0357-0.0593 0.0281-0.0357 0.0474-0.0555 0.0434-0.0474 0.0552-0.0593 0.0281-0.0511 0.0281-0.0434 0.0434-0.0596 0.0355-0.0514 0.0471-0.0511 0.0471-0.0511 0.0555-0.0596 0.0587-0.0628 0.0319-0.0590 0.0357-0.0549 0.0103-0.0359 0.0034-0.0068 0.0355-0.0590 0.0209-0.0281 0.0209-0.0511 0.0000-0.0283 0.0434-0.0590 0.0000-0.0244 0.0245-0.0357 0.0474-0.0552 0.0552-0.0631 0.0000-0.0173 
H3 0.0318-0.0673 0.0318-0.0549 0.0392-0.0673 0.0355-0.0511 0.0318-0.0471 0.0471-0.0552 0.0549-0.0590 0.0393-0.0549 0.0393-0.0511 0.0281-0.0552 0.0318-0.0471 0.0509-0.0549 0.0430-0.0509 0.0355-0.0471 0.0466-0.0667 0.0208-0.0393 0.0209-0.0468 0.0281-0.0631 0.0393-0.0587 0.0173-0.0545 0.0173-0.0355 0.0103-0.0392 0.0393-0.0628 0.0137-0.0393 0.0281-0.0670 0.0173-0.0511 0.0137-0.0281 0.0209-0.0468 0.0355-0.0709 
I1 0.0283-0.0724 0.0281-0.0558 0.0281-0.0724 0.0246-0.0517 0.0281-0.0558 0.0359-0.0514 0.0514-0.0681 0.0246-0.0681 0.0246-0.0600 0.0173-0.0600 0.0208-0.0474 0.0357-0.0596 0.0245-0.0434 0.0321-0.0600 0.0432-0.0759 0.0138-0.0600 0.0103-0.0552 0.0392-0.0681 0.0432-0.0593 0.0246-0.0631 0.0209-0.0359 0.0103-0.0555 0.0319-0.0634 0.0103-0.0600 0.0392-0.0677 0.0283-0.0514 0.0208-0.0514 0.0357-0.0634 0.0393-0.0716 0.0173-0.0514 0.0434-0.0677 0.0208-0.0514 
J1 0.0395-0.0719 0.0357-0.0593 0.0432-0.0719 0.0357-0.0514 0.0357-0.0596 0.0434-0.0555 0.0634-0.0763 0.0357-0.0719 0.0357-0.0596 0.0321-0.0638 0.0355-0.0514 0.0511-0.0634 0.0318-0.0432 0.0474-0.0596 0.0587-0.0712 0.0246-0.0514 0.0246-0.0596 0.0355-0.0677 0.0395-0.0638 0.0319-0.0712 0.0174-0.0400 0.0103-0.0517 0.0395-0.0681 0.0173-0.0514 0.0355-0.0724 0.0209-0.0480 0.0246-0.0397 0.0357-0.0596 0.0357-0.0763 0.0138-0.0471 0.0397-0.0724 0.0138-0.0471 0.0068-0.0437 
J2 0.0395-0.0634 0.0357-0.0514 0.0432-0.0634 0.0357-0.0514 0.0357-0.0555 0.0434-0.0555 0.0634-0.0763 0.0357-0.0677 0.0357-0.0596 0.0321-0.0558 0.0355-0.0514 0.0511-0.0555 0.0318-0.0432 0.0397-0.0514 0.0587-0.0628 0.0246-0.0434 0.0246-0.0596 0.0471-0.0638 0.0514-0.0638 0.0393-0.0712 0.0285-0.0400 0.0173-0.0517 0.0471-0.0681 0.0173-0.0434 0.0471-0.0724 0.0321-0.0480 0.0245-0.0283 0.0474-0.0596 0.0474-0.0763 0.0246-0.0437 0.0517-0.0724 0.0245-0.0432 0.0034-0.0437 
J3 0.0511-0.0803 0.0471-0.0677 0.0549-0.0803 0.0471-0.0593 0.0432-0.0677 0.0552-0.0634 0.0631-0.0716 0.0432-0.0759 0.0432-0.0593 0.0434-0.0763 0.0318-0.0511 0.0673-0.0759 0.0430-0.0509 0.0471-0.0552 0.0709-0.0795 0.0357-0.0474 0.0281-0.0593 0.0590-0.0716 0.0634-0.0677 0.0430-0.0667 0.0397-0.0477 0.0281-0.0552 0.0590-0.0719 0.0281-0.0471 0.0590-0.0763 0.0395-0.0558 0.0281-0.0357 0.0511-0.0593 0.0593-0.0803 0.0281-0.0514 0.0638-0.0763 0.0281-0.0509 0.0137-0.0434 
J4 0.0509-0.0759 0.0509-0.0634 0.0547-0.0759 0.0469-0.0552 0.0549-0.0634 0.0549-0.0593 0.0631-0.0670 0.0469-0.0716 0.0469-0.0552 0.0509-0.0719 0.0392-0.0552 0.0670-0.0716 0.0469-0.0507 0.0509-0.0552 0.0628-0.0673 0.0434-0.0631 0.0285-0.0549 0.0593-0.0803 0.0716-0.0763 0.0209-0.0434 0.0474-0.0593 0.0432-0.0755 0.0670-0.0847 0.0432-0.0667 0.0593-0.0852 0.0552-0.0716 0.0432-0.0549 0.0361-0.0477 0.0673-0.0893 0.0359-0.0709 0.0719-0.0852 0.0359-0.0709 0.0318-0.0631 
J5 0.0434-0.0634 0.0471-0.0514 0.0471-0.0634 0.0395-0.0434 0.0474-0.0514 0.0474-0.0474 0.0593-0.0593 0.0395-0.0593 0.0395-0.0434 0.0434-0.0596 0.0319-0.0434 0.0593-0.0593 0.0355-0.0355 0.0434-0.0434 0.0670-0.0670 0.0321-0.0395 0.0283-0.0434 0.0511-0.0593 0.0555-0.0555 0.0318-0.0507 0.0323-0.0323 0.0283-0.0474 0.0511-0.0596 0.0283-0.0395 0.0511-0.0638 0.0397-0.0437 0.0283-0.0283 0.0474-0.0474 0.0514-0.0677 0.0283-0.0432 0.0558-0.0638 0.0283-0.0432 0.0173-0.0359 
J6 0.0357-0.0511 0.0355-0.0395 0.0355-0.0511 0.0357-0.0395 0.0357-0.0434 0.0434-0.0434 0.0634-0.0634 0.0357-0.0552 0.0357-0.0474 0.0319-0.0474 0.0355-0.0395 0.0471-0.0471 0.0318-0.0318 0.0395-0.0395 0.0587-0.0587 0.0209-0.0395 0.0246-0.0474 0.0471-0.0514 0.0514-0.0514 0.0393-0.0587 0.0285-0.0285 0.0173-0.0477 0.0393-0.0555 0.0173-0.0395 0.0471-0.0596 0.0361-0.0437 0.0246-0.0246 0.0555-0.0555 0.0474-0.0634 0.0247-0.0393 0.0517-0.0596 0.0318-0.0393 0.0068-0.0321 
K1 0.0395-0.0847 0.0434-0.0716 0.0434-0.0847 0.0395-0.0638 0.0434-0.0638 0.0434-0.0681 0.0593-0.0719 0.0357-0.0716 0.0357-0.0638 0.0359-0.0724 0.0393-0.0638 0.0593-0.0719 0.0393-0.0552 0.0474-0.0634 0.0587-0.0839 0.0246-0.0552 0.0283-0.0555 0.0355-0.0803 0.0395-0.0638 0.0281-0.0670 0.0211-0.0400 0.0138-0.0474 0.0395-0.0716 0.0246-0.0552 0.0393-0.0724 0.0209-0.0480 0.0321-0.0434 0.0319-0.0514 0.0395-0.0763 0.0103-0.0471 0.0397-0.0724 0.0103-0.0471 0.0103-0.0477 0.0034-0.0323 0.0138-0.0321 0.0173-0.0359 0.0321-0.0634 0.0247-0.0361 0.0285-0.0359 
K2 0.0511-0.0763 0.0432-0.0634 0.0509-0.0763 0.0395-0.0638 0.0432-0.0555 0.0555-0.0681 0.0593-0.0719 0.0434-0.0638 0.0434-0.0638 0.0319-0.0638 0.0393-0.0638 0.0471-0.0634 0.0432-0.0552 0.0514-0.0555 0.0667-0.0755 0.0319-0.0514 0.0283-0.0587 0.0393-0.0719 0.0434-0.0638 0.0281-0.0670 0.0211-0.0400 0.0138-0.0509 0.0434-0.0681 0.0245-0.0474 0.0393-0.0724 0.0209-0.0480 0.0321-0.0392 0.0319-0.0587 0.0395-0.0763 0.0103-0.0437 0.0437-0.0724 0.0103-0.0393 0.0068-0.0477 0.0034-0.0323 0.0138-0.0285 0.0173-0.0392 0.0395-0.0667 0.0247-0.0393 0.0247-0.0323 
K3 0.0357-0.0763 0.0355-0.0638 0.0355-0.0763 0.0357-0.0555 0.0357-0.0638 0.0434-0.0596 0.0552-0.0719 0.0319-0.0719 0.0319-0.0555 0.0319-0.0724 0.0208-0.0474 0.0471-0.0719 0.0318-0.0471 0.0319-0.0555 0.0587-0.0755 0.0209-0.0474 0.0173-0.0555 0.0471-0.0719 0.0514-0.0681 0.0318-0.0670 0.0285-0.0440 0.0173-0.0514 0.0393-0.0724 0.0173-0.0474 0.0471-0.0768 0.0359-0.0520 0.0173-0.0321 0.0474-0.0555 0.0474-0.0807 0.0246-0.0477 0.0517-0.0768 0.0244-0.0471 0.0068-0.0397 0.0138-0.0323 0.0138-0.0285 0.0103-0.0246 0.0245-0.0511 0.0103-0.0247 0.0068-0.0285 
K4 0.0395-0.0759 0.0434-0.0631 0.0434-0.0759 0.0395-0.0555 0.0434-0.0596 0.0434-0.0596 0.0593-0.0719 0.0357-0.0716 0.0357-0.0638 0.0321-0.0638 0.0393-0.0555 0.0471-0.0634 0.0393-0.0471 0.0514-0.0634 0.0587-0.0752 0.0246-0.0552 0.0283-0.0514 0.0355-0.0716 0.0395-0.0555 0.0281-0.0670 0.0211-0.0323 0.0138-0.0437 0.0395-0.0631 0.0246-0.0552 0.0393-0.0638 0.0209-0.0400 0.0321-0.0434 0.0319-0.0514 0.0395-0.0677 0.0103-0.0471 0.0397-0.0638 0.0103-0.0471 0.0068-0.0477 0.0034-0.0285 0.0138-0.0285 0.0173-0.0359 0.0395-0.0634 0.0247-0.0361 0.0247-0.0323 
K5 0.0357-0.0763 0.0355-0.0638 0.0355-0.0763 0.0357-0.0555 0.0357-0.0638 0.0434-0.0596 0.0552-0.0719 0.0357-0.0719 0.0357-0.0555 0.0319-0.0724 0.0281-0.0474 0.0471-0.0719 0.0318-0.0471 0.0319-0.0555 0.0587-0.0755 0.0209-0.0474 0.0246-0.0555 0.0471-0.0719 0.0514-0.0681 0.0318-0.0670 0.0285-0.0440 0.0173-0.0514 0.0393-0.0724 0.0173-0.0474 0.0471-0.0768 0.0359-0.0520 0.0173-0.0321 0.0474-0.0555 0.0474-0.0807 0.0246-0.0477 0.0517-0.0768 0.0244-0.0471 0.0034-0.0397 0.0068-0.0285 0.0068-0.0247 0.0103-0.0246 0.0245-0.0511 0.0103-0.0247 0.0068-0.0285 
K6 0.0514-0.0893 0.0474-0.0759 0.0552-0.0893 0.0395-0.0677 0.0474-0.0677 0.0555-0.0634 0.0593-0.0759 0.0434-0.0759 0.0434-0.0677 0.0359-0.0763 0.0393-0.0677 0.0593-0.0759 0.0432-0.0590 0.0514-0.0677 0.0712-0.0883 0.0359-0.0593 0.0283-0.0593 0.0393-0.0847 0.0434-0.0634 0.0281-0.0631 0.0211-0.0397 0.0138-0.0471 0.0434-0.0759 0.0283-0.0593 0.0393-0.0719 0.0209-0.0477 0.0321-0.0434 0.0319-0.0437 0.0395-0.0759 0.0103-0.0509 0.0437-0.0719 0.0103-0.0509 0.0103-0.0514 0.0034-0.0359 0.0138-0.0359 0.0173-0.0357 0.0321-0.0511 0.0247-0.0359 0.0285-0.0397 
K7 0.0434-0.0677 0.0357-0.0552 0.0432-0.0677 0.0434-0.0555 0.0357-0.0514 0.0514-0.0596 0.0634-0.0719 0.0434-0.0638 0.0434-0.0638 0.0321-0.0555 0.0357-0.0555 0.0471-0.0552 0.0393-0.0471 0.0395-0.0555 0.0587-0.0670 0.0246-0.0474 0.0321-0.0555 0.0511-0.0634 0.0555-0.0596 0.0393-0.0670 0.0323-0.0361 0.0173-0.0477 0.0471-0.0638 0.0173-0.0474 0.0511-0.0681 0.0359-0.0440 0.0173-0.0359 0.0474-0.0555 0.0514-0.0719 0.0246-0.0397 0.0558-0.0681 0.0244-0.0393 0.0034-0.0397 0.0068-0.0247 0.0068-0.0211 0.0103-0.0359 0.0319-0.0552 0.0174-0.0361 0.0138-0.0247 
K8 0.0474-0.0763 0.0474-0.0638 0.0552-0.0763 0.0395-0.0555 0.0474-0.0638 0.0555-0.0596 0.0593-0.0719 0.0434-0.0719 0.0434-0.0555 0.0359-0.0724 0.0357-0.0555 0.0593-0.0719 0.0393-0.0471 0.0474-0.0555 0.0670-0.0755 0.0359-0.0474 0.0283-0.0555 0.0393-0.0719 0.0434-0.0681 0.0281-0.0670 0.0211-0.0440 0.0138-0.0514 0.0434-0.0724 0.0283-0.0474 0.0393-0.0768 0.0209-0.0520 0.0321-0.0321 0.0319-0.0555 0.0395-0.0807 0.0103-0.0477 0.0437-0.0768 0.0103-0.0471 0.0103-0.0397 0.0034-0.0285 0.0138-0.0247 0.0103-0.0246 0.0395-0.0511 0.0247-0.0247 0.0285-0.0285 
K9 0.0432-0.0631 0.0355-0.0511 0.0469-0.0631 0.0393-0.0432 0.0393-0.0511 0.0471-0.0471 0.0673-0.0673 0.0355-0.0673 0.0355-0.0511 0.0357-0.0593 0.0318-0.0355 0.0590-0.0590 0.0430-0.0430 0.0511-0.0511 0.0469-0.0469 0.0318-0.0395 0.0173-0.0359 0.0590-0.0673 0.0634-0.0634 0.0281-0.0469 0.0397-0.0397 0.0281-0.0471 0.0590-0.0677 0.0281-0.0471 0.0590-0.0719 0.0434-0.0558 0.0357-0.0357 0.0359-0.0359 0.0634-0.0759 0.0434-0.0514 0.0638-0.0719 0.0430-0.0509 0.0246-0.0434 0.0173-0.0321 0.0173-0.0319 0.0208-0.0281 0.0283-0.0395 0.0321-0.0321 0.0321-0.0321 
L1 0.0434-0.0677 0.0357-0.0555 0.0432-0.0677 0.0434-0.0555 0.0357-0.0596 0.0514-0.0596 0.0637-0.0807 0.0434-0.0719 0.0434-0.0638 0.0321-0.0638 0.0358-0.0555 0.0552-0.0634 0.0393-0.0471 0.0397-0.0555 0.0587-0.0670 0.0246-0.0474 0.0321-0.0638 0.0552-0.0681 0.0596-0.0681 0.0395-0.0755 0.0361-0.0440 0.0173-0.0558 0.0471-0.0724 0.0173-0.0474 0.0552-0.0768 0.0360-0.0520 0.0174-0.0321 0.0475-0.0638 0.0555-0.0807 0.0247-0.0477 0.0600-0.0768 0.0245-0.0471 0.0034-0.0477 0.0068-0.0285 0.0068-0.0174 0.0103-0.0321 0.0320-0.0593 0.0175-0.0323 0.0138-0.0211 0.0139-0.0359 0.0139-0.0323 0.0068-0.0323 0.0139-0.0323 0.0000-0.0285 0.0139-0.0397 0.0000-0.0247 0.0139-0.0285 0.0246-0.0321 
L2 0.0432-0.0759 0.0432-0.0634 0.0509-0.0759 0.0511-0.0634 0.0432-0.0634 0.0593-0.0677 0.0716-0.0803 0.0511-0.0716 0.0511-0.0634 0.0395-0.0719 0.0432-0.0634 0.0631-0.0716 0.0469-0.0549 0.0471-0.0552 0.0585-0.0667 0.0319-0.0511 0.0395-0.0634 0.0631-0.0763 0.0677-0.0763 0.0469-0.0752 0.0437-0.0517 0.0245-0.0593 0.0549-0.0807 0.0245-0.0471 0.0631-0.0847 0.0434-0.0600 0.0245-0.0319 0.0552-0.0634 0.0634-0.0893 0.0245-0.0555 0.0681-0.0852 0.0173-0.0395 0.0102-0.0555 0.0138-0.0359 0.0137-0.0246 0.0173-0.0319 0.0393-0.0590 0.0246-0.0321 0.0209-0.0283 0.0209-0.0397 0.0209-0.0354 0.0138-0.0321 0.0209-0.0397 0.0068-0.0283 0.0209-0.0395 0.0068-0.0321 0.0209-0.0283 0.0319-0.0395 
L3 0.0437-0.0719 0.0397-0.0593 0.0474-0.0719 0.0321-0.0514 0.0397-0.0514 0.0477-0.0555 0.0514-0.0634 0.0359-0.0634 0.0359-0.0555 0.0321-0.0596 0.0319-0.0514 0.0514-0.0593 0.0357-0.0432 0.0437-0.0555 0.0631-0.0712 0.0321-0.0474 0.0246-0.0434 0.0355-0.0677 0.0395-0.0437 0.0281-0.0587 0.0174-0.0283 0.0103-0.0355 0.0395-0.0593 0.0246-0.0474 0.0355-0.0517 0.0209-0.0359 0.0319-0.0359 0.0319-0.0393 0.0357-0.0555 0.0103-0.0393 0.0397-0.0517 0.0103-0.0393 0.0068-0.0359 0.0000-0.0247 0.0103-0.0247 0.0173-0.0283 0.0393-0.0552 0.0246-0.0285 0.0247-0.0285 0.0000-0.0246 0.0000-0.0244 0.0209-0.0285 0.0000-0.0246 0.0138-0.0247 0.0000-0.0245 0.0138-0.0211 0.0000-0.0247 0.0283-0.0321 
M1 0.0398-0.0763 0.0359-0.0638 0.0435-0.0763 0.0359-0.0555 0.0359-0.0638 0.0437-0.0596 0.0556-0.0719 0.0357-0.0719 0.0357-0.0555 0.0323-0.0724 0.0210-0.0474 0.0556-0.0719 0.0320-0.0471 0.0398-0.0555 0.0591-0.0755 0.0283-0.0474 0.0174-0.0555 0.0475-0.0677 0.0518-0.0638 0.0393-0.0628 0.0323-0.0440 0.0209-0.0514 0.0475-0.0681 0.0209-0.0474 0.0475-0.0724 0.0359-0.0520 0.0246-0.0321 0.0474-0.0555 0.0477-0.0763 0.0246-0.0477 0.0521-0.0724 0.0246-0.0471 0.0103-0.0397 0.0034-0.0285 0.0034-0.0247 0.0034-0.0139 0.0319-0.0511 0.0174-0.0247 0.0174-0.0285 0.0138-0.0323 0.0138-0.0355 0.0068-0.0211 0.0138-0.0323 0.0068-0.0211 0.0138-0.0321 0.0068-0.0323 0.0068-0.0211 0.0138-0.0246 0.0068-0.0285 0.0138-0.0283 0.0138-0.0247 
M2 0.0434-0.0763 0.0357-0.0638 0.0432-0.0763 0.0434-0.0638 0.0357-0.0638 0.0514-0.0681 0.0719-0.0807 0.0434-0.0719 0.0434-0.0638 0.0321-0.0724 0.0432-0.0638 0.0552-0.0719 0.0393-0.0552 0.0474-0.0555 0.0587-0.0755 0.0246-0.0514 0.0321-0.0638 0.0552-0.0768 0.0596-0.0768 0.0471-0.0755 0.0361-0.0520 0.0173-0.0596 0.0471-0.0812 0.0173-0.0474 0.0552-0.0858 0.0397-0.0604 0.0246-0.0321 0.0555-0.0638 0.0555-0.0898 0.0321-0.0558 0.0600-0.0858 0.0318-0.0471 0.0103-0.0558 0.0068-0.0361 0.0068-0.0247 0.0173-0.0321 0.0395-0.0593 0.0247-0.0323 0.0138-0.0285 0.0211-0.0400 0.0174-0.0355 0.0138-0.0323 0.0174-0.0400 0.0068-0.0285 0.0211-0.0397 0.0068-0.0323 0.0211-0.0285 0.0246-0.0397 0.0000-0.0211 0.0138-0.0283 0.0174-0.0323 
M3 0.0432-0.0716 0.0432-0.0593 0.0509-0.0716 0.0511-0.0593 0.0432-0.0593 0.0593-0.0634 0.0716-0.0759 0.0511-0.0673 0.0511-0.0593 0.0395-0.0677 0.0432-0.0593 0.0631-0.0673 0.0469-0.0509 0.0471-0.0511 0.0585-0.0626 0.0319-0.0471 0.0395-0.0593 0.0631-0.0719 0.0677-0.0719 0.0469-0.0709 0.0437-0.0477 0.0245-0.0552 0.0549-0.0763 0.0245-0.0432 0.0631-0.0807 0.0434-0.0558 0.0245-0.0281 0.0552-0.0593 0.0634-0.0847 0.0245-0.0514 0.0681-0.0807 0.0173-0.0357 0.0102-0.0514 0.0138-0.0321 0.0137-0.0209 0.0173-0.0281 0.0393-0.0549 0.0246-0.0283 0.0209-0.0246 0.0209-0.0359 0.0209-0.0317 0.0138-0.0283 0.0209-0.0359 0.0068-0.0246 0.0209-0.0357 0.0068-0.0283 0.0209-0.0246 0.0319-0.0357 0.0068-0.0246 0.0000-0.0103 0.0208-0.0283 
M4 0.0514-0.0719 0.0474-0.0593 0.0552-0.0719 0.0395-0.0514 0.0474-0.0514 0.0555-0.0555 0.0593-0.0593 0.0434-0.0593 0.0434-0.0514 0.0359-0.0596 0.0393-0.0514 0.0593-0.0593 0.0432-0.0432 0.0514-0.0514 0.0712-0.0712 0.0359-0.0434 0.0283-0.0434 0.0432-0.0677 0.0474-0.0474 0.0319-0.0547 0.0247-0.0247 0.0174-0.0319 0.0474-0.0593 0.0283-0.0434 0.0432-0.0555 0.0246-0.0323 0.0283-0.0283 0.0357-0.0357 0.0434-0.0593 0.0138-0.0355 0.0477-0.0555 0.0138-0.0355 0.0138-0.0359 0.0068-0.0211 0.0103-0.0211 0.0138-0.0209 0.0357-0.0471 0.0211-0.0211 0.0247-0.0247 0.0034-0.0211 0.0034-0.0244 0.0174-0.0211 0.0034-0.0211 0.0103-0.0174 0.0034-0.0138 0.0103-0.0211 0.0034-0.0174 0.0283-0.0283 0.0103-0.0247 0.0173-0.0246 0.0034-0.0103 
M5 0.0395-0.0634 0.0395-0.0514 0.0471-0.0634 0.0474-0.0514 0.0395-0.0555 0.0555-0.0555 0.0763-0.0763 0.0474-0.0677 0.0474-0.0596 0.0359-0.0596 0.0471-0.0514 0.0593-0.0593 0.0432-0.0432 0.0514-0.0514 0.0547-0.0547 0.0283-0.0434 0.0359-0.0596 0.0511-0.0638 0.0638-0.0638 0.0511-0.0712 0.0400-0.0400 0.0209-0.0517 0.0511-0.0681 0.0209-0.0434 0.0593-0.0724 0.0437-0.0480 0.0283-0.0283 0.0596-0.0596 0.0596-0.0763 0.0355-0.0437 0.0642-0.0724 0.0280-0.0359 0.0138-0.0437 0.0103-0.0247 0.0103-0.0173 0.0209-0.0283 0.0434-0.0552 0.0285-0.0285 0.0174-0.0174 0.0247-0.0321 0.0211-0.0285 0.0174-0.0285 0.0211-0.0285 0.0103-0.0247 0.0247-0.0359 0.0103-0.0211 0.0247-0.0247 0.0283-0.0283 0.0103-0.0174 0.0103-0.0173 0.0211-0.0247 
N1 0.0434-0.0807 0.0395-0.0677 0.0471-0.0807 0.0319-0.0596 0.0395-0.0596 0.0474-0.0638 0.0593-0.0719 0.0395-0.0638 0.0395-0.0638 0.0283-0.0681 0.0318-0.0555 0.0511-0.0677 0.0355-0.0511 0.0514-0.0638 0.0628-0.0799 0.0321-0.0555 0.0209-0.0474 0.0355-0.0763 0.0395-0.0555 0.0319-0.0670 0.0175-0.0323 0.0103-0.0397 0.0395-0.0677 0.0246-0.0555 0.0355-0.0638 0.0210-0.0400 0.0283-0.0397 0.0357-0.0474 0.0357-0.0677 0.0138-0.0471 0.0397-0.0638 0.0138-0.0471 0.0068-0.0397 0.0000-0.0285 0.0068-0.0285 0.0138-0.0321 0.0357-0.0593 0.0211-0.0323 0.0211-0.0323 0.0034-0.0323 0.0034-0.0323 0.0174-0.0323 0.0034-0.0285 0.0103-0.0285 0.0034-0.0246 0.0103-0.0285 0.0034-0.0285 0.0246-0.0321 0.0103-0.0323 0.0173-0.0359 0.0000-0.0209 0.0103-0.0285 0.0138-0.0361 0.0173-0.0321 0.0000-0.0103 0.0174-0.0285 
N2 0.0434-0.0716 0.0434-0.0593 0.0511-0.0716 0.0514-0.0593 0.0434-0.0593 0.0596-0.0634 0.0719-0.0759 0.0514-0.0673 0.0514-0.0593 0.0397-0.0677 0.0434-0.0593 0.0634-0.0673 0.0471-0.0509 0.0474-0.0511 0.0587-0.0626 0.0321-0.0471 0.0397-0.0593 0.0634-0.0719 0.0681-0.0719 0.0471-0.0709 0.0440-0.0477 0.0246-0.0552 0.0552-0.0763 0.0246-0.0432 0.0634-0.0807 0.0437-0.0558 0.0246-0.0281 0.0555-0.0593 0.0638-0.0847 0.0318-0.0514 0.0685-0.0807 0.0244-0.0357 0.0103-0.0514 0.0138-0.0321 0.0138-0.0209 0.0173-0.0281 0.0395-0.0549 0.0247-0.0283 0.0211-0.0246 0.0211-0.0359 0.0211-0.0317 0.0138-0.0283 0.0211-0.0359 0.0068-0.0211 0.0211-0.0357 0.0068-0.0283 0.0173-0.0246 0.0321-0.0357 0.0068-0.0246 0.0068-0.0173 0.0209-0.0283 0.0138-0.0211 0.0138-0.0246 0.0068-0.0137 0.0174-0.0209 0.0103-0.0138 
N3 0.0474-0.0677 0.0434-0.0552 0.0511-0.0677 0.0357-0.0474 0.0434-0.0474 0.0514-0.0514 0.0634-0.0634 0.0319-0.0634 0.0319-0.0555 0.0321-0.0555 0.0280-0.0395 0.0552-0.0552 0.0393-0.0393 0.0555-0.0555 0.0670-0.0670 0.0321-0.0474 0.0173-0.0434 0.0432-0.0634 0.0474-0.0474 0.0393-0.0587 0.0247-0.0247 0.0174-0.0359 0.0474-0.0552 0.0246-0.0474 0.0432-0.0555 0.0283-0.0323 0.0359-0.0359 0.0434-0.0434 0.0434-0.0593 0.0209-0.0393 0.0477-0.0555 0.0209-0.0393 0.0068-0.0246 0.0068-0.0211 0.0103-0.0211 0.0138-0.0209 0.0434-0.0552 0.0285-0.0285 0.0247-0.0247 0.0103-0.0247 0.0103-0.0211 0.0174-0.0247 0.0103-0.0211 0.0174-0.0247 0.0103-0.0283 0.0138-0.0174 0.0103-0.0247 0.0209-0.0209 0.0174-0.0247 0.0246-0.0321 0.0068-0.0103 0.0068-0.0174 0.0174-0.0323 0.0246-0.0283 0.0138-0.0138 0.0211-0.0211 
N4 0.0474-0.0677 0.0434-0.0555 0.0511-0.0677 0.0434-0.0474 0.0434-0.0555 0.0514-0.0514 0.0634-0.0634 0.0395-0.0634 0.0395-0.0474 0.0397-0.0638 0.0281-0.0395 0.0634-0.0634 0.0393-0.0393 0.0474-0.0474 0.0670-0.0670 0.0321-0.0395 0.0246-0.0474 0.0552-0.0634 0.0596-0.0596 0.0393-0.0587 0.0361-0.0361 0.0246-0.0434 0.0552-0.0638 0.0246-0.0395 0.0552-0.0681 0.0359-0.0440 0.0246-0.0246 0.0474-0.0474 0.0555-0.0719 0.0246-0.0397 0.0600-0.0681 0.0246-0.0393 0.0103-0.0321 0.0068-0.0211 0.0068-0.0174 0.0034-0.0103 0.0319-0.0432 0.0174-0.0174 0.0211-0.0211 0.0138-0.0247 0.0138-0.0280 0.0068-0.0138 0.0138-0.0247 0.0068-0.0138 0.0138-0.0246 0.0068-0.0247 0.0068-0.0138 0.0173-0.0173 0.0068-0.0211 0.0138-0.0209 0.0138-0.0174 0.0000-0.0068 0.0138-0.0211 0.0138-0.0173 0.0103-0.0103 0.0174-0.0174 
O1 0.0434-0.0763 0.0395-0.0634 0.0471-0.0763 0.0319-0.0555 0.0395-0.0555 0.0474-0.0596 0.0511-0.0634 0.0395-0.0634 0.0395-0.0555 0.0283-0.0638 0.0318-0.0555 0.0511-0.0634 0.0355-0.0471 0.0434-0.0555 0.0628-0.0755 0.0359-0.0555 0.0209-0.0474 0.0318-0.0719 0.0357-0.0514 0.0281-0.0587 0.0211-0.0361 0.0138-0.0434 0.0357-0.0634 0.0283-0.0555 0.0355-0.0596 0.0246-0.0440 0.0359-0.0437 0.0319-0.0474 0.0319-0.0634 0.0138-0.0471 0.0359-0.0596 0.0138-0.0471 0.0103-0.0477 0.0034-0.0361 0.0138-0.0361 0.0209-0.0359 0.0395-0.0634 0.0247-0.0361 0.0285-0.0400 0.0034-0.0323 0.0034-0.0355 0.0211-0.0361 0.0034-0.0323 0.0174-0.0323 0.0034-0.0283 0.0174-0.0323 0.0034-0.0323 0.0321-0.0437 0.0175-0.0400 0.0246-0.0397 0.0034-0.0209 0.0139-0.0323 0.0211-0.0400 0.0246-0.0359 0.0068-0.0138 0.0247-0.0361 0.0034-0.0247 0.0247-0.0359 0.0103-0.0247 0.0174-0.0247 0.0000-0.0174 0.0138-0.0247 0.0246-0.0321 0.0103-0.0211 0.0174-0.0323 0.0211-0.0323 
O2 0.0434-0.0677 0.0395-0.0555 0.0471-0.0677 0.0395-0.0474 0.0395-0.0555 0.0474-0.0514 0.0593-0.0634 0.0395-0.0634 0.0395-0.0474 0.0359-0.0638 0.0245-0.0395 0.0593-0.0634 0.0355-0.0393 0.0434-0.0474 0.0628-0.0670 0.0321-0.0434 0.0209-0.0474 0.0511-0.0634 0.0555-0.0596 0.0393-0.0587 0.0361-0.0400 0.0246-0.0474 0.0511-0.0638 0.0246-0.0434 0.0511-0.0681 0.0359-0.0480 0.0246-0.0283 0.0474-0.0514 0.0514-0.0719 0.0246-0.0437 0.0558-0.0681 0.0246-0.0432 0.0103-0.0359 0.0068-0.0247 0.0068-0.0211 0.0034-0.0138 0.0319-0.0471 0.0174-0.0211 0.0211-0.0247 0.0138-0.0285 0.0138-0.0318 0.0068-0.0174 0.0138-0.0285 0.0068-0.0174 0.0138-0.0283 0.0068-0.0285 0.0068-0.0174 0.0173-0.0209 0.0068-0.0247 0.0138-0.0246 0.0138-0.0211 0.0000-0.0103 0.0138-0.0247 0.0138-0.0209 0.0103-0.0138 0.0174-0.0211 0.0103-0.0247 0.0138-0.0209 0.0103-0.0138 0.0000-0.0034 0.0138-0.0247 0.0000-0.0034 0.0138-0.0173 0.0211-0.0247 0.0103-0.0138 0.0174-0.0211 
O3 0.0432-0.0673 0.0432-0.0552 0.0509-0.0673 0.0511-0.0552 0.0432-0.0552 0.0593-0.0593 0.0716-0.0716 0.0511-0.0631 0.0511-0.0552 0.0395-0.0634 0.0432-0.0552 0.0631-0.0631 0.0469-0.0469 0.0471-0.0471 0.0585-0.0585 0.0319-0.0432 0.0395-0.0552 0.0631-0.0677 0.0677-0.0677 0.0469-0.0667 0.0437-0.0437 0.0245-0.0511 0.0549-0.0719 0.0245-0.0393 0.0631-0.0763 0.0434-0.0517 0.0245-0.0245 0.0552-0.0552 0.0634-0.0803 0.0245-0.0474 0.0681-0.0763 0.0173-0.0319 0.0102-0.0474 0.0138-0.0283 0.0137-0.0173 0.0173-0.0245 0.0393-0.0509 0.0246-0.0246 0.0209-0.0209 0.0209-0.0321 0.0209-0.0280 0.0138-0.0246 0.0209-0.0321 0.0068-0.0209 0.0209-0.0319 0.0068-0.0246 0.0209-0.0209 0.0319-0.0319 0.0068-0.0209 0.0000-0.0068 0.0208-0.0246 0.0138-0.0209 0.0138-0.0209 0.0000-0.0034 0.0173-0.0173 0.0103-0.0103 0.0173-0.0283 0.0068-0.0102 0.0246-0.0246 0.0138-0.0138 0.0246-0.0321 0.0138-0.0173 0.0000-0.0000 0.0209-0.0209 0.0283-0.0283 0.0209-0.0209 
O4 0.0555-0.0719 0.0474-0.0593 0.0552-0.0719 0.0474-0.0596 0.0474-0.0514 0.0638-0.0638 0.0677-0.0677 0.0474-0.0596 0.0514-0.0596 0.0359-0.0596 0.0471-0.0596 0.0593-0.0593 0.0511-0.0511 0.0514-0.0514 0.0712-0.0712 0.0359-0.0474 0.0359-0.0514 0.0471-0.0677 0.0514-0.0514 0.0357-0.0628 0.0285-0.0285 0.0211-0.0357 0.0514-0.0593 0.0283-0.0434 0.0471-0.0596 0.0283-0.0361 0.0321-0.0321 0.0395-0.0395 0.0474-0.0634 0.0173-0.0355 0.0517-0.0596 0.0173-0.0355 0.0103-0.0437 0.0103-0.0247 0.0173-0.0247 0.0246-0.0321 0.0474-0.0593 0.0323-0.0323 0.0285-0.0285 0.0068-0.0247 0.0068-0.0244 0.0211-0.0323 0.0068-0.0247 0.0138-0.0285 0.0068-0.0246 0.0138-0.0211 0.0068-0.0285 0.0397-0.0397 0.0139-0.0285 0.0209-0.0283 0.0068-0.0138 0.0211-0.0285 0.0211-0.0285 0.0209-0.0246 0.0103-0.0103 0.0247-0.0247 0.0103-0.0211 0.0211-0.0246 0.0174-0.0174 0.0211-0.0211 0.0103-0.0211 0.0211-0.0247 0.0209-0.0209 0.0000-0.0000 0.0361-0.0361 0.0285-0.0285 
O5 0.0474-0.0677 0.0434-0.0555 0.0511-0.0677 0.0434-0.0474 0.0434-0.0555 0.0514-0.0514 0.0719-0.0719 0.0434-0.0719 0.0434-0.0555 0.0397-0.0638 0.0355-0.0395 0.0634-0.0634 0.0393-0.0393 0.0555-0.0555 0.0670-0.0670 0.0397-0.0555 0.0246-0.0555 0.0552-0.0634 0.0596-0.0596 0.0552-0.0670 0.0440-0.0440 0.0321-0.0558 0.0552-0.0638 0.0321-0.0555 0.0552-0.0681 0.0477-0.0520 0.0397-0.0397 0.0555-0.0555 0.0555-0.0719 0.0397-0.0552 0.0600-0.0681 0.0397-0.0552 0.0246-0.0397 0.0138-0.0285 0.0138-0.0283 0.0173-0.0246 0.0474-0.0593 0.0247-0.0247 0.0285-0.0285 0.0285-0.0400 0.0285-0.0400 0.0211-0.0285 0.0285-0.0323 0.0211-0.0285 0.0285-0.0397 0.0211-0.0323 0.0211-0.0285 0.0246-0.0246 0.0211-0.0285 0.0283-0.0359 0.0247-0.0285 0.0103-0.0211 0.0211-0.0361 0.0283-0.0321 0.0247-0.0247 0.0247-0.0247 0.0174-0.0285 0.0285-0.0321 0.0174-0.0174 0.0138-0.0138 0.0174-0.0323 0.0103-0.0138 0.0283-0.0283 0.0361-0.0361 0.0000-0.0000 0.0211-0.0211 
O6 0.0434-0.0593 0.0357-0.0474 0.0432-0.0593 0.0434-0.0474 0.0357-0.0514 0.0514-0.0514 0.0719-0.0719 0.0434-0.0634 0.0434-0.0555 0.0321-0.0555 0.0432-0.0474 0.0552-0.0552 0.0393-0.0393 0.0474-0.0474 0.0587-0.0587 0.0321-0.0474 0.0321-0.0555 0.0552-0.0596 0.0596-0.0596 0.0552-0.0670 0.0440-0.0440 0.0246-0.0558 0.0471-0.0638 0.0246-0.0474 0.0552-0.0681 0.0477-0.0520 0.0321-0.0321 0.0638-0.0638 0.0555-0.0719 0.0397-0.0477 0.0600-0.0681 0.0393-0.0471 0.0173-0.0477 0.0138-0.0285 0.0138-0.0209 0.0246-0.0321 0.0474-0.0593 0.0323-0.0323 0.0211-0.0211 0.0285-0.0359 0.0247-0.0323 0.0211-0.0323 0.0247-0.0323 0.0138-0.0285 0.0285-0.0397 0.0138-0.0247 0.0285-0.0285 0.0321-0.0321 0.0034-0.0138 0.0209-0.0283 0.0247-0.0285 0.0174-0.0285 0.0034-0.0138 0.0209-0.0246 0.0247-0.0247 0.0174-0.0174 0.0174-0.0323 0.0211-0.0246 0.0247-0.0247 0.0211-0.0211 0.0211-0.0323 0.0174-0.0211 0.0209-0.0209 0.0285-0.0285 0.0211-0.0211 0.0000-0.0000 
