# Supplementary material for: Inferring within-patient HIV-1 evolutionary dynamics under anti-HIV therapy using serial virus samples with vSPA
Source: BMC Bioinformatics. 2009 Oct 29;10:360. doi: 10.1186/1471-2105-10-360 (PMC2776027; doi:10.1186/1471-2105-10-360)
Supplement: Additional file 5 — The vSPA programs and four datasets analyzed in this study. The programs developed to carry out the vSPA algorithm and four datasets analyzed in this study and are included in this ZIP file. [file 1471-2105-10-360-S5.zip › vSPA/Output_example/cluster_seq.txt]

A1:A_04 A_05 A_06 A_08 A_11 A_12 A_14 
A2:A_01 A_02 A_07 A_09 A_15 A_16 
A3:A_01 A_02 A_05 A_06 A_14 
A4:A_04 A_08 A_10 A_11 
A5:A_09 A_13 A_15 A_16 
A6:A_17 
A7:A_03 
B1:B_01 B_02 B_07 B_09 B_15 
B2:B_01 B_02 B_07 B_11 B_16 
B3:B_03 B_05 B_14 
B4:B_10 B_12 B_17 
B5:B_04 
B6:B_08 
B7:B_13 
B8:B_18 
C1:C_01 C_04 C_06 C_08 C_09 C_16 
C2:C_07 C_10 C_14 C_15 
C3:C_02 C_05 C_11 
D1:D_03 D_05 D_06 D_08 D_10 D_11 D_16 D_17 D_18 
D2:D_01 D_02 D_04 D_07 D_12 D_13 D_15 
D3:D_09 
E1:E_01 E_02 E_03 E_08 E_10 E_15 
E2:E_06 E_07 E_09 E_12 E_14 
E3:E_04 E_10 E_11 E_16 E_18 
F1:F_02 F_03 F_04 F_05 F_06 F_08 F_11 F_12 F_13 F_14 F_18 F_19 F_20 
F2:F_07 F_15 F_16 
F3:F_09 
F4:F_01 
G1:G_01 G_02 G_03 G_04 G_05 G_06 G_07 G_08 G_09 G_10 G_11 G_12 G_13 G_14 G_15 
H1:H_01 H_03 H_04 H_07 H_08 H_12 H_13 H_17 H_18 H_19 
H2:H_05 H_06 H_10 H_14 H_15 H_16 
H3:H_02 H_03 H_07 H_08 H_09 H_18 
I1:I_01 I_02 I_04 I_05 I_06 I_07 I_08 I_09 I_10 I_11 I_12 I_13 I_14 I_15 I_16 I_17 I_18 I_19 I_20 I_21 
J1:J_03 J_04 J_07 J_09 J_12 J_14 J_17 
J2:J_03 J_07 J_09 J_10 
J3:J_06 J_15 J_16 
J4:J_01 J_13 
J5:J_18 
J6:J_02 
K1:K_04 K_05 K_06 K_09 K_11 K_13 
K2:K_03 K_05 K_10 K_12 K_13 
K3:K_01 K_02 K_15 K_16 K_17 
K4:K_05 K_09 K_10 K_11 
K5:K_02 K_14 K_16 K_19 
K6:K_04 K_05 K_08 
K7:K_10 K_14 K_19 
K8:K_05 K_06 K_16 
K9:K_07 
L1:L_01 L_06 L_07 L_09 L_11 L_14 L_15 L_16 L_20 L_21 L_24 L_25 L_27 L_29 
L2:L_10 L_12 L_13 L_17 L_19 L_23 L_28 L_30 
L3:L_18 L_22 L_26 
M1:M_02 M_08 M_09 M_10 M_12 M_13 M_14 M_16 M_17 M_18 M_21 M_22 
M2:M_03 M_15 M_19 M_20 
M3:M_05 M_07 
M4:M_06 
M5:M_11 
N1:N_02 N_03 N_04 N_06 N_07 N_08 N_09 N_10 N_14 N_15 N_16 N_17 N_18 N_19 N_20 
N2:N_01 N_12 
N3:N_05 
N4:N_11 
O1:O_03 O_04 O_06 O_08 O_09 O_11 O_13 O_17 O_18 O_19 
O2:O_02 O_10 
O3:O_12 
O4:O_20 
O5:O_01 
O6:O_15 
