# Supplementary material for: Inferring within-patient HIV-1 evolutionary dynamics under anti-HIV therapy using serial virus samples with vSPA
Source: BMC Bioinformatics. 2009 Oct 29;10:360. doi: 10.1186/1471-2105-10-360 (PMC2776027; doi:10.1186/1471-2105-10-360)
Supplement: Additional file 5 — The vSPA programs and four datasets analyzed in this study. The programs developed to carry out the vSPA algorithm and four datasets analyzed in this study and are included in this ZIP file. [file 1471-2105-10-360-S5.zip › vSPA/Output_example/matrix/A.txt]

A_01 A_02 A_03 A_04 A_05 A_06 A_07 A_08 A_09 A_10 A_11 A_12 A_13 A_14 A_15 A_16 A_17
A_01 1 1 0 0 1 0 1 0 1 0 0 0 0 0 0 1 0
A_02 1 1 0 0 1 0 1 0 1 0 0 0 0 0 0 1 0
A_03 0 0 1 0 0 0 0 0 0 0 0 0 0 0 0 0 0
A_04 0 0 0 1 0 0 0 1 0 1 1 1 0 1 0 0 0
A_05 1 1 0 0 1 1 0 0 0 0 0 0 0 1 0 0 0
A_06 0 0 0 0 1 1 0 0 0 0 0 0 0 1 0 0 0
A_07 1 1 0 0 0 0 1 0 1 0 0 0 0 0 0 1 0
A_08 0 0 0 1 0 0 0 1 0 1 1 1 0 1 0 0 0
A_09 1 1 0 0 0 0 1 0 1 0 0 0 0 0 1 1 0
A_10 0 0 0 1 0 0 0 1 0 1 1 0 0 0 0 0 0
A_11 0 0 0 1 0 0 0 1 0 1 1 1 0 1 0 0 0
A_12 0 0 0 1 0 0 0 1 0 0 1 1 0 1 0 0 0
A_13 0 0 0 0 0 0 0 0 0 0 0 0 1 0 1 0 0
A_14 0 0 0 1 1 1 0 1 0 0 1 1 0 1 0 0 0
A_15 0 0 0 0 0 0 0 0 1 0 0 0 1 0 1 1 0
A_16 1 1 0 0 0 0 1 0 1 0 0 0 0 0 1 1 0
A_17 0 0 0 0 0 0 0 0 0 0 0 0 0 0 0 0 1
