# Supplementary material for: Inferring within-patient HIV-1 evolutionary dynamics under anti-HIV therapy using serial virus samples with vSPA
Source: BMC Bioinformatics. 2009 Oct 29;10:360. doi: 10.1186/1471-2105-10-360 (PMC2776027; doi:10.1186/1471-2105-10-360)
Supplement: Additional file 5 — The vSPA programs and four datasets analyzed in this study. The programs developed to carry out the vSPA algorithm and four datasets analyzed in this study and are included in this ZIP file. [file 1471-2105-10-360-S5.zip › vSPA/Output_example/matrix/B.txt]

B_01 B_02 B_03 B_04 B_05 B_06 B_07 B_08 B_09 B_10 B_11 B_12 B_13 B_14 B_15 B_16 B_17 B_18
B_01 1 1 0 0 0 0 1 0 0 0 1 0 0 0 1 1 0 0
B_02 1 1 0 0 0 0 1 0 0 0 1 0 0 0 1 1 0 0
B_03 0 0 1 0 1 0 0 0 0 0 0 0 0 1 0 0 0 0
B_04 0 0 0 1 0 0 0 0 0 0 0 0 0 0 0 0 0 0
B_05 0 0 1 0 1 1 0 0 0 0 0 0 0 0 0 0 0 0
B_06 0 0 0 0 1 1 0 0 0 0 0 0 0 0 0 0 0 0
B_07 1 1 0 0 0 0 1 0 1 0 1 0 0 0 1 1 0 0
B_08 0 0 0 0 0 0 0 1 0 0 0 0 0 0 0 0 0 0
B_09 0 0 0 0 0 0 1 0 1 0 0 0 0 0 1 0 0 0
B_10 0 0 0 0 0 0 0 0 0 1 0 1 0 0 0 0 1 0
B_11 1 1 0 0 0 0 1 0 0 0 1 0 0 0 0 1 0 0
B_12 0 0 0 0 0 0 0 0 0 1 0 1 0 0 0 0 1 0
B_13 0 0 0 0 0 0 0 0 0 0 0 0 1 0 0 0 0 0
B_14 0 0 1 0 0 0 0 0 0 0 0 0 0 1 0 0 0 0
B_15 1 1 0 0 0 0 1 0 1 0 0 0 0 0 1 0 0 0
B_16 1 1 0 0 0 0 1 0 0 0 1 0 0 0 0 1 0 0
B_17 0 0 0 0 0 0 0 0 0 1 0 1 0 0 0 0 1 0
B_18 0 0 0 0 0 0 0 0 0 0 0 0 0 0 0 0 0 1
