# Supplementary material for: Inferring within-patient HIV-1 evolutionary dynamics under anti-HIV therapy using serial virus samples with vSPA
Source: BMC Bioinformatics. 2009 Oct 29;10:360. doi: 10.1186/1471-2105-10-360 (PMC2776027; doi:10.1186/1471-2105-10-360)
Supplement: Additional file 5 — The vSPA programs and four datasets analyzed in this study. The programs developed to carry out the vSPA algorithm and four datasets analyzed in this study and are included in this ZIP file. [file 1471-2105-10-360-S5.zip › vSPA/Output_example/matrix/C.txt]

C_01 C_02 C_04 C_05 C_06 C_07 C_08 C_09 C_10 C_11 C_13 C_14 C_15 C_16
C_01 1 0 1 0 1 0 1 1 0 0 0 0 0 1
C_02 0 1 0 0 0 0 0 0 0 1 0 0 0 0
C_04 1 0 1 0 1 0 1 1 0 0 0 0 0 1
C_05 0 0 0 1 0 0 0 0 0 1 0 0 0 0
C_06 1 0 1 0 1 0 1 1 0 0 0 0 0 1
C_07 0 0 0 0 0 1 0 0 0 0 0 1 1 0
C_08 1 0 1 0 1 0 1 1 0 0 0 0 0 1
C_09 1 0 1 0 1 0 1 1 0 0 0 0 0 1
C_10 0 0 0 0 0 0 0 0 1 0 1 1 1 0
C_11 0 1 0 1 0 0 0 0 0 1 0 0 0 0
C_13 0 0 0 0 0 0 0 0 1 0 1 0 0 0
C_14 0 0 0 0 0 1 0 0 1 0 0 1 1 0
C_15 0 0 0 0 0 1 0 0 1 0 0 1 1 0
C_16 1 0 1 0 1 0 1 1 0 0 0 0 0 1
