# Supplementary material for: Inferring within-patient HIV-1 evolutionary dynamics under anti-HIV therapy using serial virus samples with vSPA
Source: BMC Bioinformatics. 2009 Oct 29;10:360. doi: 10.1186/1471-2105-10-360 (PMC2776027; doi:10.1186/1471-2105-10-360)
Supplement: Additional file 5 — The vSPA programs and four datasets analyzed in this study. The programs developed to carry out the vSPA algorithm and four datasets analyzed in this study and are included in this ZIP file. [file 1471-2105-10-360-S5.zip › vSPA/Output_example/matrix/D.txt]

D_01 D_02 D_03 D_04 D_05 D_06 D_07 D_08 D_09 D_10 D_11 D_12 D_13 D_14 D_15 D_16 D_17 D_18
D_01 1 1 0 1 0 0 1 0 0 0 0 1 1 0 1 0 0 0
D_02 1 1 0 1 0 0 0 0 0 0 0 1 0 0 1 0 0 0
D_03 0 0 1 0 1 1 0 1 0 1 1 0 0 0 0 1 1 1
D_04 1 1 0 1 0 0 0 0 0 0 0 1 0 0 1 0 0 0
D_05 0 0 1 0 1 1 0 1 0 1 1 0 0 0 0 1 1 1
D_06 0 0 1 0 1 1 0 1 0 1 1 0 0 0 0 1 1 1
D_07 1 0 0 0 0 0 1 0 0 0 0 0 1 1 1 0 0 0
D_08 0 0 1 0 1 1 0 1 0 1 1 0 0 0 0 1 1 1
D_09 0 0 0 0 0 0 0 0 1 0 0 0 0 0 0 0 0 0
D_10 0 0 1 0 1 1 0 1 0 1 1 0 0 0 0 1 1 1
D_11 0 0 1 0 1 1 0 1 0 1 1 0 0 0 0 1 1 1
D_12 1 1 0 1 0 0 0 0 0 0 0 1 0 0 1 0 0 0
D_13 1 0 0 0 0 0 1 0 0 0 0 0 1 1 1 0 0 0
D_14 0 0 0 0 0 0 1 0 0 0 0 0 1 1 0 0 0 0
D_15 1 1 0 1 0 0 1 0 0 0 0 1 1 0 1 0 0 0
D_16 0 0 1 0 1 1 0 1 0 1 1 0 0 0 0 1 1 1
D_17 0 0 1 0 1 1 0 1 0 1 1 0 0 0 0 1 1 1
D_18 0 0 1 0 1 1 0 1 0 1 1 0 0 0 0 1 1 1
