# Supplementary material for: Inferring within-patient HIV-1 evolutionary dynamics under anti-HIV therapy using serial virus samples with vSPA
Source: BMC Bioinformatics. 2009 Oct 29;10:360. doi: 10.1186/1471-2105-10-360 (PMC2776027; doi:10.1186/1471-2105-10-360)
Supplement: Additional file 5 — The vSPA programs and four datasets analyzed in this study. The programs developed to carry out the vSPA algorithm and four datasets analyzed in this study and are included in this ZIP file. [file 1471-2105-10-360-S5.zip › vSPA/Output_example/matrix/distance.txt]

A_01 A_02 A_03 A_04 A_05 A_06 A_07 A_08 A_09 A_10 A_11 A_12 A_13 A_14 A_15 A_16 A_17 B_01 B_02 B_03 B_04 B_05 B_06 B_07 B_08 B_09 B_10 B_11 B_12 B_13 B_14 B_15 B_16 B_17 B_18 C_01 C_02 C_04 C_05 C_06 C_07 C_08 C_09 C_10 C_11 C_13 C_14 C_15 C_16 D_01 D_02 D_03 D_04 D_05 D_06 D_07 D_08 D_09 D_10 D_11 D_12 D_13 D_14 D_15 D_16 D_17 D_18 E_01 E_02 E_03 E_04 E_05 E_06 E_07 E_08 E_09 E_10 E_11 E_12 E_14 E_15 E_16 E_18 F_01 F_02 F_03 F_04 F_05 F_06 F_07 F_08 F_09 F_10 F_11 F_12 F_13 F_14 F_15 F_16 F_18 F_19 F_20 G_01 G_02 G_03 G_04 G_05 G_06 G_07 G_08 G_09 G_10 G_11 G_12 G_13 G_14 G_15 H_01 H_02 H_03 H_04 H_05 H_06 H_07 H_08 H_09 H_10 H_12 H_13 H_14 H_15 H_16 H_17 H_18 H_19 I_01 I_02 I_04 I_05 I_06 I_07 I_08 I_09 I_10 I_11 I_12 I_13 I_14 I_15 I_16 I_17 I_18 I_19 I_20 I_21 J_01 J_02 J_03 J_04 J_06 J_07 J_09 J_10 J_11 J_12 J_13 J_14 J_15 J_16 J_17 J_18 K_01 K_02 K_03 K_04 K_05 K_06 K_07 K_08 K_09 K_10 K_11 K_12 K_13 K_14 K_15 K_16 K_17 K_19 L_01 L_06 L_07 L_09 L_10 L_11 L_12 L_13 L_14 L_15 L_16 L_17 L_18 L_19 L_20 L_21 L_22 L_23 L_24 L_25 L_26 L_27 L_28 L_29 L_30 M_02 M_03 M_05 M_06 M_07 M_08 M_09 M_10 M_11 M_12 M_13 M_14 M_15 M_16 M_17 M_18 M_19 M_20 M_21 M_22 N_01 N_02 N_03 N_04 N_05 N_06 N_07 N_08 N_09 N_10 N_11 N_12 N_13 N_14 N_15 N_16 N_17 N_18 N_19 N_20 O_01 O_02 O_03 O_04 O_05 O_06 O_07 O_08 O_09 O_10 O_11 O_12 O_13 O_15 O_16 O_17 O_18 O_19 O_20
A_01 0 0.00338983050847452 0.0513834489880733 0.0282906599350883 0.0103092783505154 0.0247349823321554 0.0137638807714786 0.0282906599350883 0.0137638807714786 0.0245822391978993 0.0282906599350883 0.0245822391978993 0.0245822391978993 0.0173199152542373 0.0209256844850064 0.0173199152542373 0.0245822391978993 0.0245822391978993 0.0358675771247409 0.0282906599350883 0.0356710337994055 0.0281479516154319 0.0244656008622237 0.0358675771247409 0.0356710337994055 0.0434129692832765 0.0245822391978993 0.0282906599350883 0.0281479516154319 0.0209256844850064 0.0358675771247409 0.0320520581113801 0.0209256844850064 0.0282906599350883 0.0469204152249135 0.0356710337994055 0.0469204152249135 0.0431981174361272 0.0434129692832765 0.0431981174361272 0.0467542796545979 0.0320520581113801 0.0356710337994055 0.0356710337994055 0.0511105215281988 0.0244656008622237 0.0355117820324006 0.0393273010457613 0.0318827201729561 0.0469204152249135 0.0506816043134362 0.0511105215281988 0.0506816043134362 0.0511105215281988 0.0511105215281988 0.0469204152249135 0.0511105215281988 0.0431981174361272 0.0511105215281988 0.0511105215281988 0.0430214982574045 0.0469204152249135 0.0548908949297106 0.0469204152249135 0.0511105215281988 0.0511105215281988 0.0511105215281988 0.0587108013937283 0.0431981174361272 0.0548908949297106 0.0431981174361272 0.0393273010457613 0.0551546391752576 0.058965024890341 0.0548908949297106 0.0356710337994055 0.0281479516154319 0.0431981174361272 0.0548908949297106 0.0511105215281988 0.0511105215281988 0.0391784797410426 0.0397383935151069 0.0628152790056684 0.0551546391752576 0.059259116787198 0.0471254420949657 0.0551546391752576 0.0508764591809575 0.0548908949297106 0.0631001905058124 0.0430214982574045 0.0471254420949657 0.0511105215281988 0.0551546391752576 0.059259116787198 0.0434129692832765 0.0513834489880733 0.059259116787198 0.058965024890341 0.0551546391752576 0.0551546391752576 0.059259116787198 0.0511105215281988 0.0551546391752576 0.059259116787198 0.0551546391752576 0.058965024890341 0.0631001905058124 0.0631001905058124 0.059259116787198 0.0551546391752576 0.0551546391752576 0.059259116787198 0.0511105215281988 0.0551546391752576 0.058965024890341 0.0471254420949657 0.0430214982574045 0.0548908949297106 0.0431981174361272 0.0551546391752576 0.0551546391752576 0.0548908949297106 0.0548908949297106 0.0430214982574045 0.0551546391752576 0.0508764591809575 0.0471254420949657 0.059259116787198 0.0551546391752576 0.058965024890341 0.0548908949297106 0.0508764591809575 0.0471254420949657 0.0393273010457613 0.0356710337994055 0.0318827201729561 0.0318827201729561 0.0434129692832765 0.0356710337994055 0.0471254420949657 0.0513834489880733 0.0434129692832765 0.0356710337994055 0.0318827201729561 0.0471254420949657 0.0318827201729561 0.0434129692832765 0.0434129692832765 0.0395140523157673 0.0431981174361272 0.0318827201729561 0.0393273010457613 0.0318827201729561 0.0587108013937283 0.0393273010457613 0.0471254420949657 0.059259116787198 0.0631001905058124 0.0471254420949657 0.0511105215281988 0.0473690132393203 0.0511105215281988 0.0551546391752576 0.0631001905058124 0.0551546391752576 0.058965024890341 0.0672977737154795 0.0551546391752576 0.0511105215281988 0.0511105215281988 0.0393273010457613 0.0548908949297106 0.0715591984948755 0.059259116787198 0.063425315866987 0.0508764591809575 0.0758859324662928 0.0551546391752576 0.0551546391752576 0.0631001905058124 0.0548908949297106 0.063425315866987 0.0471254420949657 0.0511105215281988 0.063425315866987 0.0471254420949657 0.0471254420949657 0.0511105215281988 0.0471254420949657 0.0511105215281988 0.0511105215281988 0.0548908949297106 0.0471254420949657 0.0548908949297106 0.058965024890341 0.0471254420949657 0.0471254420949657 0.0551546391752576 0.0548908949297106 0.0513834489880733 0.0548908949297106 0.0471254420949657 0.0511105215281988 0.0551546391752576 0.0548908949297106 0.0511105215281988 0.0511105215281988 0.059259116787198 0.0511105215281988 0.0631001905058124 0.0472969559176455 0.0548908949297106 0.0551546391752576 0.0471254420949657 0.058965024890341 0.059259116787198 0.0548908949297106 0.0551546391752576 0.0551546391752576 0.0551546391752576 0.0511105215281988 0.058965024890341 0.058965024890341 0.058965024890341 0.063425315866987 0.0511105215281988 0.058965024890341 0.0551546391752576 0.0511105215281988 0.0471254420949657 0.0474697231833909 0.063425315866987 0.058965024890341 0.063425315866987 0.0676546391752577 0.063425315866987 0.0551546391752576 0.0551546391752576 0.059259116787198 0.0556634635043959 0.0511105215281988 0.0551546391752576 0.0551546391752576 0.0551546391752576 0.0676546391752577 0.059259116787198 0.0676546391752577 0.0553582873990515 0.063425315866987 0.059259116787198 0.059259116787198 0.059259116787198 0.0551546391752576 0.0511105215281988 0.059259116787198 0.063425315866987 0.0551546391752576 0.063425315866987 0.059259116787198 0.0511105215281988 0.063425315866987 0.0551546391752576 0.059259116787198 0.0548908949297106 0.0551546391752576 0.0471254420949657 0.0676546391752577 0.0511105215281988 0.0551546391752576 0.0551546391752576 0.059259116787198
A_02 0.00338983050847452 0 0.0473690132393203 0.0245822391978993 0.00682593856655289 0.0210526315789474 0.0102565590898537 0.0245822391978993 0.0102565590898537 0.0209256844850064 0.0245822391978993 0.0209256844850064 0.0209256844850064 0.0137638807714786 0.0173199152542373 0.0137638807714786 0.0209256844850064 0.0209256844850064 0.0320520581113801 0.0245822391978993 0.0318827201729561 0.0244656008622237 0.0208345720707328 0.0320520581113801 0.0318827201729561 0.0395140523157673 0.0209256844850064 0.0245822391978993 0.0244656008622237 0.0173199152542373 0.0320520581113801 0.0282906599350883 0.0173199152542373 0.0245822391978993 0.0430214982574045 0.0318827201729561 0.0430214982574045 0.0393273010457613 0.0395140523157673 0.0393273010457613 0.0428834632642319 0.0282906599350883 0.0318827201729561 0.0318827201729561 0.0471254420949657 0.0208345720707328 0.0317503838561087 0.0355117820324006 0.0281479516154319 0.0430214982574045 0.0467542796545979 0.0471254420949657 0.0467542796545979 0.0471254420949657 0.0471254420949657 0.0430214982574045 0.0471254420949657 0.0393273010457613 0.0471254420949657 0.0471254420949657 0.0391784797410426 0.0430214982574045 0.0508764591809575 0.0430214982574045 0.0471254420949657 0.0471254420949657 0.0471254420949657 0.0546666837466694 0.0393273010457613 0.0508764591809575 0.0393273010457613 0.0355117820324006 0.0511105215281988 0.0548908949297106 0.0508764591809575 0.0318827201729561 0.0244656008622237 0.0393273010457613 0.0508764591809575 0.0471254420949657 0.0471254420949657 0.0353901661145932 0.0358675771247409 0.0587108013937283 0.0511105215281988 0.0551546391752576 0.0431981174361272 0.0511105215281988 0.0469204152249135 0.0508764591809575 0.058965024890341 0.0391784797410426 0.0431981174361272 0.0471254420949657 0.0511105215281988 0.0551546391752576 0.0395140523157673 0.0473690132393203 0.0551546391752576 0.0548908949297106 0.0511105215281988 0.0511105215281988 0.0551546391752576 0.0471254420949657 0.0511105215281988 0.0551546391752576 0.0511105215281988 0.0548908949297106 0.058965024890341 0.058965024890341 0.0551546391752576 0.0511105215281988 0.0511105215281988 0.0551546391752576 0.0471254420949657 0.0511105215281988 0.0548908949297106 0.0431981174361272 0.0391784797410426 0.0508764591809575 0.0471254420949657 0.0511105215281988 0.0511105215281988 0.0508764591809575 0.0508764591809575 0.0391784797410426 0.0511105215281988 0.0469204152249135 0.0431981174361272 0.0551546391752576 0.0511105215281988 0.0548908949297106 0.0508764591809575 0.0469204152249135 0.0431981174361272 0.0355117820324006 0.0318827201729561 0.0281479516154319 0.0281479516154319 0.0395140523157673 0.0318827201729561 0.0431981174361272 0.0473690132393203 0.0395140523157673 0.0318827201729561 0.0281479516154319 0.0431981174361272 0.0281479516154319 0.0395140523157673 0.0395140523157673 0.0356710337994055 0.0393273010457613 0.0281479516154319 0.0355117820324006 0.0281479516154319 0.0546666837466694 0.0355117820324006 0.0431981174361272 0.0551546391752576 0.058965024890341 0.0431981174361272 0.0471254420949657 0.0434129692832765 0.0471254420949657 0.0511105215281988 0.058965024890341 0.0511105215281988 0.0548908949297106 0.0631001905058124 0.0511105215281988 0.0471254420949657 0.0471254420949657 0.0355117820324006 0.0508764591809575 0.0672977737154795 0.0551546391752576 0.059259116787198 0.0469204152249135 0.0715591984948755 0.0511105215281988 0.0511105215281988 0.058965024890341 0.0508764591809575 0.059259116787198 0.0431981174361272 0.0471254420949657 0.059259116787198 0.0431981174361272 0.0431981174361272 0.0471254420949657 0.0431981174361272 0.0471254420949657 0.0471254420949657 0.0508764591809575 0.0431981174361272 0.0508764591809575 0.0548908949297106 0.0431981174361272 0.0431981174361272 0.0511105215281988 0.0508764591809575 0.0473690132393203 0.0508764591809575 0.0431981174361272 0.0471254420949657 0.0511105215281988 0.0508764591809575 0.0471254420949657 0.0471254420949657 0.0551546391752576 0.0471254420949657 0.058965024890341 0.0433542319749216 0.0508764591809575 0.0511105215281988 0.0431981174361272 0.0548908949297106 0.0551546391752576 0.0508764591809575 0.0511105215281988 0.0511105215281988 0.0511105215281988 0.0471254420949657 0.0548908949297106 0.0548908949297106 0.0548908949297106 0.059259116787198 0.0471254420949657 0.0548908949297106 0.0511105215281988 0.0471254420949657 0.0431981174361272 0.0435114793018969 0.059259116787198 0.0548908949297106 0.059259116787198 0.063425315866987 0.059259116787198 0.0511105215281988 0.0511105215281988 0.0551546391752576 0.0515728056823948 0.0471254420949657 0.0511105215281988 0.0511105215281988 0.0511105215281988 0.063425315866987 0.0551546391752576 0.063425315866987 0.051297875047716 0.059259116787198 0.0551546391752576 0.0551546391752576 0.0551546391752576 0.0511105215281988 0.0471254420949657 0.0551546391752576 0.059259116787198 0.0511105215281988 0.059259116787198 0.0551546391752576 0.0471254420949657 0.059259116787198 0.0511105215281988 0.0551546391752576 0.0508764591809575 0.0511105215281988 0.0431981174361272 0.063425315866987 0.0471254420949657 0.0511105215281988 0.0511105215281988 0.0551546391752576
A_03 0.0513834489880733 0.0473690132393203 0 0.0358675771247409 0.0473690132393203 0.055457578948704 0.0516949152542373 0.0358675771247409 0.0436657181739453 0.0245822391978993 0.0358675771247409 0.0397383935151069 0.0320520581113801 0.0397383935151069 0.0436657181739453 0.0476507976071784 0.0476507976071784 0.0320520581113801 0.0358675771247409 0.0436657181739453 0.0284697508896797 0.0434129692832765 0.0473690132393203 0.0358675771247409 0.0434129692832765 0.0434129692832765 0.0320520581113801 0.0358675771247409 0.0356710337994055 0.0358675771247409 0.0516949152542373 0.0320520581113801 0.0358675771247409 0.0436657181739453 0.0631001905058124 0.0513834489880733 0.0469204152249135 0.0431981174361272 0.0513834489880733 0.0431981174361272 0.0467542796545979 0.0397383935151069 0.0513834489880733 0.0434129692832765 0.0431981174361272 0.055457578948704 0.0431981174361272 0.0471254420949657 0.0473690132393203 0.0469204152249135 0.0506816043134362 0.0511105215281988 0.0506816043134362 0.0511105215281988 0.0511105215281988 0.0469204152249135 0.0511105215281988 0.0511105215281988 0.0511105215281988 0.0511105215281988 0.0430214982574045 0.0469204152249135 0.0469204152249135 0.0469204152249135 0.0511105215281988 0.0511105215281988 0.0511105215281988 0.0669814780854576 0.0511105215281988 0.0548908949297106 0.0431981174361272 0.0471254420949657 0.0551546391752576 0.058965024890341 0.0548908949297106 0.0513834489880733 0.0513834489880733 0.0431981174361272 0.0548908949297106 0.0511105215281988 0.059259116787198 0.0631001905058124 0.0641949152542373 0.0628152790056684 0.0551546391752576 0.059259116787198 0.0551546391752576 0.0551546391752576 0.058965024890341 0.0548908949297106 0.0631001905058124 0.0508764591809575 0.0551546391752576 0.0511105215281988 0.0551546391752576 0.059259116787198 0.0513834489880733 0.0513834489880733 0.059259116787198 0.058965024890341 0.0551546391752576 0.0551546391752576 0.059259116787198 0.0511105215281988 0.0551546391752576 0.059259116787198 0.0551546391752576 0.058965024890341 0.0631001905058124 0.0631001905058124 0.059259116787198 0.0551546391752576 0.0551546391752576 0.059259116787198 0.0511105215281988 0.0551546391752576 0.058965024890341 0.0551546391752576 0.058965024890341 0.0548908949297106 0.059259116787198 0.0551546391752576 0.0551546391752576 0.0548908949297106 0.0548908949297106 0.058965024890341 0.0551546391752576 0.058965024890341 0.0551546391752576 0.059259116787198 0.0551546391752576 0.058965024890341 0.0631001905058124 0.058965024890341 0.0551546391752576 0.0551546391752576 0.0595927445641753 0.055457578948704 0.055457578948704 0.0595927445641753 0.0513834489880733 0.063425315866987 0.0680517525532385 0.0595927445641753 0.0513834489880733 0.055457578948704 0.063425315866987 0.055457578948704 0.0595927445641753 0.0595927445641753 0.055457578948704 0.059259116787198 0.055457578948704 0.0551546391752576 0.055457578948704 0.0669814780854576 0.063425315866987 0.063425315866987 0.0676546391752577 0.0672977737154795 0.0719485323050286 0.0763084853291038 0.0637903277738425 0.059259116787198 0.063425315866987 0.0631001905058124 0.063425315866987 0.0631001905058124 0.0715591984948755 0.0719485323050286 0.059259116787198 0.059259116787198 0.0551546391752576 0.0715591984948755 0.0715591984948755 0.059259116787198 0.0719485323050286 0.0672977737154795 0.0758859324662928 0.0719485323050286 0.0719485323050286 0.0715591984948755 0.0715591984948755 0.0719485323050286 0.063425315866987 0.059259116787198 0.0719485323050286 0.0551546391752576 0.0719485323050286 0.0676546391752577 0.0719485323050286 0.0763084853291038 0.0763084853291038 0.080279488583987 0.0719485323050286 0.0715591984948755 0.0758859324662928 0.0719485323050286 0.0719485323050286 0.080736034524095 0.080279488583987 0.0513834489880733 0.0715591984948755 0.0719485323050286 0.0763084853291038 0.063425315866987 0.0715591984948755 0.0763084853291038 0.0763084853291038 0.059259116787198 0.0763084853291038 0.080279488583987 0.0636629798308392 0.0715591984948755 0.063425315866987 0.0719485323050286 0.0758859324662928 0.059259116787198 0.0715591984948755 0.063425315866987 0.063425315866987 0.063425315866987 0.0763084853291038 0.0672977737154795 0.0595927445641753 0.0672977737154795 0.080736034524095 0.0676546391752577 0.0672977737154795 0.063425315866987 0.0763084853291038 0.0719485323050286 0.0555634457470433 0.0719485323050286 0.0758859324662928 0.063425315866987 0.0676546391752577 0.0719485323050286 0.063425315866987 0.063425315866987 0.0676546391752577 0.0640307181403073 0.059259116787198 0.063425315866987 0.063425315866987 0.0719485323050286 0.0763084853291038 0.059259116787198 0.0676546391752577 0.0636629798308392 0.063425315866987 0.0676546391752577 0.0676546391752577 0.059259116787198 0.0719485323050286 0.059259116787198 0.059259116787198 0.063425315866987 0.063425315866987 0.063425315866987 0.0676546391752577 0.059259116787198 0.063425315866987 0.063425315866987 0.059259116787198 0.0715591984948755 0.0551546391752576 0.0719485323050286 0.0676546391752577 0.0511105215281988 0.063425315866987 0.0551546391752576 0.0676546391752577
A_04 0.0282906599350883 0.0245822391978993 0.0358675771247409 0 0.0173199152542373 0.0245822391978993 0.0284697508896797 0.00682593856655289 0.0284697508896797 0.0103092783505154 0.00682593856655289 0.0103092783505154 0.032258064516129 0.0103092783505154 0.0284697508896797 0.0247349823321554 0.0174216027874564 0.00338983050847452 0.0138408304498270 0.0284697508896797 0.0282906599350883 0.0282906599350883 0.0245822391978993 0.0138408304498270 0.0282906599350883 0.0282906599350883 0.0174216027874564 0 0.0209256844850064 0.0284697508896797 0.0361010830324910 0.0174216027874564 0.00682593856655289 0.0210526315789474 0.0317503838561087 0.0209256844850064 0.0243854084060269 0.0281479516154319 0.0282906599350883 0.0281479516154319 0.0391784797410426 0.0103092783505154 0.0209256844850064 0.0282906599350883 0.0281479516154319 0.0320520581113801 0.0281479516154319 0.0318827201729561 0.0173199152542373 0.0317503838561087 0.0430214982574045 0.0281479516154319 0.0430214982574045 0.0281479516154319 0.0281479516154319 0.0317503838561087 0.0281479516154319 0.0356710337994055 0.0281479516154319 0.0281479516154319 0.0355117820324006 0.0317503838561087 0.0317503838561087 0.0393273010457613 0.0281479516154319 0.0281479516154319 0.0281479516154319 0.0430214982574045 0.0356710337994055 0.0317503838561087 0.0281479516154319 0.0395140523157673 0.0318827201729561 0.0355117820324006 0.0393273010457613 0.0209256844850064 0.0282906599350883 0.0281479516154319 0.0317503838561087 0.0281479516154319 0.0356710337994055 0.0317503838561087 0.04 0.0548908949297106 0.0318827201729561 0.0356710337994055 0.0318827201729561 0.0318827201729561 0.0355117820324006 0.0317503838561087 0.0393273010457613 0.0355117820324006 0.0318827201729561 0.0281479516154319 0.0318827201729561 0.0356710337994055 0.0282906599350883 0.0358675771247409 0.0356710337994055 0.0355117820324006 0.0318827201729561 0.0318827201729561 0.0356710337994055 0.0281479516154319 0.0318827201729561 0.0356710337994055 0.0318827201729561 0.0355117820324006 0.0393273010457613 0.0393273010457613 0.0356710337994055 0.0318827201729561 0.0318827201729561 0.0356710337994055 0.0281479516154319 0.0318827201729561 0.0355117820324006 0.0318827201729561 0.0431981174361272 0.0471254420949657 0.0356710337994055 0.0318827201729561 0.0318827201729561 0.0471254420949657 0.0471254420949657 0.0431981174361272 0.0318827201729561 0.0355117820324006 0.0318827201729561 0.0356710337994055 0.0318827201729561 0.0355117820324006 0.0393273010457613 0.0511105215281988 0.0318827201729561 0.0395140523157673 0.0358675771247409 0.0320520581113801 0.0320520581113801 0.0436657181739453 0.0358675771247409 0.0473690132393203 0.0516949152542373 0.0436657181739453 0.0358675771247409 0.0320520581113801 0.0473690132393203 0.0320520581113801 0.0436657181739453 0.0436657181739453 0.0397383935151069 0.0434129692832765 0.0320520581113801 0.0395140523157673 0.0320520581113801 0.0508764591809575 0.0395140523157673 0.0395140523157673 0.0513834489880733 0.0551546391752576 0.0473690132393203 0.0513834489880733 0.0476507976071784 0.0434129692832765 0.0473690132393203 0.0551546391752576 0.0473690132393203 0.0511105215281988 0.059259116787198 0.0473690132393203 0.0434129692832765 0.0434129692832765 0.0395140523157673 0.0551546391752576 0.063425315866987 0.0513834489880733 0.055457578948704 0.0431981174361272 0.0676546391752577 0.0395140523157673 0.055457578948704 0.0551546391752576 0.0551546391752576 0.0637903277738425 0.0473690132393203 0.0434129692832765 0.055457578948704 0.0395140523157673 0.0473690132393203 0.0513834489880733 0.0473690132393203 0.0513834489880733 0.0513834489880733 0.0551546391752576 0.0473690132393203 0.0551546391752576 0.059259116787198 0.0473690132393203 0.0473690132393203 0.055457578948704 0.0551546391752576 0.0436657181739453 0.0551546391752576 0.0473690132393203 0.0513834489880733 0.0473690132393203 0.0551546391752576 0.0513834489880733 0.0513834489880733 0.0513834489880733 0.0513834489880733 0.063425315866987 0.0475423045930702 0.0551546391752576 0.0473690132393203 0.0473690132393203 0.059259116787198 0.0513834489880733 0.0551546391752576 0.0473690132393203 0.0473690132393203 0.0473690132393203 0.0513834489880733 0.0511105215281988 0.0511105215281988 0.0511105215281988 0.0637903277738425 0.0434129692832765 0.0511105215281988 0.0473690132393203 0.0513834489880733 0.0473690132393203 0.0398000624804749 0.055457578948704 0.059259116787198 0.055457578948704 0.0595927445641753 0.055457578948704 0.0473690132393203 0.0473690132393203 0.0513834489880733 0.0478261415267214 0.0434129692832765 0.0473690132393203 0.0473690132393203 0.055457578948704 0.0595927445641753 0.0513834489880733 0.0595927445641753 0.0475423045930702 0.055457578948704 0.0513834489880733 0.0513834489880733 0.0513834489880733 0.0473690132393203 0.0434129692832765 0.0513834489880733 0.055457578948704 0.0473690132393203 0.055457578948704 0.0513834489880733 0.0434129692832765 0.055457578948704 0.0473690132393203 0.0513834489880733 0.0551546391752576 0.0473690132393203 0.0473690132393203 0.0595927445641753 0.0434129692832765 0.0473690132393203 0.0473690132393203 0.0595927445641753
A_05 0.0103092783505154 0.00682593856655289 0.0473690132393203 0.0173199152542373 0 0.0138408304498270 0.0173199152542373 0.0173199152542373 0.0173199152542373 0.0209256844850064 0.0173199152542373 0.0137638807714786 0.0282906599350883 0.00679695607056374 0.0245822391978993 0.0209256844850064 0.0209256844850064 0.0137638807714786 0.0245822391978993 0.0320520581113801 0.0318827201729561 0.0318827201729561 0.0281479516154319 0.0245822391978993 0.0395140523157673 0.0318827201729561 0.0282906599350883 0.0173199152542373 0.0318827201729561 0.0245822391978993 0.0397383935151069 0.0209256844850064 0.0102565590898537 0.0320520581113801 0.0353901661145932 0.0244656008622237 0.0353901661145932 0.0317503838561087 0.0318827201729561 0.0317503838561087 0.0506816043134362 0.0209256844850064 0.0244656008622237 0.0395140523157673 0.0393273010457613 0.0281479516154319 0.0393273010457613 0.0431981174361272 0.0208345720707328 0.0430214982574045 0.0546666837466694 0.0393273010457613 0.0546666837466694 0.0393273010457613 0.0393273010457613 0.0430214982574045 0.0393273010457613 0.0471254420949657 0.0393273010457613 0.0393273010457613 0.0469204152249135 0.0430214982574045 0.0430214982574045 0.0508764591809575 0.0393273010457613 0.0393273010457613 0.0393273010457613 0.0546666837466694 0.0471254420949657 0.0430214982574045 0.0317503838561087 0.0431981174361272 0.0431981174361272 0.0469204152249135 0.0508764591809575 0.0244656008622237 0.0318827201729561 0.0317503838561087 0.0430214982574045 0.0393273010457613 0.0471254420949657 0.0353901661145932 0.0436657181739453 0.0669814780854576 0.0431981174361272 0.0471254420949657 0.0355117820324006 0.0431981174361272 0.0391784797410426 0.0430214982574045 0.0508764591809575 0.0391784797410426 0.0355117820324006 0.0393273010457613 0.0431981174361272 0.0471254420949657 0.0318827201729561 0.0473690132393203 0.0471254420949657 0.0469204152249135 0.0431981174361272 0.0431981174361272 0.0471254420949657 0.0393273010457613 0.0431981174361272 0.0471254420949657 0.0431981174361272 0.0469204152249135 0.0508764591809575 0.0508764591809575 0.0471254420949657 0.0431981174361272 0.0431981174361272 0.0471254420949657 0.0393273010457613 0.0431981174361272 0.0469204152249135 0.0431981174361272 0.0469204152249135 0.058965024890341 0.0471254420949657 0.0431981174361272 0.0431981174361272 0.058965024890341 0.058965024890341 0.0469204152249135 0.0431981174361272 0.0469204152249135 0.0431981174361272 0.0471254420949657 0.0431981174361272 0.0469204152249135 0.0508764591809575 0.0548908949297106 0.0431981174361272 0.0431981174361272 0.0395140523157673 0.0356710337994055 0.0356710337994055 0.0473690132393203 0.0395140523157673 0.0511105215281988 0.055457578948704 0.0473690132393203 0.0395140523157673 0.0356710337994055 0.0511105215281988 0.0356710337994055 0.0473690132393203 0.0473690132393203 0.0434129692832765 0.0471254420949657 0.0356710337994055 0.0431981174361272 0.0356710337994055 0.0628152790056684 0.0431981174361272 0.0511105215281988 0.063425315866987 0.0672977737154795 0.0511105215281988 0.0551546391752576 0.0513834489880733 0.0551546391752576 0.059259116787198 0.0672977737154795 0.059259116787198 0.0631001905058124 0.0715591984948755 0.059259116787198 0.0551546391752576 0.0551546391752576 0.0431981174361272 0.058965024890341 0.0758859324662928 0.063425315866987 0.0676546391752577 0.0548908949297106 0.080279488583987 0.0511105215281988 0.059259116787198 0.0672977737154795 0.058965024890341 0.0676546391752577 0.0511105215281988 0.0551546391752576 0.0676546391752577 0.0511105215281988 0.0511105215281988 0.0551546391752576 0.0511105215281988 0.0551546391752576 0.0551546391752576 0.058965024890341 0.0511105215281988 0.058965024890341 0.0631001905058124 0.0511105215281988 0.0511105215281988 0.059259116787198 0.058965024890341 0.055457578948704 0.058965024890341 0.0511105215281988 0.0551546391752576 0.059259116787198 0.058965024890341 0.0551546391752576 0.0551546391752576 0.063425315866987 0.0551546391752576 0.0672977737154795 0.051297875047716 0.058965024890341 0.059259116787198 0.0511105215281988 0.0631001905058124 0.063425315866987 0.058965024890341 0.059259116787198 0.059259116787198 0.059259116787198 0.0551546391752576 0.0631001905058124 0.0631001905058124 0.0631001905058124 0.0676546391752577 0.0551546391752576 0.0631001905058124 0.059259116787198 0.0551546391752576 0.0511105215281988 0.0514866077149814 0.0676546391752577 0.0631001905058124 0.0676546391752577 0.0719485323050286 0.0676546391752577 0.059259116787198 0.059259116787198 0.063425315866987 0.0598156349778557 0.0551546391752576 0.059259116787198 0.059259116787198 0.059259116787198 0.0719485323050286 0.063425315866987 0.0719485323050286 0.0594795298979722 0.0676546391752577 0.063425315866987 0.063425315866987 0.063425315866987 0.059259116787198 0.0551546391752576 0.063425315866987 0.0676546391752577 0.059259116787198 0.0676546391752577 0.063425315866987 0.0551546391752576 0.0676546391752577 0.059259116787198 0.063425315866987 0.058965024890341 0.059259116787198 0.0511105215281988 0.0719485323050286 0.0551546391752576 0.059259116787198 0.059259116787198 0.063425315866987
A_06 0.0247349823321554 0.0210526315789474 0.055457578948704 0.0245822391978993 0.0138408304498270 0 0.0320520581113801 0.0245822391978993 0.0320520581113801 0.0282906599350883 0.0173199152542373 0.0209256844850064 0.0358675771247409 0.0137638807714786 0.0320520581113801 0.0282906599350883 0.0358675771247409 0.0209256844850064 0.0320520581113801 0.0397383935151069 0.0395140523157673 0.0395140523157673 0.0356710337994055 0.0245822391978993 0.0395140523157673 0.0318827201729561 0.0358675771247409 0.0245822391978993 0.0395140523157673 0.0245822391978993 0.0476507976071784 0.0282906599350883 0.0173199152542373 0.0397383935151069 0.0353901661145932 0.0318827201729561 0.0430214982574045 0.0393273010457613 0.0395140523157673 0.0393273010457613 0.0587108013937283 0.0282906599350883 0.0318827201729561 0.0473690132393203 0.0471254420949657 0.0356710337994055 0.0471254420949657 0.0511105215281988 0.0281479516154319 0.0508764591809575 0.0628152790056684 0.0471254420949657 0.0628152790056684 0.0471254420949657 0.0471254420949657 0.0508764591809575 0.0471254420949657 0.0551546391752576 0.0471254420949657 0.0471254420949657 0.0548908949297106 0.0508764591809575 0.0508764591809575 0.058965024890341 0.0471254420949657 0.0471254420949657 0.0471254420949657 0.0628152790056684 0.0551546391752576 0.0508764591809575 0.0393273010457613 0.059259116787198 0.0511105215281988 0.0548908949297106 0.058965024890341 0.0318827201729561 0.0395140523157673 0.0393273010457613 0.0508764591809575 0.0471254420949657 0.0551546391752576 0.0430214982574045 0.0516949152542373 0.0755046945234992 0.0511105215281988 0.0551546391752576 0.0431981174361272 0.0511105215281988 0.0469204152249135 0.0508764591809575 0.058965024890341 0.0469204152249135 0.0431981174361272 0.0471254420949657 0.0511105215281988 0.0551546391752576 0.0473690132393203 0.055457578948704 0.0551546391752576 0.0548908949297106 0.0511105215281988 0.0511105215281988 0.0551546391752576 0.0471254420949657 0.0511105215281988 0.0551546391752576 0.0511105215281988 0.0548908949297106 0.058965024890341 0.058965024890341 0.0551546391752576 0.0511105215281988 0.0511105215281988 0.0551546391752576 0.0471254420949657 0.0511105215281988 0.0548908949297106 0.0511105215281988 0.0548908949297106 0.0672977737154795 0.0551546391752576 0.0511105215281988 0.0511105215281988 0.0672977737154795 0.0672977737154795 0.0548908949297106 0.0511105215281988 0.0548908949297106 0.0511105215281988 0.0551546391752576 0.0511105215281988 0.0548908949297106 0.058965024890341 0.0631001905058124 0.0511105215281988 0.0511105215281988 0.0473690132393203 0.0434129692832765 0.0434129692832765 0.055457578948704 0.0473690132393203 0.059259116787198 0.0723784865246557 0.055457578948704 0.0473690132393203 0.0434129692832765 0.059259116787198 0.0434129692832765 0.055457578948704 0.0637903277738425 0.0595927445641753 0.0551546391752576 0.0434129692832765 0.0511105215281988 0.0434129692832765 0.0712108013937283 0.0511105215281988 0.059259116787198 0.0719485323050286 0.0758859324662928 0.059259116787198 0.063425315866987 0.0595927445641753 0.063425315866987 0.0676546391752577 0.0758859324662928 0.0676546391752577 0.0715591984948755 0.080279488583987 0.0676546391752577 0.063425315866987 0.063425315866987 0.0511105215281988 0.0672977737154795 0.0847414268980653 0.0719485323050286 0.0676546391752577 0.0631001905058124 0.0892733564013841 0.059259116787198 0.0676546391752577 0.0758859324662928 0.0672977737154795 0.0763084853291038 0.059259116787198 0.063425315866987 0.0763084853291038 0.059259116787198 0.059259116787198 0.063425315866987 0.059259116787198 0.063425315866987 0.063425315866987 0.0672977737154795 0.059259116787198 0.0672977737154795 0.0715591984948755 0.059259116787198 0.059259116787198 0.0676546391752577 0.0672977737154795 0.0637903277738425 0.0672977737154795 0.059259116787198 0.063425315866987 0.0676546391752577 0.0672977737154795 0.063425315866987 0.063425315866987 0.0719485323050286 0.063425315866987 0.0758859324662928 0.0594795298979722 0.0672977737154795 0.0676546391752577 0.059259116787198 0.0715591984948755 0.0719485323050286 0.0672977737154795 0.0676546391752577 0.0676546391752577 0.0676546391752577 0.063425315866987 0.0715591984948755 0.0715591984948755 0.0715591984948755 0.0763084853291038 0.063425315866987 0.0715591984948755 0.0676546391752577 0.063425315866987 0.059259116787198 0.0597015896141737 0.0763084853291038 0.0715591984948755 0.0763084853291038 0.080736034524095 0.0763084853291038 0.0676546391752577 0.0676546391752577 0.0719485323050286 0.0683101537174527 0.063425315866987 0.0676546391752577 0.0676546391752577 0.0676546391752577 0.080736034524095 0.0719485323050286 0.080736034524095 0.0679100563786548 0.0763084853291038 0.0719485323050286 0.0719485323050286 0.0719485323050286 0.0676546391752577 0.063425315866987 0.0719485323050286 0.0763084853291038 0.0676546391752577 0.0763084853291038 0.0719485323050286 0.063425315866987 0.0763084853291038 0.0676546391752577 0.0719485323050286 0.0672977737154795 0.0676546391752577 0.059259116787198 0.080736034524095 0.063425315866987 0.0676546391752577 0.0676546391752577 0.0719485323050286
A_07 0.0137638807714786 0.0102565590898537 0.0516949152542373 0.0284697508896797 0.0173199152542373 0.0320520581113801 0 0.0284697508896797 0.0138408304498270 0.0247349823321554 0.0284697508896797 0.0247349823321554 0.0247349823321554 0.0174216027874564 0.0210526315789474 0.0103092783505154 0.0247349823321554 0.0247349823321554 0.0361010830324910 0.0284697508896797 0.0358675771247409 0.0209256844850064 0.0245822391978993 0.0361010830324910 0.0358675771247409 0.0436657181739453 0.0247349823321554 0.0284697508896797 0.0282906599350883 0.0210526315789474 0.0361010830324910 0.032258064516129 0.0210526315789474 0.0284697508896797 0.0317503838561087 0.0282906599350883 0.0471254420949657 0.0356710337994055 0.0436657181739453 0.0356710337994055 0.0391784797410426 0.0247349823321554 0.0282906599350883 0.0358675771247409 0.0513834489880733 0.0245822391978993 0.0281479516154319 0.0244656008622237 0.0320520581113801 0.0393273010457613 0.0430214982574045 0.0513834489880733 0.0430214982574045 0.0513834489880733 0.0513834489880733 0.0393273010457613 0.0513834489880733 0.0434129692832765 0.0513834489880733 0.0513834489880733 0.0355117820324006 0.0393273010457613 0.0471254420949657 0.0393273010457613 0.0513834489880733 0.0513834489880733 0.0513834489880733 0.0508764591809575 0.0356710337994055 0.0471254420949657 0.0356710337994055 0.0318827201729561 0.055457578948704 0.059259116787198 0.0471254420949657 0.0358675771247409 0.0209256844850064 0.0356710337994055 0.0551546391752576 0.0513834489880733 0.0434129692832765 0.0317503838561087 0.032258064516129 0.0469204152249135 0.055457578948704 0.0595927445641753 0.0473690132393203 0.055457578948704 0.0511105215281988 0.0471254420949657 0.063425315866987 0.0355117820324006 0.0395140523157673 0.0513834489880733 0.055457578948704 0.0595927445641753 0.0358675771247409 0.0436657181739453 0.0595927445641753 0.059259116787198 0.055457578948704 0.055457578948704 0.0595927445641753 0.0513834489880733 0.055457578948704 0.0595927445641753 0.055457578948704 0.059259116787198 0.063425315866987 0.063425315866987 0.0595927445641753 0.055457578948704 0.055457578948704 0.0595927445641753 0.0513834489880733 0.055457578948704 0.059259116787198 0.0473690132393203 0.0355117820324006 0.0471254420949657 0.0513834489880733 0.055457578948704 0.055457578948704 0.0471254420949657 0.0471254420949657 0.0355117820324006 0.055457578948704 0.0511105215281988 0.0473690132393203 0.0595927445641753 0.055457578948704 0.059259116787198 0.0551546391752576 0.0431981174361272 0.0473690132393203 0.0318827201729561 0.0358675771247409 0.0320520581113801 0.0320520581113801 0.0358675771247409 0.0358675771247409 0.0395140523157673 0.0516949152542373 0.0358675771247409 0.0358675771247409 0.0320520581113801 0.0395140523157673 0.0320520581113801 0.0358675771247409 0.0436657181739453 0.0397383935151069 0.0356710337994055 0.0320520581113801 0.0318827201729561 0.0320520581113801 0.0508764591809575 0.0395140523157673 0.0395140523157673 0.0513834489880733 0.0551546391752576 0.0395140523157673 0.0434129692832765 0.0397383935151069 0.0513834489880733 0.0473690132393203 0.0551546391752576 0.0473690132393203 0.0511105215281988 0.059259116787198 0.0473690132393203 0.0513834489880733 0.0513834489880733 0.0395140523157673 0.0471254420949657 0.063425315866987 0.0513834489880733 0.055457578948704 0.0355117820324006 0.0676546391752577 0.0473690132393203 0.0473690132393203 0.0551546391752576 0.0471254420949657 0.055457578948704 0.0395140523157673 0.0513834489880733 0.055457578948704 0.0473690132393203 0.0395140523157673 0.0434129692832765 0.0395140523157673 0.0434129692832765 0.0434129692832765 0.0471254420949657 0.0395140523157673 0.0471254420949657 0.0511105215281988 0.0395140523157673 0.0395140523157673 0.0473690132393203 0.0471254420949657 0.0436657181739453 0.0471254420949657 0.0395140523157673 0.0434129692832765 0.0473690132393203 0.0471254420949657 0.0434129692832765 0.0434129692832765 0.0513834489880733 0.0434129692832765 0.0551546391752576 0.0396565415922177 0.0471254420949657 0.0473690132393203 0.0395140523157673 0.0511105215281988 0.0513834489880733 0.0471254420949657 0.0473690132393203 0.0473690132393203 0.0473690132393203 0.0434129692832765 0.0511105215281988 0.0511105215281988 0.0511105215281988 0.055457578948704 0.0434129692832765 0.0511105215281988 0.0473690132393203 0.0434129692832765 0.0395140523157673 0.0398000624804749 0.055457578948704 0.0511105215281988 0.055457578948704 0.0595927445641753 0.055457578948704 0.0473690132393203 0.0473690132393203 0.0513834489880733 0.0478261415267214 0.0434129692832765 0.0473690132393203 0.0473690132393203 0.0473690132393203 0.0595927445641753 0.0513834489880733 0.0595927445641753 0.0475423045930702 0.055457578948704 0.0513834489880733 0.0513834489880733 0.0513834489880733 0.0473690132393203 0.0434129692832765 0.0513834489880733 0.055457578948704 0.0473690132393203 0.055457578948704 0.0513834489880733 0.0434129692832765 0.055457578948704 0.0473690132393203 0.0513834489880733 0.0471254420949657 0.0473690132393203 0.0395140523157673 0.0595927445641753 0.0513834489880733 0.0473690132393203 0.0473690132393203 0.0513834489880733
A_08 0.0282906599350883 0.0245822391978993 0.0358675771247409 0.00682593856655289 0.0173199152542373 0.0245822391978993 0.0284697508896797 0 0.0284697508896797 0.0103092783505154 0.00682593856655289 0.0103092783505154 0.032258064516129 0.0103092783505154 0.0284697508896797 0.0247349823321554 0.0174216027874564 0.00338983050847452 0.0138408304498270 0.0284697508896797 0.0282906599350883 0.0282906599350883 0.0245822391978993 0.0138408304498270 0.0282906599350883 0.0282906599350883 0.0174216027874564 0.00682593856655289 0.0209256844850064 0.0284697508896797 0.0361010830324910 0.0174216027874564 0.00682593856655289 0.0210526315789474 0.0317503838561087 0.0209256844850064 0.0243854084060269 0.0281479516154319 0.0282906599350883 0.0281479516154319 0.0391784797410426 0.0103092783505154 0.0209256844850064 0.0282906599350883 0.0281479516154319 0.0320520581113801 0.0281479516154319 0.0318827201729561 0.0173199152542373 0.0317503838561087 0.0430214982574045 0.0281479516154319 0.0430214982574045 0.0281479516154319 0.0281479516154319 0.0317503838561087 0.0281479516154319 0.0356710337994055 0.0281479516154319 0.0281479516154319 0.0355117820324006 0.0317503838561087 0.0317503838561087 0.0393273010457613 0.0281479516154319 0.0281479516154319 0.0281479516154319 0.0430214982574045 0.0356710337994055 0.0317503838561087 0.0281479516154319 0.0395140523157673 0.0318827201729561 0.0355117820324006 0.0393273010457613 0.0209256844850064 0.0282906599350883 0.0281479516154319 0.0317503838561087 0.0281479516154319 0.0356710337994055 0.0317503838561087 0.04 0.0548908949297106 0.0318827201729561 0.0356710337994055 0.0318827201729561 0.0318827201729561 0.0355117820324006 0.0317503838561087 0.0393273010457613 0.0355117820324006 0.0318827201729561 0.0281479516154319 0.0318827201729561 0.0356710337994055 0.0282906599350883 0.0358675771247409 0.0356710337994055 0.0355117820324006 0.0318827201729561 0.0318827201729561 0.0356710337994055 0.0281479516154319 0.0318827201729561 0.0356710337994055 0.0318827201729561 0.0355117820324006 0.0393273010457613 0.0393273010457613 0.0356710337994055 0.0318827201729561 0.0318827201729561 0.0356710337994055 0.0281479516154319 0.0318827201729561 0.0355117820324006 0.0318827201729561 0.0431981174361272 0.0471254420949657 0.0356710337994055 0.0318827201729561 0.0318827201729561 0.0471254420949657 0.0471254420949657 0.0431981174361272 0.0318827201729561 0.0355117820324006 0.0318827201729561 0.0356710337994055 0.0318827201729561 0.0355117820324006 0.0393273010457613 0.0511105215281988 0.0318827201729561 0.0395140523157673 0.0358675771247409 0.0320520581113801 0.0320520581113801 0.0436657181739453 0.0358675771247409 0.0473690132393203 0.0516949152542373 0.0436657181739453 0.0358675771247409 0.0320520581113801 0.0473690132393203 0.0320520581113801 0.0436657181739453 0.0436657181739453 0.0397383935151069 0.0434129692832765 0.0320520581113801 0.0395140523157673 0.0320520581113801 0.0508764591809575 0.0395140523157673 0.0395140523157673 0.0513834489880733 0.0551546391752576 0.0473690132393203 0.0513834489880733 0.0476507976071784 0.0434129692832765 0.0473690132393203 0.0551546391752576 0.0473690132393203 0.0511105215281988 0.059259116787198 0.0473690132393203 0.0434129692832765 0.0434129692832765 0.0395140523157673 0.0551546391752576 0.063425315866987 0.0513834489880733 0.055457578948704 0.0431981174361272 0.0676546391752577 0.0395140523157673 0.055457578948704 0.0551546391752576 0.0551546391752576 0.0637903277738425 0.0473690132393203 0.0434129692832765 0.055457578948704 0.0395140523157673 0.0473690132393203 0.0513834489880733 0.0473690132393203 0.0513834489880733 0.0513834489880733 0.0551546391752576 0.0473690132393203 0.0551546391752576 0.059259116787198 0.0473690132393203 0.0473690132393203 0.055457578948704 0.0551546391752576 0.0436657181739453 0.0551546391752576 0.0473690132393203 0.0513834489880733 0.0473690132393203 0.0551546391752576 0.0513834489880733 0.0513834489880733 0.0513834489880733 0.0513834489880733 0.063425315866987 0.0475423045930702 0.0551546391752576 0.0473690132393203 0.0473690132393203 0.059259116787198 0.0513834489880733 0.0551546391752576 0.0473690132393203 0.0473690132393203 0.0473690132393203 0.0513834489880733 0.0511105215281988 0.0511105215281988 0.0511105215281988 0.0637903277738425 0.0434129692832765 0.0511105215281988 0.0473690132393203 0.0513834489880733 0.0473690132393203 0.0398000624804749 0.055457578948704 0.059259116787198 0.055457578948704 0.0595927445641753 0.055457578948704 0.0473690132393203 0.0473690132393203 0.0513834489880733 0.0478261415267214 0.0434129692832765 0.0473690132393203 0.0473690132393203 0.055457578948704 0.0595927445641753 0.0513834489880733 0.0595927445641753 0.0475423045930702 0.055457578948704 0.0513834489880733 0.0513834489880733 0.0513834489880733 0.0473690132393203 0.0434129692832765 0.0513834489880733 0.055457578948704 0.0473690132393203 0.055457578948704 0.0513834489880733 0.0434129692832765 0.055457578948704 0.0473690132393203 0.0513834489880733 0.0551546391752576 0.0473690132393203 0.0473690132393203 0.0595927445641753 0.0434129692832765 0.0473690132393203 0.0473690132393203 0.0595927445641753
A_09 0.0137638807714786 0.0102565590898537 0.0436657181739453 0.0284697508896797 0.0173199152542373 0.0320520581113801 0.0138408304498270 0.0284697508896797 0 0.0174216027874564 0.0284697508896797 0.0247349823321554 0.0174216027874564 0.0174216027874564 0.0138408304498270 0.0174216027874564 0.0247349823321554 0.0247349823321554 0.0284697508896797 0.0210526315789474 0.0282906599350883 0.0209256844850064 0.0245822391978993 0.0361010830324910 0.0358675771247409 0.0358675771247409 0.0247349823321554 0.0284697508896797 0.0209256844850064 0.0210526315789474 0.0284697508896797 0.0247349823321554 0.0210526315789474 0.0284697508896797 0.0471254420949657 0.0358675771247409 0.0393273010457613 0.0434129692832765 0.0436657181739453 0.0434129692832765 0.0391784797410426 0.032258064516129 0.0358675771247409 0.0282906599350883 0.0434129692832765 0.0245822391978993 0.0281479516154319 0.0318827201729561 0.0320520581113801 0.0393273010457613 0.0430214982574045 0.0434129692832765 0.0430214982574045 0.0434129692832765 0.0434129692832765 0.0393273010457613 0.0434129692832765 0.0356710337994055 0.0434129692832765 0.0434129692832765 0.0355117820324006 0.0393273010457613 0.0471254420949657 0.0393273010457613 0.0434129692832765 0.0434129692832765 0.0434129692832765 0.0508764591809575 0.0356710337994055 0.0471254420949657 0.0434129692832765 0.0318827201729561 0.0473690132393203 0.0511105215281988 0.0471254420949657 0.0358675771247409 0.0282906599350883 0.0434129692832765 0.0471254420949657 0.0434129692832765 0.0434129692832765 0.0393273010457613 0.04 0.0548908949297106 0.0473690132393203 0.0513834489880733 0.0395140523157673 0.0473690132393203 0.0431981174361272 0.0471254420949657 0.0551546391752576 0.0431981174361272 0.0395140523157673 0.0434129692832765 0.0473690132393203 0.0513834489880733 0.0358675771247409 0.0436657181739453 0.0513834489880733 0.0511105215281988 0.0473690132393203 0.0473690132393203 0.0513834489880733 0.0434129692832765 0.0473690132393203 0.0513834489880733 0.0473690132393203 0.0511105215281988 0.0551546391752576 0.0551546391752576 0.0513834489880733 0.0473690132393203 0.0473690132393203 0.0513834489880733 0.0434129692832765 0.0473690132393203 0.0511105215281988 0.0395140523157673 0.0431981174361272 0.0471254420949657 0.0434129692832765 0.0473690132393203 0.0473690132393203 0.0471254420949657 0.0471254420949657 0.0431981174361272 0.0473690132393203 0.0431981174361272 0.0395140523157673 0.0513834489880733 0.0473690132393203 0.0511105215281988 0.0471254420949657 0.0431981174361272 0.0395140523157673 0.0318827201729561 0.0358675771247409 0.0320520581113801 0.0320520581113801 0.0436657181739453 0.0282906599350883 0.0395140523157673 0.0436657181739453 0.0436657181739453 0.0282906599350883 0.0320520581113801 0.0395140523157673 0.0320520581113801 0.0436657181739453 0.0358675771247409 0.0320520581113801 0.0356710337994055 0.0320520581113801 0.0318827201729561 0.0320520581113801 0.058965024890341 0.0395140523157673 0.0473690132393203 0.0513834489880733 0.063425315866987 0.0473690132393203 0.0513834489880733 0.0476507976071784 0.0434129692832765 0.0473690132393203 0.063425315866987 0.0473690132393203 0.059259116787198 0.0676546391752577 0.055457578948704 0.0513834489880733 0.0513834489880733 0.0395140523157673 0.0471254420949657 0.063425315866987 0.0513834489880733 0.0637903277738425 0.0511105215281988 0.0676546391752577 0.055457578948704 0.0473690132393203 0.0551546391752576 0.0471254420949657 0.055457578948704 0.0473690132393203 0.0513834489880733 0.0637903277738425 0.0473690132393203 0.0473690132393203 0.0513834489880733 0.0473690132393203 0.0513834489880733 0.0513834489880733 0.0551546391752576 0.0473690132393203 0.0551546391752576 0.059259116787198 0.0473690132393203 0.0473690132393203 0.055457578948704 0.0551546391752576 0.0436657181739453 0.0551546391752576 0.0473690132393203 0.0513834489880733 0.0473690132393203 0.0551546391752576 0.0513834489880733 0.0513834489880733 0.0513834489880733 0.0513834489880733 0.063425315866987 0.0475423045930702 0.0551546391752576 0.055457578948704 0.0473690132393203 0.059259116787198 0.0513834489880733 0.0551546391752576 0.055457578948704 0.055457578948704 0.055457578948704 0.0513834489880733 0.059259116787198 0.059259116787198 0.059259116787198 0.0637903277738425 0.0513834489880733 0.059259116787198 0.055457578948704 0.0513834489880733 0.0473690132393203 0.0477168689212666 0.0637903277738425 0.059259116787198 0.055457578948704 0.0595927445641753 0.055457578948704 0.0473690132393203 0.0473690132393203 0.0513834489880733 0.0478261415267214 0.0434129692832765 0.0473690132393203 0.055457578948704 0.055457578948704 0.0680517525532385 0.0513834489880733 0.0595927445641753 0.0475423045930702 0.055457578948704 0.0513834489880733 0.0513834489880733 0.0513834489880733 0.055457578948704 0.0513834489880733 0.0513834489880733 0.055457578948704 0.0473690132393203 0.055457578948704 0.0513834489880733 0.0434129692832765 0.055457578948704 0.055457578948704 0.0513834489880733 0.0551546391752576 0.0473690132393203 0.0473690132393203 0.0595927445641753 0.0434129692832765 0.0473690132393203 0.0473690132393203 0.0513834489880733
A_10 0.0245822391978993 0.0209256844850064 0.0245822391978993 0.0103092783505154 0.0209256844850064 0.0282906599350883 0.0247349823321554 0.0103092783505154 0.0174216027874564 0 0.0103092783505154 0.0138408304498270 0.0210526315789474 0.0138408304498270 0.0174216027874564 0.0210526315789474 0.0210526315789474 0.00682593856655289 0.0103092783505154 0.0174216027874564 0.0173199152542373 0.0173199152542373 0.0209256844850064 0.0174216027874564 0.0245822391978993 0.0245822391978993 0.0138408304498270 0.0103092783505154 0.0102565590898537 0.0247349823321554 0.0247349823321554 0.0138408304498270 0.0103092783505154 0.0174216027874564 0.0355117820324006 0.0245822391978993 0.0207796391752577 0.0318827201729561 0.0320520581113801 0.0318827201729561 0.0279730468038609 0.0138408304498270 0.0245822391978993 0.0173199152542373 0.0244656008622237 0.0282906599350883 0.0172537997331035 0.0208345720707328 0.0209256844850064 0.0280419631189196 0.0316553975570689 0.0244656008622237 0.0316553975570689 0.0244656008622237 0.0244656008622237 0.0280419631189196 0.0244656008622237 0.0244656008622237 0.0244656008622237 0.0244656008622237 0.0243854084060269 0.0280419631189196 0.0280419631189196 0.0280419631189196 0.0244656008622237 0.0244656008622237 0.0244656008622237 0.0391784797410426 0.0244656008622237 0.0280419631189196 0.0318827201729561 0.0281479516154319 0.0281479516154319 0.0317503838561087 0.0355117820324006 0.0245822391978993 0.0245822391978993 0.0318827201729561 0.0280419631189196 0.0244656008622237 0.0318827201729561 0.0355117820324006 0.0361010830324910 0.0430214982574045 0.0281479516154319 0.0318827201729561 0.0281479516154319 0.0281479516154319 0.0317503838561087 0.0280419631189196 0.0355117820324006 0.0317503838561087 0.0281479516154319 0.0244656008622237 0.0281479516154319 0.0318827201729561 0.0245822391978993 0.0320520581113801 0.0318827201729561 0.0317503838561087 0.0281479516154319 0.0281479516154319 0.0318827201729561 0.0244656008622237 0.0281479516154319 0.0318827201729561 0.0281479516154319 0.0317503838561087 0.0355117820324006 0.0355117820324006 0.0318827201729561 0.0281479516154319 0.0281479516154319 0.0318827201729561 0.0244656008622237 0.0281479516154319 0.0317503838561087 0.0281479516154319 0.0393273010457613 0.0355117820324006 0.0318827201729561 0.0281479516154319 0.0281479516154319 0.0355117820324006 0.0355117820324006 0.0393273010457613 0.0281479516154319 0.0317503838561087 0.0281479516154319 0.0318827201729561 0.0281479516154319 0.0317503838561087 0.0355117820324006 0.0393273010457613 0.0281479516154319 0.0281479516154319 0.0320520581113801 0.0282906599350883 0.0282906599350883 0.0397383935151069 0.0245822391978993 0.0356710337994055 0.0397383935151069 0.0397383935151069 0.0245822391978993 0.0282906599350883 0.0356710337994055 0.0282906599350883 0.0397383935151069 0.0320520581113801 0.0282906599350883 0.0318827201729561 0.0282906599350883 0.0281479516154319 0.0282906599350883 0.0469204152249135 0.0356710337994055 0.0356710337994055 0.0395140523157673 0.0511105215281988 0.0434129692832765 0.0473690132393203 0.0436657181739453 0.0318827201729561 0.0356710337994055 0.0511105215281988 0.0356710337994055 0.0471254420949657 0.0551546391752576 0.0434129692832765 0.0395140523157673 0.0395140523157673 0.0356710337994055 0.0431981174361272 0.0511105215281988 0.0395140523157673 0.0513834489880733 0.0393273010457613 0.0551546391752576 0.0434129692832765 0.0434129692832765 0.0431981174361272 0.0431981174361272 0.0513834489880733 0.0434129692832765 0.0395140523157673 0.0513834489880733 0.0356710337994055 0.0434129692832765 0.0473690132393203 0.0434129692832765 0.0473690132393203 0.0473690132393203 0.0511105215281988 0.0434129692832765 0.0511105215281988 0.0551546391752576 0.0434129692832765 0.0434129692832765 0.0513834489880733 0.0511105215281988 0.0320520581113801 0.0511105215281988 0.0434129692832765 0.0473690132393203 0.0356710337994055 0.0511105215281988 0.0473690132393203 0.0473690132393203 0.0395140523157673 0.0473690132393203 0.059259116787198 0.0435706429357064 0.0511105215281988 0.0434129692832765 0.0434129692832765 0.0551546391752576 0.0395140523157673 0.0511105215281988 0.0434129692832765 0.0434129692832765 0.0434129692832765 0.0473690132393203 0.0471254420949657 0.0471254420949657 0.0471254420949657 0.0595927445641753 0.0395140523157673 0.0471254420949657 0.0434129692832765 0.0473690132393203 0.0434129692832765 0.0359274008460804 0.0513834489880733 0.0551546391752576 0.0434129692832765 0.0473690132393203 0.0434129692832765 0.0356710337994055 0.0356710337994055 0.0395140523157673 0.0359967091529754 0.0318827201729561 0.0356710337994055 0.0434129692832765 0.0513834489880733 0.055457578948704 0.0395140523157673 0.0473690132393203 0.0357987582536711 0.0434129692832765 0.0395140523157673 0.0395140523157673 0.0395140523157673 0.0434129692832765 0.0395140523157673 0.0395140523157673 0.0434129692832765 0.0356710337994055 0.0434129692832765 0.0395140523157673 0.0318827201729561 0.0434129692832765 0.0434129692832765 0.0395140523157673 0.0511105215281988 0.0356710337994055 0.0434129692832765 0.0473690132393203 0.0318827201729561 0.0356710337994055 0.0356710337994055 0.0473690132393203
A_11 0.0282906599350883 0.0245822391978993 0.0358675771247409 0.00682593856655289 0.0173199152542373 0.0173199152542373 0.0284697508896797 0.00682593856655289 0.0284697508896797 0.0103092783505154 0 0.0103092783505154 0.032258064516129 0.0103092783505154 0.0284697508896797 0.0247349823321554 0.0174216027874564 0.00338983050847452 0.0138408304498270 0.0284697508896797 0.0282906599350883 0.0282906599350883 0.0245822391978993 0.00682593856655289 0.0209256844850064 0.0209256844850064 0.0174216027874564 0.00682593856655289 0.0209256844850064 0.0210526315789474 0.0361010830324910 0.0174216027874564 0.00682593856655289 0.0210526315789474 0.0243854084060269 0.0209256844850064 0.0243854084060269 0.0281479516154319 0.0282906599350883 0.0281479516154319 0.0391784797410426 0.0103092783505154 0.0209256844850064 0.0282906599350883 0.0281479516154319 0.0320520581113801 0.0281479516154319 0.0318827201729561 0.0173199152542373 0.0317503838561087 0.0430214982574045 0.0281479516154319 0.0430214982574045 0.0281479516154319 0.0281479516154319 0.0317503838561087 0.0281479516154319 0.0356710337994055 0.0281479516154319 0.0281479516154319 0.0355117820324006 0.0317503838561087 0.0317503838561087 0.0393273010457613 0.0281479516154319 0.0281479516154319 0.0281479516154319 0.0430214982574045 0.0356710337994055 0.0317503838561087 0.0281479516154319 0.0395140523157673 0.0318827201729561 0.0355117820324006 0.0393273010457613 0.0209256844850064 0.0282906599350883 0.0281479516154319 0.0317503838561087 0.0281479516154319 0.0356710337994055 0.0317503838561087 0.04 0.0548908949297106 0.0318827201729561 0.0356710337994055 0.0318827201729561 0.0318827201729561 0.0355117820324006 0.0317503838561087 0.0393273010457613 0.0355117820324006 0.0318827201729561 0.0281479516154319 0.0318827201729561 0.0356710337994055 0.0282906599350883 0.0358675771247409 0.0356710337994055 0.0355117820324006 0.0318827201729561 0.0318827201729561 0.0356710337994055 0.0281479516154319 0.0318827201729561 0.0356710337994055 0.0318827201729561 0.0355117820324006 0.0393273010457613 0.0393273010457613 0.0356710337994055 0.0318827201729561 0.0318827201729561 0.0356710337994055 0.0281479516154319 0.0318827201729561 0.0355117820324006 0.0318827201729561 0.0431981174361272 0.0471254420949657 0.0356710337994055 0.0318827201729561 0.0318827201729561 0.0471254420949657 0.0471254420949657 0.0431981174361272 0.0318827201729561 0.0355117820324006 0.0318827201729561 0.0356710337994055 0.0318827201729561 0.0355117820324006 0.0393273010457613 0.0511105215281988 0.0318827201729561 0.0395140523157673 0.0358675771247409 0.0320520581113801 0.0320520581113801 0.0436657181739453 0.0358675771247409 0.0473690132393203 0.0516949152542373 0.0436657181739453 0.0358675771247409 0.0320520581113801 0.0473690132393203 0.0320520581113801 0.0436657181739453 0.0436657181739453 0.0397383935151069 0.0434129692832765 0.0320520581113801 0.0395140523157673 0.0320520581113801 0.0508764591809575 0.0395140523157673 0.0395140523157673 0.0513834489880733 0.0551546391752576 0.0473690132393203 0.0513834489880733 0.0476507976071784 0.0434129692832765 0.0473690132393203 0.0551546391752576 0.0473690132393203 0.0511105215281988 0.059259116787198 0.0473690132393203 0.0434129692832765 0.0434129692832765 0.0395140523157673 0.0551546391752576 0.063425315866987 0.0513834489880733 0.0473690132393203 0.0431981174361272 0.0676546391752577 0.0395140523157673 0.055457578948704 0.0551546391752576 0.0551546391752576 0.0637903277738425 0.0473690132393203 0.0434129692832765 0.055457578948704 0.0395140523157673 0.0473690132393203 0.0513834489880733 0.0473690132393203 0.0513834489880733 0.0513834489880733 0.0551546391752576 0.0473690132393203 0.0551546391752576 0.059259116787198 0.0473690132393203 0.0473690132393203 0.055457578948704 0.0551546391752576 0.0436657181739453 0.0551546391752576 0.0473690132393203 0.0513834489880733 0.0473690132393203 0.0551546391752576 0.0513834489880733 0.0513834489880733 0.0513834489880733 0.0513834489880733 0.063425315866987 0.0475423045930702 0.0551546391752576 0.0473690132393203 0.0473690132393203 0.059259116787198 0.0513834489880733 0.0551546391752576 0.0473690132393203 0.0473690132393203 0.0473690132393203 0.0513834489880733 0.0511105215281988 0.0511105215281988 0.0511105215281988 0.0637903277738425 0.0434129692832765 0.0511105215281988 0.0473690132393203 0.0513834489880733 0.0473690132393203 0.0398000624804749 0.055457578948704 0.059259116787198 0.055457578948704 0.0595927445641753 0.055457578948704 0.0473690132393203 0.0473690132393203 0.0513834489880733 0.0478261415267214 0.0434129692832765 0.0473690132393203 0.0473690132393203 0.055457578948704 0.0595927445641753 0.0513834489880733 0.0595927445641753 0.0475423045930702 0.055457578948704 0.0513834489880733 0.0513834489880733 0.0513834489880733 0.0473690132393203 0.0434129692832765 0.0513834489880733 0.055457578948704 0.0473690132393203 0.055457578948704 0.0513834489880733 0.0434129692832765 0.055457578948704 0.0473690132393203 0.0513834489880733 0.0551546391752576 0.0473690132393203 0.0473690132393203 0.0595927445641753 0.0434129692832765 0.0473690132393203 0.0473690132393203 0.0595927445641753
A_12 0.0245822391978993 0.0209256844850064 0.0397383935151069 0.0103092783505154 0.0137638807714786 0.0209256844850064 0.0247349823321554 0.0103092783505154 0.0247349823321554 0.0138408304498270 0.0103092783505154 0 0.0284697508896797 0.00682593856655289 0.0247349823321554 0.0210526315789474 0.0210526315789474 0.00682593856655289 0.0174216027874564 0.0247349823321554 0.0245822391978993 0.0245822391978993 0.0209256844850064 0.0174216027874564 0.0320520581113801 0.0245822391978993 0.0210526315789474 0.0103092783505154 0.0245822391978993 0.0247349823321554 0.032258064516129 0.0138408304498270 0.0103092783505154 0.0247349823321554 0.0207796391752577 0.0173199152542373 0.0280419631189196 0.0244656008622237 0.0245822391978993 0.0244656008622237 0.0430214982574045 0.0138408304498270 0.0173199152542373 0.0320520581113801 0.0318827201729561 0.0282906599350883 0.0318827201729561 0.0356710337994055 0.0137638807714786 0.0355117820324006 0.0469204152249135 0.0318827201729561 0.0469204152249135 0.0318827201729561 0.0318827201729561 0.0355117820324006 0.0318827201729561 0.0395140523157673 0.0318827201729561 0.0318827201729561 0.0393273010457613 0.0355117820324006 0.0355117820324006 0.0431981174361272 0.0318827201729561 0.0318827201729561 0.0318827201729561 0.0469204152249135 0.0395140523157673 0.0355117820324006 0.0244656008622237 0.0434129692832765 0.0356710337994055 0.0393273010457613 0.0431981174361272 0.0173199152542373 0.0245822391978993 0.0244656008622237 0.0355117820324006 0.0318827201729561 0.0395140523157673 0.0280419631189196 0.0284697508896797 0.058965024890341 0.0356710337994055 0.0395140523157673 0.0281479516154319 0.0356710337994055 0.0317503838561087 0.0355117820324006 0.0431981174361272 0.0317503838561087 0.0281479516154319 0.0318827201729561 0.0356710337994055 0.0395140523157673 0.0320520581113801 0.0397383935151069 0.0395140523157673 0.0393273010457613 0.0356710337994055 0.0356710337994055 0.0395140523157673 0.0318827201729561 0.0356710337994055 0.0395140523157673 0.0356710337994055 0.0393273010457613 0.0431981174361272 0.0431981174361272 0.0395140523157673 0.0356710337994055 0.0356710337994055 0.0395140523157673 0.0318827201729561 0.0356710337994055 0.0393273010457613 0.0356710337994055 0.0317503838561087 0.0511105215281988 0.0395140523157673 0.0356710337994055 0.0356710337994055 0.0511105215281988 0.0511105215281988 0.0317503838561087 0.0356710337994055 0.0393273010457613 0.0356710337994055 0.0395140523157673 0.0356710337994055 0.0393273010457613 0.0431981174361272 0.0393273010457613 0.0356710337994055 0.0356710337994055 0.0320520581113801 0.0282906599350883 0.0282906599350883 0.0397383935151069 0.0320520581113801 0.0434129692832765 0.0557993928661775 0.0397383935151069 0.0320520581113801 0.0282906599350883 0.0434129692832765 0.0282906599350883 0.0397383935151069 0.0476507976071784 0.0436657181739453 0.0395140523157673 0.0282906599350883 0.0356710337994055 0.0282906599350883 0.0548908949297106 0.0356710337994055 0.0434129692832765 0.055457578948704 0.059259116787198 0.0434129692832765 0.0473690132393203 0.0436657181739453 0.0473690132393203 0.0513834489880733 0.059259116787198 0.0513834489880733 0.0551546391752576 0.063425315866987 0.0513834489880733 0.0473690132393203 0.0473690132393203 0.0356710337994055 0.0511105215281988 0.0676546391752577 0.055457578948704 0.0595927445641753 0.0471254420949657 0.0719485323050286 0.0434129692832765 0.0513834489880733 0.059259116787198 0.0511105215281988 0.0595927445641753 0.0434129692832765 0.0473690132393203 0.0595927445641753 0.0434129692832765 0.0434129692832765 0.0473690132393203 0.0434129692832765 0.0473690132393203 0.0473690132393203 0.0431981174361272 0.0434129692832765 0.0431981174361272 0.0471254420949657 0.0434129692832765 0.0434129692832765 0.0513834489880733 0.0431981174361272 0.0476507976071784 0.0431981174361272 0.0434129692832765 0.0473690132393203 0.0513834489880733 0.0431981174361272 0.0473690132393203 0.0473690132393203 0.055457578948704 0.0473690132393203 0.0511105215281988 0.0435706429357064 0.0431981174361272 0.0513834489880733 0.0434129692832765 0.0471254420949657 0.055457578948704 0.0431981174361272 0.0513834489880733 0.0513834489880733 0.0513834489880733 0.0395140523157673 0.0551546391752576 0.0551546391752576 0.0551546391752576 0.0595927445641753 0.0473690132393203 0.0551546391752576 0.0513834489880733 0.0473690132393203 0.0434129692832765 0.0437294664098788 0.0595927445641753 0.0471254420949657 0.0595927445641753 0.0637903277738425 0.0595927445641753 0.0513834489880733 0.0513834489880733 0.055457578948704 0.0518865538780569 0.0473690132393203 0.0513834489880733 0.0513834489880733 0.0434129692832765 0.0637903277738425 0.055457578948704 0.0637903277738425 0.0515728056823948 0.0595927445641753 0.055457578948704 0.055457578948704 0.055457578948704 0.0513834489880733 0.0473690132393203 0.055457578948704 0.0595927445641753 0.0513834489880733 0.0595927445641753 0.055457578948704 0.0473690132393203 0.0595927445641753 0.0513834489880733 0.055457578948704 0.0431981174361272 0.0513834489880733 0.0434129692832765 0.0637903277738425 0.0473690132393203 0.0513834489880733 0.0513834489880733 0.055457578948704
A_13 0.0245822391978993 0.0209256844850064 0.0320520581113801 0.032258064516129 0.0282906599350883 0.0358675771247409 0.0247349823321554 0.032258064516129 0.0174216027874564 0.0210526315789474 0.032258064516129 0.0284697508896797 0 0.0210526315789474 0.0174216027874564 0.0210526315789474 0.0361010830324910 0.0284697508896797 0.0247349823321554 0.0247349823321554 0.0320520581113801 0.0245822391978993 0.0282906599350883 0.032258064516129 0.0397383935151069 0.0320520581113801 0.0138408304498270 0.032258064516129 0.0173199152542373 0.0103092783505154 0.032258064516129 0.0210526315789474 0.0247349823321554 0.0247349823321554 0.0511105215281988 0.0397383935151069 0.0431981174361272 0.0318827201729561 0.0476507976071784 0.0318827201729561 0.0353901661145932 0.0361010830324910 0.0397383935151069 0.0245822391978993 0.0473690132393203 0.0282906599350883 0.0244656008622237 0.0281479516154319 0.0358675771247409 0.0355117820324006 0.0391784797410426 0.0473690132393203 0.0391784797410426 0.0473690132393203 0.0473690132393203 0.0355117820324006 0.0473690132393203 0.0395140523157673 0.0473690132393203 0.0473690132393203 0.0317503838561087 0.0355117820324006 0.0431981174361272 0.0355117820324006 0.0473690132393203 0.0473690132393203 0.0473690132393203 0.0548908949297106 0.0395140523157673 0.0511105215281988 0.0318827201729561 0.0356710337994055 0.0513834489880733 0.0551546391752576 0.0431981174361272 0.0397383935151069 0.0320520581113801 0.0318827201729561 0.0511105215281988 0.0473690132393203 0.0473690132393203 0.0431981174361272 0.0439560439560439 0.0508764591809575 0.0513834489880733 0.055457578948704 0.0434129692832765 0.0513834489880733 0.0471254420949657 0.0511105215281988 0.059259116787198 0.0393273010457613 0.0434129692832765 0.0473690132393203 0.0513834489880733 0.055457578948704 0.0476507976071784 0.0397383935151069 0.055457578948704 0.0551546391752576 0.0513834489880733 0.0513834489880733 0.055457578948704 0.0473690132393203 0.0513834489880733 0.055457578948704 0.0513834489880733 0.0551546391752576 0.059259116787198 0.059259116787198 0.055457578948704 0.0513834489880733 0.0513834489880733 0.055457578948704 0.0473690132393203 0.0513834489880733 0.0551546391752576 0.0434129692832765 0.0393273010457613 0.0431981174361272 0.0473690132393203 0.0513834489880733 0.0513834489880733 0.0431981174361272 0.0431981174361272 0.0393273010457613 0.0513834489880733 0.0471254420949657 0.0434129692832765 0.055457578948704 0.0513834489880733 0.0551546391752576 0.0511105215281988 0.0393273010457613 0.0434129692832765 0.0356710337994055 0.0397383935151069 0.0358675771247409 0.0358675771247409 0.0397383935151069 0.0320520581113801 0.0434129692832765 0.0476507976071784 0.0397383935151069 0.0320520581113801 0.0358675771247409 0.0434129692832765 0.0358675771247409 0.0397383935151069 0.0397383935151069 0.0358675771247409 0.0395140523157673 0.0358675771247409 0.0356710337994055 0.0358675771247409 0.0548908949297106 0.0434129692832765 0.0513834489880733 0.055457578948704 0.0471254420949657 0.0513834489880733 0.055457578948704 0.0436657181739453 0.0473690132393203 0.0513834489880733 0.059259116787198 0.0513834489880733 0.0431981174361272 0.0511105215281988 0.0595927445641753 0.0473690132393203 0.0395140523157673 0.0356710337994055 0.0511105215281988 0.059259116787198 0.0473690132393203 0.0595927445641753 0.0471254420949657 0.063425315866987 0.0595927445641753 0.0513834489880733 0.059259116787198 0.0511105215281988 0.0513834489880733 0.0434129692832765 0.0395140523157673 0.0513834489880733 0.0356710337994055 0.0513834489880733 0.0473690132393203 0.0513834489880733 0.055457578948704 0.055457578948704 0.059259116787198 0.0513834489880733 0.0511105215281988 0.0551546391752576 0.0513834489880733 0.0513834489880733 0.0595927445641753 0.059259116787198 0.0397383935151069 0.0511105215281988 0.0513834489880733 0.055457578948704 0.0513834489880733 0.0511105215281988 0.055457578948704 0.055457578948704 0.0473690132393203 0.055457578948704 0.059259116787198 0.0435706429357064 0.0511105215281988 0.0434129692832765 0.0513834489880733 0.0551546391752576 0.0473690132393203 0.0511105215281988 0.0434129692832765 0.0434129692832765 0.0434129692832765 0.055457578948704 0.0471254420949657 0.0471254420949657 0.0471254420949657 0.0595927445641753 0.0473690132393203 0.0471254420949657 0.0434129692832765 0.055457578948704 0.0513834489880733 0.0359274008460804 0.0513834489880733 0.0551546391752576 0.0513834489880733 0.0473690132393203 0.0595927445641753 0.0434129692832765 0.0513834489880733 0.055457578948704 0.0518865538780569 0.0473690132393203 0.0513834489880733 0.0434129692832765 0.0513834489880733 0.055457578948704 0.0473690132393203 0.0473690132393203 0.0515728056823948 0.0513834489880733 0.055457578948704 0.055457578948704 0.0473690132393203 0.0513834489880733 0.0395140523157673 0.0473690132393203 0.0513834489880733 0.0513834489880733 0.0513834489880733 0.055457578948704 0.0473690132393203 0.0513834489880733 0.0434129692832765 0.0473690132393203 0.0511105215281988 0.0434129692832765 0.0513834489880733 0.0473690132393203 0.0395140523157673 0.0513834489880733 0.0434129692832765 0.0473690132393203
A_14 0.0173199152542373 0.0137638807714786 0.0397383935151069 0.0103092783505154 0.00679695607056374 0.0137638807714786 0.0174216027874564 0.0103092783505154 0.0174216027874564 0.0138408304498270 0.0103092783505154 0.00682593856655289 0.0210526315789474 0 0.0174216027874564 0.0138408304498270 0.0210526315789474 0.00682593856655289 0.0174216027874564 0.0247349823321554 0.0245822391978993 0.0245822391978993 0.0209256844850064 0.0174216027874564 0.0320520581113801 0.0245822391978993 0.0210526315789474 0.0103092783505154 0.0245822391978993 0.0174216027874564 0.032258064516129 0.0138408304498270 0.00338983050847452 0.0247349823321554 0.0280419631189196 0.0173199152542373 0.0280419631189196 0.0244656008622237 0.0245822391978993 0.0244656008622237 0.0430214982574045 0.0138408304498270 0.0173199152542373 0.0320520581113801 0.0318827201729561 0.0209256844850064 0.0318827201729561 0.0356710337994055 0.0137638807714786 0.0355117820324006 0.0469204152249135 0.0318827201729561 0.0469204152249135 0.0318827201729561 0.0318827201729561 0.0355117820324006 0.0318827201729561 0.0395140523157673 0.0318827201729561 0.0318827201729561 0.0393273010457613 0.0355117820324006 0.0355117820324006 0.0431981174361272 0.0318827201729561 0.0318827201729561 0.0318827201729561 0.0469204152249135 0.0395140523157673 0.0355117820324006 0.0244656008622237 0.0434129692832765 0.0356710337994055 0.0393273010457613 0.0431981174361272 0.0173199152542373 0.0245822391978993 0.0244656008622237 0.0355117820324006 0.0318827201729561 0.0395140523157673 0.0280419631189196 0.0361010830324910 0.058965024890341 0.0356710337994055 0.0395140523157673 0.0281479516154319 0.0356710337994055 0.0317503838561087 0.0355117820324006 0.0431981174361272 0.0317503838561087 0.0281479516154319 0.0318827201729561 0.0356710337994055 0.0395140523157673 0.0320520581113801 0.0397383935151069 0.0395140523157673 0.0393273010457613 0.0356710337994055 0.0356710337994055 0.0395140523157673 0.0318827201729561 0.0356710337994055 0.0395140523157673 0.0356710337994055 0.0393273010457613 0.0431981174361272 0.0431981174361272 0.0395140523157673 0.0356710337994055 0.0356710337994055 0.0395140523157673 0.0318827201729561 0.0356710337994055 0.0393273010457613 0.0356710337994055 0.0393273010457613 0.0511105215281988 0.0395140523157673 0.0356710337994055 0.0356710337994055 0.0511105215281988 0.0511105215281988 0.0393273010457613 0.0356710337994055 0.0393273010457613 0.0356710337994055 0.0395140523157673 0.0356710337994055 0.0393273010457613 0.0431981174361272 0.0471254420949657 0.0356710337994055 0.0356710337994055 0.0320520581113801 0.0282906599350883 0.0282906599350883 0.0397383935151069 0.0320520581113801 0.0434129692832765 0.0557993928661775 0.0397383935151069 0.0320520581113801 0.0282906599350883 0.0434129692832765 0.0282906599350883 0.0397383935151069 0.0476507976071784 0.0436657181739453 0.0395140523157673 0.0282906599350883 0.0356710337994055 0.0282906599350883 0.0548908949297106 0.0356710337994055 0.0434129692832765 0.055457578948704 0.059259116787198 0.0434129692832765 0.0473690132393203 0.0436657181739453 0.0473690132393203 0.0513834489880733 0.059259116787198 0.0513834489880733 0.0551546391752576 0.063425315866987 0.0513834489880733 0.0473690132393203 0.0473690132393203 0.0356710337994055 0.0511105215281988 0.0676546391752577 0.055457578948704 0.0595927445641753 0.0471254420949657 0.0719485323050286 0.0434129692832765 0.0513834489880733 0.059259116787198 0.0511105215281988 0.0595927445641753 0.0434129692832765 0.0473690132393203 0.0595927445641753 0.0434129692832765 0.0434129692832765 0.0473690132393203 0.0434129692832765 0.0473690132393203 0.0473690132393203 0.0511105215281988 0.0434129692832765 0.0511105215281988 0.0551546391752576 0.0434129692832765 0.0434129692832765 0.0513834489880733 0.0511105215281988 0.0476507976071784 0.0511105215281988 0.0434129692832765 0.0473690132393203 0.0513834489880733 0.0511105215281988 0.0473690132393203 0.0473690132393203 0.055457578948704 0.0473690132393203 0.059259116787198 0.0435706429357064 0.0511105215281988 0.0513834489880733 0.0434129692832765 0.0551546391752576 0.055457578948704 0.0511105215281988 0.0513834489880733 0.0513834489880733 0.0513834489880733 0.0473690132393203 0.0551546391752576 0.0551546391752576 0.0551546391752576 0.0595927445641753 0.0473690132393203 0.0551546391752576 0.0513834489880733 0.0473690132393203 0.0434129692832765 0.0437294664098788 0.0595927445641753 0.0551546391752576 0.0595927445641753 0.0637903277738425 0.0595927445641753 0.0513834489880733 0.0513834489880733 0.055457578948704 0.0518865538780569 0.0473690132393203 0.0513834489880733 0.0513834489880733 0.0513834489880733 0.0637903277738425 0.055457578948704 0.0637903277738425 0.0515728056823948 0.0595927445641753 0.055457578948704 0.055457578948704 0.055457578948704 0.0513834489880733 0.0473690132393203 0.055457578948704 0.0595927445641753 0.0513834489880733 0.0595927445641753 0.055457578948704 0.0473690132393203 0.0595927445641753 0.0513834489880733 0.055457578948704 0.0511105215281988 0.0513834489880733 0.0434129692832765 0.0637903277738425 0.0473690132393203 0.0513834489880733 0.0513834489880733 0.055457578948704
A_15 0.0209256844850064 0.0173199152542373 0.0436657181739453 0.0284697508896797 0.0245822391978993 0.0320520581113801 0.0210526315789474 0.0284697508896797 0.0138408304498270 0.0174216027874564 0.0284697508896797 0.0247349823321554 0.0174216027874564 0.0174216027874564 0 0.0174216027874564 0.032258064516129 0.0247349823321554 0.0284697508896797 0.0210526315789474 0.0282906599350883 0.0209256844850064 0.0245822391978993 0.0361010830324910 0.0358675771247409 0.0358675771247409 0.0247349823321554 0.0284697508896797 0.0209256844850064 0.0210526315789474 0.0284697508896797 0.0247349823321554 0.0210526315789474 0.0284697508896797 0.0471254420949657 0.0358675771247409 0.0393273010457613 0.0434129692832765 0.0436657181739453 0.0434129692832765 0.0391784797410426 0.032258064516129 0.0358675771247409 0.0282906599350883 0.0434129692832765 0.0245822391978993 0.0281479516154319 0.0318827201729561 0.0320520581113801 0.0393273010457613 0.0430214982574045 0.0434129692832765 0.0430214982574045 0.0434129692832765 0.0434129692832765 0.0393273010457613 0.0434129692832765 0.0356710337994055 0.0434129692832765 0.0434129692832765 0.0355117820324006 0.0393273010457613 0.0471254420949657 0.0393273010457613 0.0434129692832765 0.0434129692832765 0.0434129692832765 0.0508764591809575 0.0356710337994055 0.0471254420949657 0.0434129692832765 0.0395140523157673 0.0473690132393203 0.0511105215281988 0.0471254420949657 0.0358675771247409 0.0282906599350883 0.0434129692832765 0.0471254420949657 0.0434129692832765 0.0434129692832765 0.0393273010457613 0.04 0.0548908949297106 0.0473690132393203 0.0513834489880733 0.0395140523157673 0.0473690132393203 0.0431981174361272 0.0471254420949657 0.0551546391752576 0.0431981174361272 0.0395140523157673 0.0434129692832765 0.0473690132393203 0.0513834489880733 0.0436657181739453 0.0436657181739453 0.0513834489880733 0.0511105215281988 0.0473690132393203 0.0473690132393203 0.0513834489880733 0.0434129692832765 0.0473690132393203 0.0513834489880733 0.0473690132393203 0.0511105215281988 0.0551546391752576 0.0551546391752576 0.0513834489880733 0.0473690132393203 0.0473690132393203 0.0513834489880733 0.0434129692832765 0.0473690132393203 0.0511105215281988 0.0395140523157673 0.0431981174361272 0.0471254420949657 0.0434129692832765 0.0473690132393203 0.0473690132393203 0.0471254420949657 0.0471254420949657 0.0431981174361272 0.0473690132393203 0.0431981174361272 0.0395140523157673 0.0513834489880733 0.0473690132393203 0.0511105215281988 0.0471254420949657 0.0431981174361272 0.0395140523157673 0.0318827201729561 0.0358675771247409 0.0320520581113801 0.0320520581113801 0.0436657181739453 0.0282906599350883 0.0395140523157673 0.0516949152542373 0.0436657181739453 0.0282906599350883 0.0320520581113801 0.0395140523157673 0.0320520581113801 0.0436657181739453 0.0436657181739453 0.0397383935151069 0.0356710337994055 0.0320520581113801 0.0318827201729561 0.0320520581113801 0.058965024890341 0.0395140523157673 0.0473690132393203 0.0513834489880733 0.063425315866987 0.0473690132393203 0.0513834489880733 0.0476507976071784 0.0434129692832765 0.0473690132393203 0.063425315866987 0.0473690132393203 0.059259116787198 0.0676546391752577 0.055457578948704 0.0513834489880733 0.0513834489880733 0.0395140523157673 0.0471254420949657 0.063425315866987 0.0513834489880733 0.0637903277738425 0.0511105215281988 0.0676546391752577 0.055457578948704 0.0473690132393203 0.0551546391752576 0.0471254420949657 0.055457578948704 0.0473690132393203 0.0513834489880733 0.0637903277738425 0.0473690132393203 0.0473690132393203 0.0513834489880733 0.0473690132393203 0.0513834489880733 0.0513834489880733 0.0551546391752576 0.0473690132393203 0.0551546391752576 0.059259116787198 0.0473690132393203 0.0473690132393203 0.055457578948704 0.0551546391752576 0.0436657181739453 0.0551546391752576 0.0473690132393203 0.0513834489880733 0.0473690132393203 0.0551546391752576 0.0513834489880733 0.0513834489880733 0.0513834489880733 0.0513834489880733 0.063425315866987 0.0475423045930702 0.0551546391752576 0.055457578948704 0.0473690132393203 0.059259116787198 0.0513834489880733 0.0551546391752576 0.055457578948704 0.055457578948704 0.055457578948704 0.0513834489880733 0.059259116787198 0.059259116787198 0.059259116787198 0.0637903277738425 0.0513834489880733 0.059259116787198 0.055457578948704 0.0513834489880733 0.0473690132393203 0.0477168689212666 0.0637903277738425 0.059259116787198 0.055457578948704 0.0595927445641753 0.055457578948704 0.0473690132393203 0.0473690132393203 0.0513834489880733 0.0478261415267214 0.0434129692832765 0.0473690132393203 0.055457578948704 0.055457578948704 0.0680517525532385 0.0513834489880733 0.0595927445641753 0.0475423045930702 0.055457578948704 0.0513834489880733 0.0513834489880733 0.0513834489880733 0.055457578948704 0.0513834489880733 0.0513834489880733 0.055457578948704 0.0473690132393203 0.055457578948704 0.0513834489880733 0.0434129692832765 0.055457578948704 0.055457578948704 0.0513834489880733 0.0551546391752576 0.0473690132393203 0.0473690132393203 0.0595927445641753 0.0434129692832765 0.0473690132393203 0.0473690132393203 0.0513834489880733
A_16 0.0173199152542373 0.0137638807714786 0.0476507976071784 0.0247349823321554 0.0209256844850064 0.0282906599350883 0.0103092783505154 0.0247349823321554 0.0174216027874564 0.0210526315789474 0.0247349823321554 0.0210526315789474 0.0210526315789474 0.0138408304498270 0.0174216027874564 0 0.0284697508896797 0.0210526315789474 0.032258064516129 0.0247349823321554 0.0320520581113801 0.0173199152542373 0.0209256844850064 0.032258064516129 0.0320520581113801 0.0397383935151069 0.0210526315789474 0.0247349823321554 0.0245822391978993 0.0174216027874564 0.032258064516129 0.0284697508896797 0.0174216027874564 0.0247349823321554 0.0355117820324006 0.0245822391978993 0.0431981174361272 0.0318827201729561 0.0397383935151069 0.0318827201729561 0.0430214982574045 0.0210526315789474 0.0245822391978993 0.0320520581113801 0.0473690132393203 0.0209256844850064 0.0318827201729561 0.0281479516154319 0.0282906599350883 0.0431981174361272 0.0469204152249135 0.0473690132393203 0.0469204152249135 0.0473690132393203 0.0473690132393203 0.0431981174361272 0.0473690132393203 0.0395140523157673 0.0473690132393203 0.0473690132393203 0.0393273010457613 0.0431981174361272 0.0431981174361272 0.0431981174361272 0.0473690132393203 0.0473690132393203 0.0473690132393203 0.0469204152249135 0.0318827201729561 0.0431981174361272 0.0318827201729561 0.0356710337994055 0.0513834489880733 0.0551546391752576 0.0431981174361272 0.0320520581113801 0.0173199152542373 0.0318827201729561 0.0511105215281988 0.0473690132393203 0.0395140523157673 0.0280419631189196 0.0284697508896797 0.0508764591809575 0.0513834489880733 0.055457578948704 0.0434129692832765 0.0513834489880733 0.0471254420949657 0.0431981174361272 0.059259116787198 0.0317503838561087 0.0356710337994055 0.0473690132393203 0.0513834489880733 0.055457578948704 0.0397383935151069 0.0397383935151069 0.055457578948704 0.0551546391752576 0.0513834489880733 0.0513834489880733 0.055457578948704 0.0473690132393203 0.0513834489880733 0.055457578948704 0.0513834489880733 0.0551546391752576 0.059259116787198 0.059259116787198 0.055457578948704 0.0513834489880733 0.0513834489880733 0.055457578948704 0.0473690132393203 0.0513834489880733 0.0551546391752576 0.0434129692832765 0.0317503838561087 0.0431981174361272 0.0473690132393203 0.0513834489880733 0.0513834489880733 0.0431981174361272 0.0431981174361272 0.0317503838561087 0.0513834489880733 0.0471254420949657 0.0434129692832765 0.055457578948704 0.0513834489880733 0.0551546391752576 0.0511105215281988 0.0393273010457613 0.0434129692832765 0.0281479516154319 0.0320520581113801 0.0282906599350883 0.0282906599350883 0.0320520581113801 0.0320520581113801 0.0356710337994055 0.0557993928661775 0.0320520581113801 0.0320520581113801 0.0282906599350883 0.0356710337994055 0.0282906599350883 0.0320520581113801 0.0476507976071784 0.0436657181739453 0.0318827201729561 0.0282906599350883 0.0281479516154319 0.0282906599350883 0.0548908949297106 0.0356710337994055 0.0356710337994055 0.0473690132393203 0.0511105215281988 0.0356710337994055 0.0395140523157673 0.0358675771247409 0.0473690132393203 0.0434129692832765 0.059259116787198 0.0434129692832765 0.0471254420949657 0.0551546391752576 0.0434129692832765 0.0473690132393203 0.0473690132393203 0.0356710337994055 0.0431981174361272 0.059259116787198 0.0473690132393203 0.0513834489880733 0.0393273010457613 0.063425315866987 0.0434129692832765 0.0434129692832765 0.0511105215281988 0.0431981174361272 0.0513834489880733 0.0356710337994055 0.0473690132393203 0.0513834489880733 0.0434129692832765 0.0356710337994055 0.0395140523157673 0.0356710337994055 0.0395140523157673 0.0395140523157673 0.0431981174361272 0.0356710337994055 0.0431981174361272 0.0471254420949657 0.0356710337994055 0.0356710337994055 0.0434129692832765 0.0431981174361272 0.0397383935151069 0.0431981174361272 0.0356710337994055 0.0395140523157673 0.0434129692832765 0.0431981174361272 0.0395140523157673 0.0395140523157673 0.0473690132393203 0.0395140523157673 0.0511105215281988 0.0357987582536711 0.0431981174361272 0.0434129692832765 0.0356710337994055 0.0471254420949657 0.0473690132393203 0.0431981174361272 0.0434129692832765 0.0434129692832765 0.0434129692832765 0.0395140523157673 0.0471254420949657 0.0471254420949657 0.0471254420949657 0.0513834489880733 0.0395140523157673 0.0471254420949657 0.0434129692832765 0.0395140523157673 0.0356710337994055 0.0359274008460804 0.0513834489880733 0.0471254420949657 0.0513834489880733 0.055457578948704 0.0513834489880733 0.0434129692832765 0.0434129692832765 0.0473690132393203 0.0438252223966511 0.0395140523157673 0.0434129692832765 0.0434129692832765 0.0434129692832765 0.055457578948704 0.0473690132393203 0.055457578948704 0.0435706429357064 0.0513834489880733 0.0473690132393203 0.0473690132393203 0.0473690132393203 0.0434129692832765 0.0395140523157673 0.0473690132393203 0.0513834489880733 0.0434129692832765 0.0513834489880733 0.0473690132393203 0.0395140523157673 0.0513834489880733 0.0434129692832765 0.0473690132393203 0.0431981174361272 0.0434129692832765 0.0356710337994055 0.055457578948704 0.0473690132393203 0.0434129692832765 0.0434129692832765 0.0473690132393203
A_17 0.0245822391978993 0.0209256844850064 0.0476507976071784 0.0174216027874564 0.0209256844850064 0.0358675771247409 0.0247349823321554 0.0174216027874564 0.0247349823321554 0.0210526315789474 0.0174216027874564 0.0210526315789474 0.0361010830324910 0.0210526315789474 0.032258064516129 0.0284697508896797 0 0.0138408304498270 0.0247349823321554 0.032258064516129 0.0397383935151069 0.0320520581113801 0.0282906599350883 0.0247349823321554 0.0320520581113801 0.0397383935151069 0.0210526315789474 0.0174216027874564 0.0245822391978993 0.032258064516129 0.04 0.0284697508896797 0.0174216027874564 0.0247349823321554 0.0431981174361272 0.0320520581113801 0.0355117820324006 0.0395140523157673 0.0397383935151069 0.0395140523157673 0.0430214982574045 0.0210526315789474 0.0320520581113801 0.0320520581113801 0.0395140523157673 0.0358675771247409 0.0318827201729561 0.0356710337994055 0.0282906599350883 0.0355117820324006 0.0469204152249135 0.0395140523157673 0.0469204152249135 0.0395140523157673 0.0395140523157673 0.0355117820324006 0.0395140523157673 0.0395140523157673 0.0395140523157673 0.0395140523157673 0.0393273010457613 0.0355117820324006 0.0431981174361272 0.0431981174361272 0.0395140523157673 0.0395140523157673 0.0395140523157673 0.0469204152249135 0.0395140523157673 0.0431981174361272 0.0395140523157673 0.0356710337994055 0.0434129692832765 0.0471254420949657 0.0431981174361272 0.0320520581113801 0.0320520581113801 0.0395140523157673 0.0431981174361272 0.0395140523157673 0.0395140523157673 0.0355117820324006 0.0439560439560439 0.058965024890341 0.0434129692832765 0.0473690132393203 0.0434129692832765 0.0434129692832765 0.0471254420949657 0.0431981174361272 0.0511105215281988 0.0471254420949657 0.0434129692832765 0.0395140523157673 0.0434129692832765 0.0473690132393203 0.0320520581113801 0.0397383935151069 0.0473690132393203 0.0471254420949657 0.0434129692832765 0.0434129692832765 0.0473690132393203 0.0395140523157673 0.0434129692832765 0.0473690132393203 0.0434129692832765 0.0471254420949657 0.0511105215281988 0.0511105215281988 0.0473690132393203 0.0434129692832765 0.0434129692832765 0.0473690132393203 0.0395140523157673 0.0434129692832765 0.0471254420949657 0.0356710337994055 0.0471254420949657 0.0511105215281988 0.0395140523157673 0.0434129692832765 0.0434129692832765 0.0511105215281988 0.0511105215281988 0.0471254420949657 0.0434129692832765 0.0393273010457613 0.0356710337994055 0.0473690132393203 0.0434129692832765 0.0471254420949657 0.0431981174361272 0.0551546391752576 0.0356710337994055 0.0434129692832765 0.0397383935151069 0.0358675771247409 0.0358675771247409 0.0476507976071784 0.0397383935151069 0.0513834489880733 0.0476507976071784 0.0476507976071784 0.0397383935151069 0.0358675771247409 0.0513834489880733 0.0358675771247409 0.0476507976071784 0.0397383935151069 0.0358675771247409 0.0473690132393203 0.0358675771247409 0.0434129692832765 0.0358675771247409 0.0548908949297106 0.0434129692832765 0.0434129692832765 0.055457578948704 0.059259116787198 0.0513834489880733 0.055457578948704 0.0516949152542373 0.0473690132393203 0.0513834489880733 0.059259116787198 0.0513834489880733 0.0551546391752576 0.063425315866987 0.0513834489880733 0.0473690132393203 0.0473690132393203 0.0434129692832765 0.059259116787198 0.059259116787198 0.055457578948704 0.0595927445641753 0.0471254420949657 0.063425315866987 0.0434129692832765 0.0595927445641753 0.059259116787198 0.059259116787198 0.0680517525532385 0.0513834489880733 0.0473690132393203 0.0595927445641753 0.0434129692832765 0.0513834489880733 0.055457578948704 0.0513834489880733 0.055457578948704 0.055457578948704 0.059259116787198 0.0513834489880733 0.059259116787198 0.063425315866987 0.0513834489880733 0.0513834489880733 0.0595927445641753 0.059259116787198 0.0476507976071784 0.059259116787198 0.0513834489880733 0.055457578948704 0.0513834489880733 0.059259116787198 0.055457578948704 0.055457578948704 0.055457578948704 0.055457578948704 0.0676546391752577 0.0515728056823948 0.059259116787198 0.0513834489880733 0.0513834489880733 0.063425315866987 0.055457578948704 0.059259116787198 0.0513834489880733 0.0513834489880733 0.0513834489880733 0.055457578948704 0.0551546391752576 0.0551546391752576 0.0551546391752576 0.0680517525532385 0.0473690132393203 0.0551546391752576 0.0513834489880733 0.055457578948704 0.0513834489880733 0.0437294664098788 0.0595927445641753 0.063425315866987 0.0595927445641753 0.0637903277738425 0.0595927445641753 0.0513834489880733 0.0513834489880733 0.055457578948704 0.0518865538780569 0.0473690132393203 0.0513834489880733 0.0513834489880733 0.0595927445641753 0.0637903277738425 0.055457578948704 0.0637903277738425 0.0515728056823948 0.0595927445641753 0.055457578948704 0.055457578948704 0.055457578948704 0.0513834489880733 0.0473690132393203 0.055457578948704 0.0595927445641753 0.0513834489880733 0.0595927445641753 0.055457578948704 0.0473690132393203 0.0595927445641753 0.0513834489880733 0.055457578948704 0.059259116787198 0.0513834489880733 0.0513834489880733 0.0637903277738425 0.0473690132393203 0.0513834489880733 0.0513834489880733 0.0637903277738425
B_01 0.0245822391978993 0.0209256844850064 0.0320520581113801 0.00338983050847452 0.0137638807714786 0.0209256844850064 0.0247349823321554 0.00338983050847452 0.0247349823321554 0.00682593856655289 0.00338983050847452 0.00682593856655289 0.0284697508896797 0.00682593856655289 0.0247349823321554 0.0210526315789474 0.0138408304498270 0 0.0103092783505154 0.0247349823321554 0.0245822391978993 0.0245822391978993 0.0209256844850064 0.0103092783505154 0.0245822391978993 0.0245822391978993 0.0138408304498270 0.00338983050847452 0.0173199152542373 0.0247349823321554 0.032258064516129 0.0138408304498270 0.00338983050847452 0.0174216027874564 0.0280419631189196 0.0173199152542373 0.0207796391752577 0.0244656008622237 0.0245822391978993 0.0244656008622237 0.0353901661145932 0.00682593856655289 0.0173199152542373 0.0245822391978993 0.0244656008622237 0.0282906599350883 0.0244656008622237 0.0281479516154319 0.0137638807714786 0.0280419631189196 0.0391784797410426 0.0244656008622237 0.0391784797410426 0.0244656008622237 0.0244656008622237 0.0280419631189196 0.0244656008622237 0.0318827201729561 0.0244656008622237 0.0244656008622237 0.0317503838561087 0.0280419631189196 0.0280419631189196 0.0355117820324006 0.0244656008622237 0.0244656008622237 0.0244656008622237 0.0391784797410426 0.0318827201729561 0.0280419631189196 0.0244656008622237 0.0356710337994055 0.0281479516154319 0.0317503838561087 0.0355117820324006 0.0173199152542373 0.0245822391978993 0.0244656008622237 0.0280419631189196 0.0244656008622237 0.0318827201729561 0.0280419631189196 0.0361010830324910 0.0508764591809575 0.0281479516154319 0.0318827201729561 0.0281479516154319 0.0281479516154319 0.0317503838561087 0.0280419631189196 0.0355117820324006 0.0317503838561087 0.0281479516154319 0.0244656008622237 0.0281479516154319 0.0318827201729561 0.0245822391978993 0.0320520581113801 0.0318827201729561 0.0317503838561087 0.0281479516154319 0.0281479516154319 0.0318827201729561 0.0244656008622237 0.0281479516154319 0.0318827201729561 0.0281479516154319 0.0317503838561087 0.0355117820324006 0.0355117820324006 0.0318827201729561 0.0281479516154319 0.0281479516154319 0.0318827201729561 0.0244656008622237 0.0281479516154319 0.0317503838561087 0.0281479516154319 0.0393273010457613 0.0431981174361272 0.0318827201729561 0.0281479516154319 0.0281479516154319 0.0431981174361272 0.0431981174361272 0.0393273010457613 0.0281479516154319 0.0317503838561087 0.0281479516154319 0.0318827201729561 0.0281479516154319 0.0317503838561087 0.0355117820324006 0.0471254420949657 0.0281479516154319 0.0356710337994055 0.0320520581113801 0.0282906599350883 0.0282906599350883 0.0397383935151069 0.0320520581113801 0.0434129692832765 0.0476507976071784 0.0397383935151069 0.0320520581113801 0.0282906599350883 0.0434129692832765 0.0282906599350883 0.0397383935151069 0.0397383935151069 0.0358675771247409 0.0395140523157673 0.0282906599350883 0.0356710337994055 0.0282906599350883 0.0469204152249135 0.0356710337994055 0.0356710337994055 0.0473690132393203 0.0511105215281988 0.0434129692832765 0.0473690132393203 0.0436657181739453 0.0395140523157673 0.0434129692832765 0.0511105215281988 0.0434129692832765 0.0471254420949657 0.0551546391752576 0.0434129692832765 0.0395140523157673 0.0395140523157673 0.0356710337994055 0.0511105215281988 0.059259116787198 0.0473690132393203 0.0513834489880733 0.0393273010457613 0.063425315866987 0.0356710337994055 0.0513834489880733 0.0511105215281988 0.0511105215281988 0.0595927445641753 0.0434129692832765 0.0395140523157673 0.0513834489880733 0.0356710337994055 0.0434129692832765 0.0473690132393203 0.0434129692832765 0.0473690132393203 0.0473690132393203 0.0511105215281988 0.0434129692832765 0.0511105215281988 0.0551546391752576 0.0434129692832765 0.0434129692832765 0.0513834489880733 0.0511105215281988 0.0397383935151069 0.0511105215281988 0.0434129692832765 0.0473690132393203 0.0434129692832765 0.0511105215281988 0.0473690132393203 0.0473690132393203 0.0473690132393203 0.0473690132393203 0.059259116787198 0.0435706429357064 0.0511105215281988 0.0434129692832765 0.0434129692832765 0.0551546391752576 0.0473690132393203 0.0511105215281988 0.0434129692832765 0.0434129692832765 0.0434129692832765 0.0473690132393203 0.0471254420949657 0.0471254420949657 0.0471254420949657 0.0595927445641753 0.0395140523157673 0.0471254420949657 0.0434129692832765 0.0473690132393203 0.0434129692832765 0.0359274008460804 0.0513834489880733 0.0551546391752576 0.0513834489880733 0.055457578948704 0.0513834489880733 0.0434129692832765 0.0434129692832765 0.0473690132393203 0.0438252223966511 0.0395140523157673 0.0434129692832765 0.0434129692832765 0.0513834489880733 0.055457578948704 0.0473690132393203 0.055457578948704 0.0435706429357064 0.0513834489880733 0.0473690132393203 0.0473690132393203 0.0473690132393203 0.0434129692832765 0.0395140523157673 0.0473690132393203 0.0513834489880733 0.0434129692832765 0.0513834489880733 0.0473690132393203 0.0395140523157673 0.0513834489880733 0.0434129692832765 0.0473690132393203 0.0511105215281988 0.0434129692832765 0.0434129692832765 0.055457578948704 0.0395140523157673 0.0434129692832765 0.0434129692832765 0.055457578948704
B_02 0.0358675771247409 0.0320520581113801 0.0358675771247409 0.0138408304498270 0.0245822391978993 0.0320520581113801 0.0361010830324910 0.0138408304498270 0.0284697508896797 0.0103092783505154 0.0138408304498270 0.0174216027874564 0.0247349823321554 0.0174216027874564 0.0284697508896797 0.032258064516129 0.0247349823321554 0.0103092783505154 0 0.0284697508896797 0.0282906599350883 0.0282906599350883 0.0320520581113801 0.0210526315789474 0.0358675771247409 0.0282906599350883 0.0174216027874564 0.0138408304498270 0.0137638807714786 0.0361010830324910 0.0361010830324910 0.0174216027874564 0.0138408304498270 0.0210526315789474 0.0393273010457613 0.0209256844850064 0.0243854084060269 0.0281479516154319 0.0358675771247409 0.0281479516154319 0.0391784797410426 0.0103092783505154 0.0209256844850064 0.0209256844850064 0.0281479516154319 0.0397383935151069 0.0208345720707328 0.0244656008622237 0.0173199152542373 0.0243854084060269 0.0353901661145932 0.0281479516154319 0.0353901661145932 0.0281479516154319 0.0281479516154319 0.0317503838561087 0.0281479516154319 0.0281479516154319 0.0281479516154319 0.0281479516154319 0.0280419631189196 0.0317503838561087 0.0317503838561087 0.0317503838561087 0.0281479516154319 0.0281479516154319 0.0281479516154319 0.0353901661145932 0.0281479516154319 0.0243854084060269 0.0281479516154319 0.0318827201729561 0.0318827201729561 0.0355117820324006 0.0317503838561087 0.0282906599350883 0.0282906599350883 0.0281479516154319 0.0317503838561087 0.0281479516154319 0.0281479516154319 0.0317503838561087 0.04 0.0469204152249135 0.0318827201729561 0.0281479516154319 0.0318827201729561 0.0318827201729561 0.0355117820324006 0.0243854084060269 0.0317503838561087 0.0355117820324006 0.0318827201729561 0.0281479516154319 0.0318827201729561 0.0356710337994055 0.0282906599350883 0.0282906599350883 0.0281479516154319 0.0355117820324006 0.0318827201729561 0.0318827201729561 0.0356710337994055 0.0281479516154319 0.0318827201729561 0.0356710337994055 0.0318827201729561 0.0355117820324006 0.0393273010457613 0.0393273010457613 0.0356710337994055 0.0318827201729561 0.0318827201729561 0.0356710337994055 0.0281479516154319 0.0318827201729561 0.0355117820324006 0.0244656008622237 0.0431981174361272 0.0393273010457613 0.0281479516154319 0.0318827201729561 0.0318827201729561 0.0393273010457613 0.0393273010457613 0.0431981174361272 0.0318827201729561 0.0280419631189196 0.0244656008622237 0.0356710337994055 0.0318827201729561 0.0355117820324006 0.0317503838561087 0.0431981174361272 0.0244656008622237 0.0318827201729561 0.0358675771247409 0.0320520581113801 0.0320520581113801 0.0436657181739453 0.0282906599350883 0.0395140523157673 0.0358675771247409 0.0436657181739453 0.0282906599350883 0.0320520581113801 0.0395140523157673 0.0320520581113801 0.0436657181739453 0.0282906599350883 0.0245822391978993 0.0356710337994055 0.0320520581113801 0.0318827201729561 0.0320520581113801 0.0508764591809575 0.0395140523157673 0.0395140523157673 0.0434129692832765 0.0471254420949657 0.0473690132393203 0.0513834489880733 0.0476507976071784 0.0356710337994055 0.0395140523157673 0.0551546391752576 0.0395140523157673 0.0431981174361272 0.0511105215281988 0.0473690132393203 0.0434129692832765 0.0356710337994055 0.0395140523157673 0.0471254420949657 0.0551546391752576 0.0434129692832765 0.055457578948704 0.0355117820324006 0.059259116787198 0.0395140523157673 0.0473690132393203 0.0471254420949657 0.0471254420949657 0.055457578948704 0.0473690132393203 0.0356710337994055 0.0473690132393203 0.0318827201729561 0.0473690132393203 0.0513834489880733 0.0473690132393203 0.0513834489880733 0.0513834489880733 0.0551546391752576 0.0473690132393203 0.0551546391752576 0.059259116787198 0.0473690132393203 0.0473690132393203 0.055457578948704 0.0551546391752576 0.0358675771247409 0.0551546391752576 0.0473690132393203 0.0513834489880733 0.0395140523157673 0.0551546391752576 0.0513834489880733 0.0513834489880733 0.0434129692832765 0.0513834489880733 0.063425315866987 0.0475423045930702 0.0551546391752576 0.0395140523157673 0.0473690132393203 0.059259116787198 0.0434129692832765 0.0551546391752576 0.0395140523157673 0.0395140523157673 0.0395140523157673 0.0513834489880733 0.0431981174361272 0.0431981174361272 0.0431981174361272 0.0637903277738425 0.0356710337994055 0.0431981174361272 0.0395140523157673 0.0513834489880733 0.0473690132393203 0.0398000624804749 0.0473690132393203 0.059259116787198 0.0473690132393203 0.0434129692832765 0.0473690132393203 0.0318827201729561 0.0395140523157673 0.0434129692832765 0.039882498453927 0.0434129692832765 0.0395140523157673 0.0395140523157673 0.055457578948704 0.0513834489880733 0.0434129692832765 0.0434129692832765 0.0396565415922177 0.0473690132393203 0.0434129692832765 0.0434129692832765 0.0434129692832765 0.0473690132393203 0.0434129692832765 0.0513834489880733 0.055457578948704 0.0473690132393203 0.055457578948704 0.0513834489880733 0.0434129692832765 0.055457578948704 0.0395140523157673 0.0513834489880733 0.0551546391752576 0.0473690132393203 0.055457578948704 0.0513834489880733 0.0434129692832765 0.0473690132393203 0.0473690132393203 0.0513834489880733
B_03 0.0282906599350883 0.0245822391978993 0.0436657181739453 0.0284697508896797 0.0320520581113801 0.0397383935151069 0.0284697508896797 0.0284697508896797 0.0210526315789474 0.0174216027874564 0.0284697508896797 0.0247349823321554 0.0247349823321554 0.0247349823321554 0.0210526315789474 0.0247349823321554 0.032258064516129 0.0247349823321554 0.0284697508896797 0 0.0282906599350883 0.0209256844850064 0.0245822391978993 0.0361010830324910 0.0358675771247409 0.0358675771247409 0.0247349823321554 0.0284697508896797 0.0209256844850064 0.0284697508896797 0.0210526315789474 0.0247349823321554 0.0284697508896797 0.0284697508896797 0.0471254420949657 0.0358675771247409 0.0393273010457613 0.0434129692832765 0.0436657181739453 0.0434129692832765 0.0391784797410426 0.032258064516129 0.0358675771247409 0.0282906599350883 0.0434129692832765 0.0320520581113801 0.0281479516154319 0.0318827201729561 0.0320520581113801 0.0393273010457613 0.0430214982574045 0.0434129692832765 0.0430214982574045 0.0434129692832765 0.0434129692832765 0.0393273010457613 0.0434129692832765 0.0356710337994055 0.0434129692832765 0.0434129692832765 0.0355117820324006 0.0393273010457613 0.0471254420949657 0.0393273010457613 0.0434129692832765 0.0434129692832765 0.0434129692832765 0.0508764591809575 0.0356710337994055 0.0471254420949657 0.0434129692832765 0.0318827201729561 0.0473690132393203 0.0511105215281988 0.0471254420949657 0.0358675771247409 0.0282906599350883 0.0434129692832765 0.0471254420949657 0.0434129692832765 0.0434129692832765 0.0393273010457613 0.032258064516129 0.0548908949297106 0.0473690132393203 0.0513834489880733 0.0395140523157673 0.0473690132393203 0.0431981174361272 0.0471254420949657 0.0471254420949657 0.0431981174361272 0.0395140523157673 0.0434129692832765 0.0473690132393203 0.0513834489880733 0.0436657181739453 0.0436657181739453 0.0434129692832765 0.0511105215281988 0.0473690132393203 0.0473690132393203 0.0513834489880733 0.0434129692832765 0.0473690132393203 0.0513834489880733 0.0473690132393203 0.0511105215281988 0.0551546391752576 0.0551546391752576 0.0513834489880733 0.0473690132393203 0.0395140523157673 0.0513834489880733 0.0434129692832765 0.0473690132393203 0.0431981174361272 0.0318827201729561 0.0431981174361272 0.0393273010457613 0.0356710337994055 0.0473690132393203 0.0473690132393203 0.0393273010457613 0.0393273010457613 0.0431981174361272 0.0473690132393203 0.0355117820324006 0.0318827201729561 0.0513834489880733 0.0473690132393203 0.0511105215281988 0.0393273010457613 0.0431981174361272 0.0318827201729561 0.0244656008622237 0.0282906599350883 0.0245822391978993 0.0245822391978993 0.0358675771247409 0.0209256844850064 0.0318827201729561 0.0436657181739453 0.0358675771247409 0.0209256844850064 0.0245822391978993 0.0318827201729561 0.0245822391978993 0.0358675771247409 0.0358675771247409 0.0320520581113801 0.0281479516154319 0.0245822391978993 0.0244656008622237 0.0245822391978993 0.0508764591809575 0.0318827201729561 0.0395140523157673 0.0434129692832765 0.0551546391752576 0.0395140523157673 0.0434129692832765 0.0397383935151069 0.0356710337994055 0.0395140523157673 0.0551546391752576 0.0395140523157673 0.0511105215281988 0.059259116787198 0.0473690132393203 0.0434129692832765 0.0434129692832765 0.0318827201729561 0.0355117820324006 0.0551546391752576 0.0434129692832765 0.055457578948704 0.0511105215281988 0.059259116787198 0.055457578948704 0.0395140523157673 0.0471254420949657 0.0355117820324006 0.0473690132393203 0.0395140523157673 0.0434129692832765 0.055457578948704 0.0395140523157673 0.0395140523157673 0.0434129692832765 0.0395140523157673 0.0434129692832765 0.0434129692832765 0.0471254420949657 0.0395140523157673 0.0471254420949657 0.0511105215281988 0.0395140523157673 0.0395140523157673 0.0473690132393203 0.0471254420949657 0.0358675771247409 0.0471254420949657 0.0395140523157673 0.0434129692832765 0.0395140523157673 0.0471254420949657 0.0434129692832765 0.0434129692832765 0.0434129692832765 0.0434129692832765 0.0551546391752576 0.0396565415922177 0.0471254420949657 0.0473690132393203 0.0395140523157673 0.0511105215281988 0.0434129692832765 0.0471254420949657 0.0473690132393203 0.0473690132393203 0.0473690132393203 0.0434129692832765 0.0511105215281988 0.0511105215281988 0.0511105215281988 0.055457578948704 0.0434129692832765 0.0511105215281988 0.0473690132393203 0.0434129692832765 0.0395140523157673 0.0398000624804749 0.055457578948704 0.0511105215281988 0.0473690132393203 0.0513834489880733 0.0473690132393203 0.0395140523157673 0.0395140523157673 0.0434129692832765 0.039882498453927 0.0356710337994055 0.0395140523157673 0.0473690132393203 0.0473690132393203 0.0595927445641753 0.0434129692832765 0.0513834489880733 0.0396565415922177 0.0473690132393203 0.0434129692832765 0.0434129692832765 0.0434129692832765 0.0473690132393203 0.0434129692832765 0.0434129692832765 0.0473690132393203 0.0395140523157673 0.0473690132393203 0.0434129692832765 0.0356710337994055 0.0473690132393203 0.0473690132393203 0.0434129692832765 0.0471254420949657 0.0395140523157673 0.0395140523157673 0.0513834489880733 0.0356710337994055 0.0395140523157673 0.0395140523157673 0.0434129692832765
B_04 0.0356710337994055 0.0318827201729561 0.0284697508896797 0.0282906599350883 0.0318827201729561 0.0395140523157673 0.0358675771247409 0.0282906599350883 0.0282906599350883 0.0173199152542373 0.0282906599350883 0.0245822391978993 0.0320520581113801 0.0245822391978993 0.0282906599350883 0.0320520581113801 0.0397383935151069 0.0245822391978993 0.0282906599350883 0.0282906599350883 0 0.0281479516154319 0.0318827201729561 0.0358675771247409 0.0434129692832765 0.0356710337994055 0.0320520581113801 0.0282906599350883 0.0281479516154319 0.0358675771247409 0.0282906599350883 0.0245822391978993 0.0282906599350883 0.0358675771247409 0.0469204152249135 0.0356710337994055 0.0391784797410426 0.0431981174361272 0.0356710337994055 0.0431981174361272 0.0467542796545979 0.0320520581113801 0.0356710337994055 0.0356710337994055 0.0355117820324006 0.0395140523157673 0.0355117820324006 0.0393273010457613 0.0318827201729561 0.0469204152249135 0.0506816043134362 0.0431981174361272 0.0506816043134362 0.0431981174361272 0.0431981174361272 0.0469204152249135 0.0431981174361272 0.0431981174361272 0.0431981174361272 0.0431981174361272 0.0430214982574045 0.0469204152249135 0.0469204152249135 0.0469204152249135 0.0431981174361272 0.0431981174361272 0.0431981174361272 0.0587108013937283 0.0431981174361272 0.0469204152249135 0.0431981174361272 0.0471254420949657 0.0471254420949657 0.0508764591809575 0.0548908949297106 0.0356710337994055 0.0356710337994055 0.0431981174361272 0.0469204152249135 0.0431981174361272 0.0511105215281988 0.0469204152249135 0.0476507976071784 0.0628152790056684 0.0471254420949657 0.0511105215281988 0.0393273010457613 0.0471254420949657 0.0430214982574045 0.0469204152249135 0.0548908949297106 0.0430214982574045 0.0393273010457613 0.0431981174361272 0.0471254420949657 0.0511105215281988 0.0434129692832765 0.0513834489880733 0.0511105215281988 0.0508764591809575 0.0471254420949657 0.0471254420949657 0.0511105215281988 0.0431981174361272 0.0471254420949657 0.0511105215281988 0.0471254420949657 0.0508764591809575 0.0548908949297106 0.0548908949297106 0.0511105215281988 0.0471254420949657 0.0471254420949657 0.0511105215281988 0.0431981174361272 0.0471254420949657 0.0508764591809575 0.0471254420949657 0.0508764591809575 0.0548908949297106 0.0511105215281988 0.0471254420949657 0.0471254420949657 0.0548908949297106 0.0548908949297106 0.0508764591809575 0.0471254420949657 0.0508764591809575 0.0471254420949657 0.0511105215281988 0.0471254420949657 0.0508764591809575 0.0548908949297106 0.0508764591809575 0.0471254420949657 0.0393273010457613 0.0434129692832765 0.0395140523157673 0.0395140523157673 0.0513834489880733 0.0356710337994055 0.0471254420949657 0.0595927445641753 0.0513834489880733 0.0356710337994055 0.0395140523157673 0.0471254420949657 0.0395140523157673 0.0513834489880733 0.0513834489880733 0.0473690132393203 0.0431981174361272 0.0395140523157673 0.0393273010457613 0.0395140523157673 0.0669814780854576 0.0471254420949657 0.0551546391752576 0.059259116787198 0.0715591984948755 0.0551546391752576 0.0511105215281988 0.055457578948704 0.0511105215281988 0.0551546391752576 0.0715591984948755 0.0551546391752576 0.0672977737154795 0.0758859324662928 0.063425315866987 0.059259116787198 0.059259116787198 0.0471254420949657 0.0548908949297106 0.0715591984948755 0.059259116787198 0.0719485323050286 0.058965024890341 0.0758859324662928 0.063425315866987 0.0471254420949657 0.0631001905058124 0.0548908949297106 0.063425315866987 0.0551546391752576 0.059259116787198 0.0719485323050286 0.0551546391752576 0.0551546391752576 0.059259116787198 0.0551546391752576 0.059259116787198 0.059259116787198 0.0631001905058124 0.0551546391752576 0.0631001905058124 0.0672977737154795 0.0551546391752576 0.0551546391752576 0.063425315866987 0.0631001905058124 0.0513834489880733 0.0631001905058124 0.0551546391752576 0.059259116787198 0.0551546391752576 0.0631001905058124 0.059259116787198 0.059259116787198 0.059259116787198 0.059259116787198 0.0715591984948755 0.0553582873990515 0.0631001905058124 0.063425315866987 0.0551546391752576 0.0672977737154795 0.059259116787198 0.0631001905058124 0.063425315866987 0.063425315866987 0.063425315866987 0.059259116787198 0.0672977737154795 0.0595927445641753 0.0672977737154795 0.0719485323050286 0.059259116787198 0.0672977737154795 0.063425315866987 0.059259116787198 0.0551546391752576 0.0555634457470433 0.0719485323050286 0.0672977737154795 0.063425315866987 0.0676546391752577 0.063425315866987 0.0551546391752576 0.0551546391752576 0.059259116787198 0.0556634635043959 0.0511105215281988 0.0551546391752576 0.063425315866987 0.063425315866987 0.0763084853291038 0.059259116787198 0.0676546391752577 0.0553582873990515 0.063425315866987 0.059259116787198 0.059259116787198 0.059259116787198 0.063425315866987 0.059259116787198 0.059259116787198 0.063425315866987 0.0551546391752576 0.063425315866987 0.059259116787198 0.0511105215281988 0.063425315866987 0.063425315866987 0.059259116787198 0.0631001905058124 0.0551546391752576 0.0551546391752576 0.0676546391752577 0.0511105215281988 0.0551546391752576 0.0551546391752576 0.059259116787198
B_05 0.0281479516154319 0.0244656008622237 0.0434129692832765 0.0282906599350883 0.0318827201729561 0.0395140523157673 0.0209256844850064 0.0282906599350883 0.0209256844850064 0.0173199152542373 0.0282906599350883 0.0245822391978993 0.0245822391978993 0.0245822391978993 0.0209256844850064 0.0173199152542373 0.0320520581113801 0.0245822391978993 0.0282906599350883 0.0209256844850064 0.0281479516154319 0 0.0174216027874564 0.0358675771247409 0.0356710337994055 0.0356710337994055 0.0245822391978993 0.0282906599350883 0.0208345720707328 0.0282906599350883 0.0282906599350883 0.0245822391978993 0.0282906599350883 0.0282906599350883 0.0391784797410426 0.0210526315789474 0.0391784797410426 0.0282906599350883 0.0434129692832765 0.0282906599350883 0.0317503838561087 0.0245822391978993 0.0210526315789474 0.0210526315789474 0.0431981174361272 0.0247349823321554 0.0209256844850064 0.0173199152542373 0.0247349823321554 0.0318827201729561 0.0355117820324006 0.0431981174361272 0.0355117820324006 0.0431981174361272 0.0431981174361272 0.0391784797410426 0.0431981174361272 0.0282906599350883 0.0431981174361272 0.0431981174361272 0.0281479516154319 0.0391784797410426 0.0469204152249135 0.0391784797410426 0.0431981174361272 0.0431981174361272 0.0431981174361272 0.0355117820324006 0.0209256844850064 0.0318827201729561 0.0282906599350883 0.0245822391978993 0.0471254420949657 0.0434129692832765 0.0318827201729561 0.0356710337994055 0.0138408304498270 0.0282906599350883 0.0469204152249135 0.0431981174361272 0.0282906599350883 0.0244656008622237 0.0320520581113801 0.0393273010457613 0.0471254420949657 0.0511105215281988 0.0393273010457613 0.0471254420949657 0.0430214982574045 0.0318827201729561 0.0548908949297106 0.0281479516154319 0.0317503838561087 0.0431981174361272 0.0471254420949657 0.0511105215281988 0.0356710337994055 0.0356710337994055 0.0436657181739453 0.0508764591809575 0.0471254420949657 0.0471254420949657 0.0511105215281988 0.0431981174361272 0.0471254420949657 0.0511105215281988 0.0471254420949657 0.0508764591809575 0.0473690132393203 0.0548908949297106 0.0511105215281988 0.0471254420949657 0.0471254420949657 0.0511105215281988 0.0431981174361272 0.0471254420949657 0.0508764591809575 0.0320520581113801 0.0281479516154319 0.0318827201729561 0.0358675771247409 0.0471254420949657 0.0471254420949657 0.0318827201729561 0.0318827201729561 0.0281479516154319 0.0471254420949657 0.0356710337994055 0.0320520581113801 0.0511105215281988 0.0471254420949657 0.0434129692832765 0.0395140523157673 0.0281479516154319 0.0320520581113801 0.0173199152542373 0.0284697508896797 0.0247349823321554 0.0247349823321554 0.0284697508896797 0.0210526315789474 0.0245822391978993 0.0439560439560439 0.0284697508896797 0.0210526315789474 0.0247349823321554 0.0245822391978993 0.0247349823321554 0.0284697508896797 0.0361010830324910 0.032258064516129 0.0209256844850064 0.0247349823321554 0.0173199152542373 0.0247349823321554 0.0511105215281988 0.0320520581113801 0.0320520581113801 0.0358675771247409 0.0473690132393203 0.0320520581113801 0.0358675771247409 0.032258064516129 0.0358675771247409 0.0320520581113801 0.0631001905058124 0.0320520581113801 0.0434129692832765 0.0513834489880733 0.0397383935151069 0.0436657181739453 0.0436657181739453 0.0320520581113801 0.0318827201729561 0.0473690132393203 0.0358675771247409 0.0476507976071784 0.0356710337994055 0.0513834489880733 0.0397383935151069 0.0320520581113801 0.0395140523157673 0.0318827201729561 0.0397383935151069 0.0320520581113801 0.0436657181739453 0.0476507976071784 0.0397383935151069 0.0320520581113801 0.0358675771247409 0.0320520581113801 0.0358675771247409 0.0358675771247409 0.0395140523157673 0.0320520581113801 0.0395140523157673 0.0434129692832765 0.0320520581113801 0.0320520581113801 0.0397383935151069 0.0395140523157673 0.0356710337994055 0.0395140523157673 0.0320520581113801 0.0358675771247409 0.0320520581113801 0.0395140523157673 0.0358675771247409 0.0358675771247409 0.0358675771247409 0.0358675771247409 0.0473690132393203 0.0321666300928973 0.0395140523157673 0.0397383935151069 0.0320520581113801 0.0434129692832765 0.0358675771247409 0.0395140523157673 0.0397383935151069 0.0397383935151069 0.0397383935151069 0.0358675771247409 0.0434129692832765 0.0434129692832765 0.0434129692832765 0.0476507976071784 0.0358675771247409 0.0434129692832765 0.0397383935151069 0.0358675771247409 0.0320520581113801 0.0322820242099836 0.0476507976071784 0.0434129692832765 0.0397383935151069 0.0436657181739453 0.0397383935151069 0.0320520581113801 0.0320520581113801 0.0358675771247409 0.0323741007194245 0.0282906599350883 0.0320520581113801 0.0397383935151069 0.0397383935151069 0.0516949152542373 0.0358675771247409 0.0436657181739453 0.0321666300928973 0.0397383935151069 0.0358675771247409 0.0358675771247409 0.0358675771247409 0.0397383935151069 0.0358675771247409 0.0358675771247409 0.0397383935151069 0.0320520581113801 0.0397383935151069 0.0358675771247409 0.0282906599350883 0.0397383935151069 0.0397383935151069 0.0358675771247409 0.0395140523157673 0.0320520581113801 0.0320520581113801 0.0436657181739453 0.0358675771247409 0.0320520581113801 0.0320520581113801 0.0358675771247409
B_06 0.0244656008622237 0.0208345720707328 0.0473690132393203 0.0245822391978993 0.0281479516154319 0.0356710337994055 0.0245822391978993 0.0245822391978993 0.0245822391978993 0.0209256844850064 0.0245822391978993 0.0209256844850064 0.0282906599350883 0.0209256844850064 0.0245822391978993 0.0209256844850064 0.0282906599350883 0.0209256844850064 0.0320520581113801 0.0245822391978993 0.0318827201729561 0.0174216027874564 0 0.0320520581113801 0.0318827201729561 0.0395140523157673 0.0209256844850064 0.0245822391978993 0.0244656008622237 0.0245822391978993 0.0320520581113801 0.0282906599350883 0.0245822391978993 0.0245822391978993 0.0430214982574045 0.0247349823321554 0.0430214982574045 0.0320520581113801 0.0395140523157673 0.0320520581113801 0.0355117820324006 0.0282906599350883 0.0247349823321554 0.0247349823321554 0.0471254420949657 0.0210526315789474 0.0245822391978993 0.0282906599350883 0.0210526315789474 0.0356710337994055 0.0393273010457613 0.0471254420949657 0.0393273010457613 0.0471254420949657 0.0471254420949657 0.0430214982574045 0.0471254420949657 0.0320520581113801 0.0471254420949657 0.0471254420949657 0.0318827201729561 0.0430214982574045 0.0508764591809575 0.0430214982574045 0.0471254420949657 0.0471254420949657 0.0471254420949657 0.0471254420949657 0.0320520581113801 0.0434129692832765 0.0320520581113801 0.0358675771247409 0.0511105215281988 0.0473690132393203 0.0434129692832765 0.0318827201729561 0.0174216027874564 0.0320520581113801 0.0508764591809575 0.0471254420949657 0.0397383935151069 0.0281479516154319 0.0358675771247409 0.0511105215281988 0.0511105215281988 0.0551546391752576 0.0431981174361272 0.0511105215281988 0.0469204152249135 0.0434129692832765 0.058965024890341 0.0318827201729561 0.0431981174361272 0.0471254420949657 0.0511105215281988 0.0551546391752576 0.0473690132393203 0.0473690132393203 0.0476507976071784 0.0548908949297106 0.0511105215281988 0.0511105215281988 0.0551546391752576 0.0471254420949657 0.0511105215281988 0.0551546391752576 0.0511105215281988 0.0548908949297106 0.0513834489880733 0.058965024890341 0.0551546391752576 0.0511105215281988 0.0511105215281988 0.0551546391752576 0.0471254420949657 0.0511105215281988 0.0548908949297106 0.0358675771247409 0.0318827201729561 0.0434129692832765 0.0397383935151069 0.0511105215281988 0.0511105215281988 0.0434129692832765 0.0434129692832765 0.0318827201729561 0.0511105215281988 0.0395140523157673 0.0358675771247409 0.0551546391752576 0.0511105215281988 0.0473690132393203 0.0434129692832765 0.0395140523157673 0.0358675771247409 0.0282906599350883 0.0247349823321554 0.0210526315789474 0.0210526315789474 0.032258064516129 0.0247349823321554 0.0358675771247409 0.0479704797047971 0.032258064516129 0.0247349823321554 0.0210526315789474 0.0358675771247409 0.0210526315789474 0.032258064516129 0.04 0.0361010830324910 0.0320520581113801 0.0210526315789474 0.0282906599350883 0.0210526315789474 0.0471254420949657 0.0282906599350883 0.0358675771247409 0.0476507976071784 0.0513834489880733 0.0358675771247409 0.0397383935151069 0.0361010830324910 0.0397383935151069 0.0436657181739453 0.058965024890341 0.0436657181739453 0.0473690132393203 0.055457578948704 0.0436657181739453 0.0397383935151069 0.0397383935151069 0.0282906599350883 0.0434129692832765 0.0595927445641753 0.0476507976071784 0.0516949152542373 0.0395140523157673 0.0637903277738425 0.0436657181739453 0.0436657181739453 0.0513834489880733 0.0434129692832765 0.0516949152542373 0.0358675771247409 0.0397383935151069 0.0516949152542373 0.0358675771247409 0.0358675771247409 0.0397383935151069 0.0358675771247409 0.0397383935151069 0.0397383935151069 0.0434129692832765 0.0358675771247409 0.0434129692832765 0.0473690132393203 0.0358675771247409 0.0358675771247409 0.0436657181739453 0.0434129692832765 0.0473690132393203 0.0434129692832765 0.0358675771247409 0.0397383935151069 0.0436657181739453 0.0434129692832765 0.0397383935151069 0.0397383935151069 0.0476507976071784 0.0397383935151069 0.0513834489880733 0.0359967091529754 0.0434129692832765 0.0436657181739453 0.0358675771247409 0.0473690132393203 0.0476507976071784 0.0434129692832765 0.0436657181739453 0.0436657181739453 0.0436657181739453 0.0397383935151069 0.0473690132393203 0.0473690132393203 0.0473690132393203 0.0516949152542373 0.0397383935151069 0.0473690132393203 0.0436657181739453 0.0397383935151069 0.0358675771247409 0.0361267744967108 0.0516949152542373 0.0473690132393203 0.0516949152542373 0.0557993928661775 0.0516949152542373 0.0436657181739453 0.0436657181739453 0.0476507976071784 0.0441176470588236 0.0397383935151069 0.0436657181739453 0.0436657181739453 0.0436657181739453 0.0557993928661775 0.0476507976071784 0.0557993928661775 0.0438252223966511 0.0516949152542373 0.0476507976071784 0.0476507976071784 0.0476507976071784 0.0436657181739453 0.0397383935151069 0.0476507976071784 0.0516949152542373 0.0436657181739453 0.0516949152542373 0.0476507976071784 0.0397383935151069 0.0516949152542373 0.0436657181739453 0.0476507976071784 0.0434129692832765 0.0436657181739453 0.0358675771247409 0.0557993928661775 0.0397383935151069 0.0436657181739453 0.0436657181739453 0.0476507976071784
B_07 0.0358675771247409 0.0320520581113801 0.0358675771247409 0.0138408304498270 0.0245822391978993 0.0245822391978993 0.0361010830324910 0.0138408304498270 0.0361010830324910 0.0174216027874564 0.00682593856655289 0.0174216027874564 0.032258064516129 0.0174216027874564 0.0361010830324910 0.032258064516129 0.0247349823321554 0.0103092783505154 0.0210526315789474 0.0361010830324910 0.0358675771247409 0.0358675771247409 0.0320520581113801 0 0.0282906599350883 0.0209256844850064 0.0174216027874564 0.0138408304498270 0.0282906599350883 0.0210526315789474 0.0439560439560439 0.0103092783505154 0.0138408304498270 0.0284697508896797 0.0317503838561087 0.0282906599350883 0.0317503838561087 0.0281479516154319 0.0358675771247409 0.0281479516154319 0.0391784797410426 0.0174216027874564 0.0282906599350883 0.0358675771247409 0.0356710337994055 0.0397383935151069 0.0356710337994055 0.0395140523157673 0.0245822391978993 0.0317503838561087 0.0430214982574045 0.0356710337994055 0.0430214982574045 0.0356710337994055 0.0356710337994055 0.0317503838561087 0.0356710337994055 0.0434129692832765 0.0356710337994055 0.0356710337994055 0.0355117820324006 0.0317503838561087 0.0317503838561087 0.0393273010457613 0.0356710337994055 0.0356710337994055 0.0356710337994055 0.0508764591809575 0.0434129692832765 0.0393273010457613 0.0281479516154319 0.0395140523157673 0.0395140523157673 0.0431981174361272 0.0393273010457613 0.0282906599350883 0.0358675771247409 0.0281479516154319 0.0393273010457613 0.0356710337994055 0.0434129692832765 0.0393273010457613 0.0479704797047971 0.0548908949297106 0.0395140523157673 0.0434129692832765 0.0395140523157673 0.0395140523157673 0.0431981174361272 0.0393273010457613 0.0471254420949657 0.0355117820324006 0.0395140523157673 0.0356710337994055 0.0395140523157673 0.0434129692832765 0.0358675771247409 0.0358675771247409 0.0434129692832765 0.0431981174361272 0.0395140523157673 0.0395140523157673 0.0434129692832765 0.0356710337994055 0.0395140523157673 0.0434129692832765 0.0395140523157673 0.0431981174361272 0.0471254420949657 0.0471254420949657 0.0434129692832765 0.0395140523157673 0.0395140523157673 0.0434129692832765 0.0356710337994055 0.0395140523157673 0.0431981174361272 0.0395140523157673 0.0431981174361272 0.0471254420949657 0.0434129692832765 0.0395140523157673 0.0395140523157673 0.0471254420949657 0.0471254420949657 0.0431981174361272 0.0395140523157673 0.0431981174361272 0.0395140523157673 0.0434129692832765 0.0395140523157673 0.0355117820324006 0.0471254420949657 0.0511105215281988 0.0395140523157673 0.0473690132393203 0.0436657181739453 0.0397383935151069 0.0397383935151069 0.0436657181739453 0.0436657181739453 0.055457578948704 0.0599655919459665 0.0436657181739453 0.0436657181739453 0.0397383935151069 0.055457578948704 0.0397383935151069 0.0436657181739453 0.0516949152542373 0.0476507976071784 0.0513834489880733 0.0397383935151069 0.0473690132393203 0.0397383935151069 0.0508764591809575 0.0473690132393203 0.0473690132393203 0.0595927445641753 0.0551546391752576 0.055457578948704 0.0595927445641753 0.0476507976071784 0.0513834489880733 0.055457578948704 0.0551546391752576 0.055457578948704 0.0511105215281988 0.059259116787198 0.055457578948704 0.0434129692832765 0.0434129692832765 0.0395140523157673 0.063425315866987 0.063425315866987 0.0513834489880733 0.0473690132393203 0.0511105215281988 0.0676546391752577 0.0473690132393203 0.0637903277738425 0.063425315866987 0.063425315866987 0.0637903277738425 0.0473690132393203 0.0434129692832765 0.055457578948704 0.0395140523157673 0.055457578948704 0.0513834489880733 0.055457578948704 0.0595927445641753 0.0595927445641753 0.063425315866987 0.055457578948704 0.0551546391752576 0.059259116787198 0.055457578948704 0.055457578948704 0.0637903277738425 0.063425315866987 0.0436657181739453 0.0551546391752576 0.055457578948704 0.0595927445641753 0.055457578948704 0.0551546391752576 0.0595927445641753 0.0595927445641753 0.0513834489880733 0.0595927445641753 0.063425315866987 0.0475423045930702 0.0551546391752576 0.0473690132393203 0.055457578948704 0.059259116787198 0.0513834489880733 0.0551546391752576 0.0473690132393203 0.0473690132393203 0.0473690132393203 0.0595927445641753 0.0511105215281988 0.0511105215281988 0.0511105215281988 0.0637903277738425 0.0513834489880733 0.0511105215281988 0.0473690132393203 0.0595927445641753 0.055457578948704 0.0398000624804749 0.055457578948704 0.059259116787198 0.055457578948704 0.0595927445641753 0.0637903277738425 0.055457578948704 0.055457578948704 0.0595927445641753 0.0560077963769778 0.0513834489880733 0.055457578948704 0.0473690132393203 0.055457578948704 0.0595927445641753 0.0513834489880733 0.0595927445641753 0.0556634635043959 0.055457578948704 0.0595927445641753 0.0595927445641753 0.0513834489880733 0.055457578948704 0.0434129692832765 0.0513834489880733 0.0473690132393203 0.055457578948704 0.055457578948704 0.0595927445641753 0.0513834489880733 0.0473690132393203 0.0473690132393203 0.0513834489880733 0.0551546391752576 0.0473690132393203 0.055457578948704 0.0595927445641753 0.0434129692832765 0.0473690132393203 0.0473690132393203 0.0595927445641753
B_08 0.0356710337994055 0.0318827201729561 0.0434129692832765 0.0282906599350883 0.0395140523157673 0.0395140523157673 0.0358675771247409 0.0282906599350883 0.0358675771247409 0.0245822391978993 0.0209256844850064 0.0320520581113801 0.0397383935151069 0.0320520581113801 0.0358675771247409 0.0320520581113801 0.0320520581113801 0.0245822391978993 0.0358675771247409 0.0358675771247409 0.0434129692832765 0.0356710337994055 0.0318827201729561 0.0282906599350883 0 0.0434129692832765 0.0245822391978993 0.0282906599350883 0.0244656008622237 0.0282906599350883 0.0436657181739453 0.0397383935151069 0.0282906599350883 0.0282906599350883 0.0469204152249135 0.0356710337994055 0.0391784797410426 0.0511105215281988 0.0434129692832765 0.0511105215281988 0.0467542796545979 0.0320520581113801 0.0356710337994055 0.0208345720707328 0.0431981174361272 0.0244656008622237 0.0355117820324006 0.0393273010457613 0.0318827201729561 0.0469204152249135 0.0506816043134362 0.0431981174361272 0.0506816043134362 0.0431981174361272 0.0431981174361272 0.0469204152249135 0.0431981174361272 0.0355117820324006 0.0431981174361272 0.0431981174361272 0.0430214982574045 0.0469204152249135 0.0548908949297106 0.0469204152249135 0.0431981174361272 0.0431981174361272 0.0431981174361272 0.0506816043134362 0.0355117820324006 0.0469204152249135 0.0511105215281988 0.0471254420949657 0.0471254420949657 0.0508764591809575 0.0548908949297106 0.0356710337994055 0.0281479516154319 0.0511105215281988 0.0469204152249135 0.0431981174361272 0.0431981174361272 0.0391784797410426 0.0397383935151069 0.0628152790056684 0.0471254420949657 0.0511105215281988 0.0471254420949657 0.0471254420949657 0.0508764591809575 0.0469204152249135 0.0548908949297106 0.0430214982574045 0.0471254420949657 0.0431981174361272 0.0471254420949657 0.0511105215281988 0.0434129692832765 0.0434129692832765 0.0511105215281988 0.0508764591809575 0.0471254420949657 0.0471254420949657 0.0511105215281988 0.0431981174361272 0.0471254420949657 0.0511105215281988 0.0471254420949657 0.0508764591809575 0.0548908949297106 0.0548908949297106 0.0511105215281988 0.0471254420949657 0.0471254420949657 0.0511105215281988 0.0431981174361272 0.0471254420949657 0.0508764591809575 0.0393273010457613 0.0430214982574045 0.0469204152249135 0.0431981174361272 0.0471254420949657 0.0471254420949657 0.0469204152249135 0.0469204152249135 0.0430214982574045 0.0471254420949657 0.0430214982574045 0.0393273010457613 0.0511105215281988 0.0471254420949657 0.0508764591809575 0.0469204152249135 0.0508764591809575 0.0393273010457613 0.0393273010457613 0.0281479516154319 0.0244656008622237 0.0244656008622237 0.0356710337994055 0.0281479516154319 0.0393273010457613 0.0434129692832765 0.0356710337994055 0.0281479516154319 0.0244656008622237 0.0393273010457613 0.0244656008622237 0.0356710337994055 0.0356710337994055 0.0318827201729561 0.0431981174361272 0.0244656008622237 0.0393273010457613 0.0244656008622237 0.0506816043134362 0.0317503838561087 0.0317503838561087 0.0431981174361272 0.0469204152249135 0.0393273010457613 0.0431981174361272 0.0395140523157673 0.0355117820324006 0.0393273010457613 0.0469204152249135 0.0393273010457613 0.0430214982574045 0.0508764591809575 0.0393273010457613 0.0355117820324006 0.0355117820324006 0.0317503838561087 0.0469204152249135 0.0548908949297106 0.0431981174361272 0.0393273010457613 0.0430214982574045 0.058965024890341 0.0393273010457613 0.0471254420949657 0.0469204152249135 0.0469204152249135 0.0551546391752576 0.0393273010457613 0.0355117820324006 0.0471254420949657 0.0317503838561087 0.0393273010457613 0.0431981174361272 0.0393273010457613 0.0431981174361272 0.0431981174361272 0.0469204152249135 0.0393273010457613 0.0469204152249135 0.0508764591809575 0.0393273010457613 0.0393273010457613 0.0471254420949657 0.0469204152249135 0.0356710337994055 0.0469204152249135 0.0393273010457613 0.0431981174361272 0.0393273010457613 0.0469204152249135 0.0431981174361272 0.0431981174361272 0.0431981174361272 0.0431981174361272 0.0548908949297106 0.0394684426739698 0.0469204152249135 0.0393273010457613 0.0393273010457613 0.0508764591809575 0.0431981174361272 0.0469204152249135 0.0393273010457613 0.0393273010457613 0.0393273010457613 0.0431981174361272 0.0430214982574045 0.0430214982574045 0.0430214982574045 0.0551546391752576 0.0355117820324006 0.0430214982574045 0.0393273010457613 0.0431981174361272 0.0393273010457613 0.0319760257043995 0.0471254420949657 0.0508764591809575 0.0471254420949657 0.0511105215281988 0.0471254420949657 0.0393273010457613 0.0393273010457613 0.0431981174361272 0.0396565415922177 0.0355117820324006 0.0393273010457613 0.0393273010457613 0.0471254420949657 0.0511105215281988 0.0431981174361272 0.0511105215281988 0.0394684426739698 0.0471254420949657 0.0431981174361272 0.0431981174361272 0.0431981174361272 0.0393273010457613 0.0355117820324006 0.0431981174361272 0.0471254420949657 0.0393273010457613 0.0471254420949657 0.0431981174361272 0.0355117820324006 0.0471254420949657 0.0393273010457613 0.0431981174361272 0.0469204152249135 0.0393273010457613 0.0393273010457613 0.0511105215281988 0.0355117820324006 0.0393273010457613 0.0393273010457613 0.0511105215281988
B_09 0.0434129692832765 0.0395140523157673 0.0434129692832765 0.0282906599350883 0.0318827201729561 0.0318827201729561 0.0436657181739453 0.0282906599350883 0.0358675771247409 0.0245822391978993 0.0209256844850064 0.0245822391978993 0.0320520581113801 0.0245822391978993 0.0358675771247409 0.0397383935151069 0.0397383935151069 0.0245822391978993 0.0282906599350883 0.0358675771247409 0.0356710337994055 0.0356710337994055 0.0395140523157673 0.0209256844850064 0.0434129692832765 0 0.0320520581113801 0.0282906599350883 0.0356710337994055 0.0282906599350883 0.0436657181739453 0.0173199152542373 0.0282906599350883 0.0436657181739453 0.0391784797410426 0.0356710337994055 0.0391784797410426 0.0355117820324006 0.0434129692832765 0.0355117820324006 0.0467542796545979 0.0320520581113801 0.0356710337994055 0.0434129692832765 0.0431981174361272 0.0473690132393203 0.0431981174361272 0.0471254420949657 0.0318827201729561 0.0391784797410426 0.0506816043134362 0.0431981174361272 0.0506816043134362 0.0431981174361272 0.0431981174361272 0.0391784797410426 0.0431981174361272 0.0511105215281988 0.0431981174361272 0.0431981174361272 0.0430214982574045 0.0391784797410426 0.0391784797410426 0.0469204152249135 0.0431981174361272 0.0431981174361272 0.0431981174361272 0.0587108013937283 0.0511105215281988 0.0469204152249135 0.0355117820324006 0.0471254420949657 0.0471254420949657 0.0508764591809575 0.0469204152249135 0.0356710337994055 0.0434129692832765 0.0355117820324006 0.0469204152249135 0.0431981174361272 0.0511105215281988 0.0469204152249135 0.0557993928661775 0.0628152790056684 0.0471254420949657 0.0511105215281988 0.0393273010457613 0.0471254420949657 0.0430214982574045 0.0469204152249135 0.0548908949297106 0.0430214982574045 0.0393273010457613 0.0431981174361272 0.0471254420949657 0.0511105215281988 0.0434129692832765 0.0434129692832765 0.0511105215281988 0.0508764591809575 0.0471254420949657 0.0471254420949657 0.0511105215281988 0.0431981174361272 0.0471254420949657 0.0511105215281988 0.0471254420949657 0.0508764591809575 0.0548908949297106 0.0548908949297106 0.0511105215281988 0.0471254420949657 0.0471254420949657 0.0511105215281988 0.0431981174361272 0.0471254420949657 0.0508764591809575 0.0471254420949657 0.0508764591809575 0.0548908949297106 0.0511105215281988 0.0471254420949657 0.0471254420949657 0.0548908949297106 0.0548908949297106 0.0508764591809575 0.0471254420949657 0.0508764591809575 0.0471254420949657 0.0511105215281988 0.0471254420949657 0.0508764591809575 0.0548908949297106 0.0508764591809575 0.0471254420949657 0.0471254420949657 0.0513834489880733 0.0473690132393203 0.0473690132393203 0.0513834489880733 0.0434129692832765 0.0551546391752576 0.0680517525532385 0.0513834489880733 0.0434129692832765 0.0473690132393203 0.0551546391752576 0.0473690132393203 0.0513834489880733 0.0595927445641753 0.055457578948704 0.0511105215281988 0.0473690132393203 0.0471254420949657 0.0473690132393203 0.0669814780854576 0.0551546391752576 0.063425315866987 0.0676546391752577 0.0715591984948755 0.063425315866987 0.0676546391752577 0.055457578948704 0.059259116787198 0.063425315866987 0.0715591984948755 0.063425315866987 0.0672977737154795 0.0758859324662928 0.0719485323050286 0.059259116787198 0.059259116787198 0.0471254420949657 0.0631001905058124 0.0715591984948755 0.059259116787198 0.063425315866987 0.0672977737154795 0.0758859324662928 0.063425315866987 0.063425315866987 0.0715591984948755 0.0631001905058124 0.063425315866987 0.0551546391752576 0.059259116787198 0.0719485323050286 0.0551546391752576 0.063425315866987 0.059259116787198 0.063425315866987 0.0676546391752577 0.0676546391752577 0.0715591984948755 0.063425315866987 0.0631001905058124 0.0672977737154795 0.063425315866987 0.063425315866987 0.0719485323050286 0.0715591984948755 0.0513834489880733 0.0631001905058124 0.063425315866987 0.0676546391752577 0.063425315866987 0.0631001905058124 0.0676546391752577 0.0676546391752577 0.059259116787198 0.0676546391752577 0.0715591984948755 0.0553582873990515 0.0631001905058124 0.063425315866987 0.063425315866987 0.0672977737154795 0.059259116787198 0.0631001905058124 0.063425315866987 0.063425315866987 0.063425315866987 0.0676546391752577 0.0672977737154795 0.0672977737154795 0.0672977737154795 0.0719485323050286 0.0676546391752577 0.0672977737154795 0.063425315866987 0.0676546391752577 0.063425315866987 0.0555634457470433 0.0719485323050286 0.0672977737154795 0.0551546391752576 0.059259116787198 0.063425315866987 0.063425315866987 0.063425315866987 0.059259116787198 0.0556634635043959 0.059259116787198 0.063425315866987 0.063425315866987 0.063425315866987 0.0676546391752577 0.059259116787198 0.059259116787198 0.0636629798308392 0.063425315866987 0.059259116787198 0.059259116787198 0.059259116787198 0.0719485323050286 0.059259116787198 0.059259116787198 0.063425315866987 0.0551546391752576 0.063425315866987 0.059259116787198 0.059259116787198 0.063425315866987 0.063425315866987 0.059259116787198 0.0631001905058124 0.0551546391752576 0.063425315866987 0.0676546391752577 0.0511105215281988 0.063425315866987 0.0551546391752576 0.059259116787198
B_10 0.0245822391978993 0.0209256844850064 0.0320520581113801 0.0174216027874564 0.0282906599350883 0.0358675771247409 0.0247349823321554 0.0174216027874564 0.0247349823321554 0.0138408304498270 0.0174216027874564 0.0210526315789474 0.0138408304498270 0.0210526315789474 0.0247349823321554 0.0210526315789474 0.0210526315789474 0.0138408304498270 0.0174216027874564 0.0247349823321554 0.0320520581113801 0.0245822391978993 0.0209256844850064 0.0174216027874564 0.0245822391978993 0.0320520581113801 0 0.0174216027874564 0.0102565590898537 0.0174216027874564 0.032258064516129 0.0210526315789474 0.0174216027874564 0.0103092783505154 0.0431981174361272 0.0320520581113801 0.0355117820324006 0.0318827201729561 0.0397383935151069 0.0318827201729561 0.0279730468038609 0.0210526315789474 0.0320520581113801 0.0173199152542373 0.0395140523157673 0.0282906599350883 0.0172537997331035 0.0208345720707328 0.0282906599350883 0.0280419631189196 0.0316553975570689 0.0395140523157673 0.0316553975570689 0.0395140523157673 0.0395140523157673 0.0280419631189196 0.0395140523157673 0.0318827201729561 0.0395140523157673 0.0395140523157673 0.0243854084060269 0.0280419631189196 0.0355117820324006 0.0280419631189196 0.0395140523157673 0.0395140523157673 0.0395140523157673 0.0469204152249135 0.0318827201729561 0.0431981174361272 0.0318827201729561 0.0281479516154319 0.0434129692832765 0.0471254420949657 0.0355117820324006 0.0320520581113801 0.0245822391978993 0.0318827201729561 0.0431981174361272 0.0395140523157673 0.0395140523157673 0.0355117820324006 0.0361010830324910 0.0430214982574045 0.0434129692832765 0.0473690132393203 0.0434129692832765 0.0434129692832765 0.0471254420949657 0.0431981174361272 0.0511105215281988 0.0317503838561087 0.0434129692832765 0.0395140523157673 0.0434129692832765 0.0473690132393203 0.0397383935151069 0.0320520581113801 0.0473690132393203 0.0471254420949657 0.0434129692832765 0.0434129692832765 0.0473690132393203 0.0395140523157673 0.0434129692832765 0.0473690132393203 0.0434129692832765 0.0471254420949657 0.0511105215281988 0.0511105215281988 0.0473690132393203 0.0434129692832765 0.0434129692832765 0.0473690132393203 0.0395140523157673 0.0434129692832765 0.0471254420949657 0.0356710337994055 0.0317503838561087 0.0355117820324006 0.0395140523157673 0.0434129692832765 0.0434129692832765 0.0355117820324006 0.0355117820324006 0.0317503838561087 0.0434129692832765 0.0393273010457613 0.0356710337994055 0.0473690132393203 0.0434129692832765 0.0471254420949657 0.0431981174361272 0.0393273010457613 0.0356710337994055 0.0356710337994055 0.0320520581113801 0.0282906599350883 0.0282906599350883 0.0320520581113801 0.0320520581113801 0.0434129692832765 0.0397383935151069 0.0320520581113801 0.0320520581113801 0.0282906599350883 0.0434129692832765 0.0282906599350883 0.0320520581113801 0.0320520581113801 0.0282906599350883 0.0395140523157673 0.0282906599350883 0.0356710337994055 0.0282906599350883 0.0391784797410426 0.0356710337994055 0.0356710337994055 0.0473690132393203 0.0355117820324006 0.0434129692832765 0.0473690132393203 0.0358675771247409 0.0395140523157673 0.0434129692832765 0.0431981174361272 0.0434129692832765 0.0317503838561087 0.0393273010457613 0.0434129692832765 0.0318827201729561 0.0244656008622237 0.0281479516154319 0.0511105215281988 0.0511105215281988 0.0395140523157673 0.0434129692832765 0.0317503838561087 0.0551546391752576 0.0434129692832765 0.0513834489880733 0.0511105215281988 0.0511105215281988 0.0513834489880733 0.0356710337994055 0.0244656008622237 0.0356710337994055 0.0208345720707328 0.0434129692832765 0.0395140523157673 0.0434129692832765 0.0473690132393203 0.0473690132393203 0.0511105215281988 0.0434129692832765 0.0431981174361272 0.0471254420949657 0.0434129692832765 0.0434129692832765 0.0513834489880733 0.0511105215281988 0.0320520581113801 0.0431981174361272 0.0434129692832765 0.0473690132393203 0.0434129692832765 0.0431981174361272 0.0473690132393203 0.0473690132393203 0.0395140523157673 0.0473690132393203 0.0511105215281988 0.0357987582536711 0.0431981174361272 0.0281479516154319 0.0434129692832765 0.0471254420949657 0.0395140523157673 0.0431981174361272 0.0281479516154319 0.0281479516154319 0.0281479516154319 0.0473690132393203 0.0317503838561087 0.0317503838561087 0.0317503838561087 0.0513834489880733 0.0318827201729561 0.0317503838561087 0.0281479516154319 0.0473690132393203 0.0434129692832765 0.0209802857659613 0.0356710337994055 0.0471254420949657 0.0434129692832765 0.0395140523157673 0.0513834489880733 0.0356710337994055 0.0434129692832765 0.0473690132393203 0.0438252223966511 0.0395140523157673 0.0434129692832765 0.0281479516154319 0.0434129692832765 0.0395140523157673 0.0395140523157673 0.0395140523157673 0.0435706429357064 0.0434129692832765 0.0473690132393203 0.0473690132393203 0.0395140523157673 0.0356710337994055 0.0244656008622237 0.0395140523157673 0.0434129692832765 0.0434129692832765 0.0434129692832765 0.0473690132393203 0.0395140523157673 0.0434129692832765 0.0281479516154319 0.0395140523157673 0.0431981174361272 0.0356710337994055 0.0434129692832765 0.0395140523157673 0.0318827201729561 0.0434129692832765 0.0356710337994055 0.0473690132393203
B_11 0.0282906599350883 0.0245822391978993 0.0358675771247409 0 0.0173199152542373 0.0245822391978993 0.0284697508896797 0.00682593856655289 0.0284697508896797 0.0103092783505154 0.00682593856655289 0.0103092783505154 0.032258064516129 0.0103092783505154 0.0284697508896797 0.0247349823321554 0.0174216027874564 0.00338983050847452 0.0138408304498270 0.0284697508896797 0.0282906599350883 0.0282906599350883 0.0245822391978993 0.0138408304498270 0.0282906599350883 0.0282906599350883 0.0174216027874564 0 0.0209256844850064 0.0284697508896797 0.0361010830324910 0.0174216027874564 0.00682593856655289 0.0210526315789474 0.0317503838561087 0.0209256844850064 0.0243854084060269 0.0281479516154319 0.0282906599350883 0.0281479516154319 0.0391784797410426 0.0103092783505154 0.0209256844850064 0.0282906599350883 0.0281479516154319 0.0320520581113801 0.0281479516154319 0.0318827201729561 0.0173199152542373 0.0317503838561087 0.0430214982574045 0.0281479516154319 0.0430214982574045 0.0281479516154319 0.0281479516154319 0.0317503838561087 0.0281479516154319 0.0356710337994055 0.0281479516154319 0.0281479516154319 0.0355117820324006 0.0317503838561087 0.0317503838561087 0.0393273010457613 0.0281479516154319 0.0281479516154319 0.0281479516154319 0.0430214982574045 0.0356710337994055 0.0317503838561087 0.0281479516154319 0.0395140523157673 0.0318827201729561 0.0355117820324006 0.0393273010457613 0.0209256844850064 0.0282906599350883 0.0281479516154319 0.0317503838561087 0.0281479516154319 0.0356710337994055 0.0317503838561087 0.04 0.0548908949297106 0.0318827201729561 0.0356710337994055 0.0318827201729561 0.0318827201729561 0.0355117820324006 0.0317503838561087 0.0393273010457613 0.0355117820324006 0.0318827201729561 0.0281479516154319 0.0318827201729561 0.0356710337994055 0.0282906599350883 0.0358675771247409 0.0356710337994055 0.0355117820324006 0.0318827201729561 0.0318827201729561 0.0356710337994055 0.0281479516154319 0.0318827201729561 0.0356710337994055 0.0318827201729561 0.0355117820324006 0.0393273010457613 0.0393273010457613 0.0356710337994055 0.0318827201729561 0.0318827201729561 0.0356710337994055 0.0281479516154319 0.0318827201729561 0.0355117820324006 0.0318827201729561 0.0431981174361272 0.0471254420949657 0.0356710337994055 0.0318827201729561 0.0318827201729561 0.0471254420949657 0.0471254420949657 0.0431981174361272 0.0318827201729561 0.0355117820324006 0.0318827201729561 0.0356710337994055 0.0318827201729561 0.0355117820324006 0.0393273010457613 0.0511105215281988 0.0318827201729561 0.0395140523157673 0.0358675771247409 0.0320520581113801 0.0320520581113801 0.0436657181739453 0.0358675771247409 0.0473690132393203 0.0516949152542373 0.0436657181739453 0.0358675771247409 0.0320520581113801 0.0473690132393203 0.0320520581113801 0.0436657181739453 0.0436657181739453 0.0397383935151069 0.0434129692832765 0.0320520581113801 0.0395140523157673 0.0320520581113801 0.0508764591809575 0.0395140523157673 0.0395140523157673 0.0513834489880733 0.0551546391752576 0.0473690132393203 0.0513834489880733 0.0476507976071784 0.0434129692832765 0.0473690132393203 0.0551546391752576 0.0473690132393203 0.0511105215281988 0.059259116787198 0.0473690132393203 0.0434129692832765 0.0434129692832765 0.0395140523157673 0.0551546391752576 0.063425315866987 0.0513834489880733 0.055457578948704 0.0431981174361272 0.0676546391752577 0.0395140523157673 0.055457578948704 0.0551546391752576 0.0551546391752576 0.0637903277738425 0.0473690132393203 0.0434129692832765 0.055457578948704 0.0395140523157673 0.0473690132393203 0.0513834489880733 0.0473690132393203 0.0513834489880733 0.0513834489880733 0.0551546391752576 0.0473690132393203 0.0551546391752576 0.059259116787198 0.0473690132393203 0.0473690132393203 0.055457578948704 0.0551546391752576 0.0436657181739453 0.0551546391752576 0.0473690132393203 0.0513834489880733 0.0473690132393203 0.0551546391752576 0.0513834489880733 0.0513834489880733 0.0513834489880733 0.0513834489880733 0.063425315866987 0.0475423045930702 0.0551546391752576 0.0473690132393203 0.0473690132393203 0.059259116787198 0.0513834489880733 0.0551546391752576 0.0473690132393203 0.0473690132393203 0.0473690132393203 0.0513834489880733 0.0511105215281988 0.0511105215281988 0.0511105215281988 0.0637903277738425 0.0434129692832765 0.0511105215281988 0.0473690132393203 0.0513834489880733 0.0473690132393203 0.0398000624804749 0.055457578948704 0.059259116787198 0.055457578948704 0.0595927445641753 0.055457578948704 0.0473690132393203 0.0473690132393203 0.0513834489880733 0.0478261415267214 0.0434129692832765 0.0473690132393203 0.0473690132393203 0.055457578948704 0.0595927445641753 0.0513834489880733 0.0595927445641753 0.0475423045930702 0.055457578948704 0.0513834489880733 0.0513834489880733 0.0513834489880733 0.0473690132393203 0.0434129692832765 0.0513834489880733 0.055457578948704 0.0473690132393203 0.055457578948704 0.0513834489880733 0.0434129692832765 0.055457578948704 0.0473690132393203 0.0513834489880733 0.0551546391752576 0.0473690132393203 0.0473690132393203 0.0595927445641753 0.0434129692832765 0.0473690132393203 0.0473690132393203 0.0595927445641753
B_12 0.0281479516154319 0.0244656008622237 0.0356710337994055 0.0209256844850064 0.0318827201729561 0.0395140523157673 0.0282906599350883 0.0209256844850064 0.0209256844850064 0.0102565590898537 0.0209256844850064 0.0245822391978993 0.0173199152542373 0.0245822391978993 0.0209256844850064 0.0245822391978993 0.0245822391978993 0.0173199152542373 0.0137638807714786 0.0209256844850064 0.0281479516154319 0.0208345720707328 0.0244656008622237 0.0282906599350883 0.0244656008622237 0.0356710337994055 0.0102565590898537 0.0209256844850064 0 0.0282906599350883 0.0282906599350883 0.0245822391978993 0.0209256844850064 0.0137638807714786 0.0469204152249135 0.0318827201729561 0.0279730468038609 0.0431981174361272 0.0395140523157673 0.0431981174361272 0.0315981253373903 0.0245822391978993 0.0318827201729561 0.0102389078498293 0.0317503838561087 0.0281479516154319 0.0137162830108741 0.0172236046924991 0.0281479516154319 0.0316553975570689 0.0353065460745792 0.0317503838561087 0.0353065460745792 0.0317503838561087 0.0317503838561087 0.0316553975570689 0.0317503838561087 0.0243854084060269 0.0317503838561087 0.0317503838561087 0.0279730468038609 0.0316553975570689 0.0391784797410426 0.0316553975570689 0.0317503838561087 0.0317503838561087 0.0317503838561087 0.039067944250871 0.0243854084060269 0.0353901661145932 0.0431981174361272 0.0317503838561087 0.0355117820324006 0.0391784797410426 0.0391784797410426 0.0318827201729561 0.0244656008622237 0.0431981174361272 0.0353901661145932 0.0317503838561087 0.0317503838561087 0.0353901661145932 0.0358675771247409 0.0467542796545979 0.0355117820324006 0.0393273010457613 0.0355117820324006 0.0355117820324006 0.0391784797410426 0.0353901661145932 0.0430214982574045 0.0391784797410426 0.0355117820324006 0.0317503838561087 0.0355117820324006 0.0393273010457613 0.0318827201729561 0.0318827201729561 0.0393273010457613 0.0391784797410426 0.0355117820324006 0.0355117820324006 0.0393273010457613 0.0317503838561087 0.0355117820324006 0.0393273010457613 0.0355117820324006 0.0391784797410426 0.0430214982574045 0.0430214982574045 0.0393273010457613 0.0355117820324006 0.0355117820324006 0.0393273010457613 0.0317503838561087 0.0355117820324006 0.0391784797410426 0.0280419631189196 0.0391784797410426 0.0353901661145932 0.0317503838561087 0.0355117820324006 0.0355117820324006 0.0353901661145932 0.0353901661145932 0.0391784797410426 0.0355117820324006 0.0316553975570689 0.0280419631189196 0.0393273010457613 0.0355117820324006 0.0391784797410426 0.0353901661145932 0.0391784797410426 0.0280419631189196 0.0317503838561087 0.0318827201729561 0.0281479516154319 0.0281479516154319 0.0395140523157673 0.0244656008622237 0.0355117820324006 0.0318827201729561 0.0395140523157673 0.0244656008622237 0.0281479516154319 0.0355117820324006 0.0281479516154319 0.0395140523157673 0.0244656008622237 0.0208345720707328 0.0355117820324006 0.0281479516154319 0.0317503838561087 0.0281479516154319 0.0506816043134362 0.0355117820324006 0.0355117820324006 0.0393273010457613 0.0430214982574045 0.0431981174361272 0.0471254420949657 0.0434129692832765 0.0317503838561087 0.0355117820324006 0.0548908949297106 0.0355117820324006 0.0391784797410426 0.0469204152249135 0.0431981174361272 0.0393273010457613 0.0317503838561087 0.0355117820324006 0.0430214982574045 0.0508764591809575 0.0393273010457613 0.0511105215281988 0.0353901661145932 0.0548908949297106 0.0431981174361272 0.0431981174361272 0.0430214982574045 0.0430214982574045 0.0511105215281988 0.0431981174361272 0.0317503838561087 0.0431981174361272 0.0280419631189196 0.0431981174361272 0.0471254420949657 0.0431981174361272 0.0471254420949657 0.0471254420949657 0.0508764591809575 0.0431981174361272 0.0508764591809575 0.0548908949297106 0.0431981174361272 0.0431981174361272 0.0511105215281988 0.0508764591809575 0.0318827201729561 0.0508764591809575 0.0431981174361272 0.0471254420949657 0.0355117820324006 0.0508764591809575 0.0471254420949657 0.0471254420949657 0.0393273010457613 0.0471254420949657 0.058965024890341 0.0433542319749216 0.0508764591809575 0.0355117820324006 0.0431981174361272 0.0548908949297106 0.0393273010457613 0.0508764591809575 0.0355117820324006 0.0355117820324006 0.0355117820324006 0.0471254420949657 0.0391784797410426 0.0391784797410426 0.0391784797410426 0.059259116787198 0.0317503838561087 0.0391784797410426 0.0355117820324006 0.0471254420949657 0.0431981174361272 0.0282399568087561 0.0431981174361272 0.0548908949297106 0.0431981174361272 0.0393273010457613 0.0431981174361272 0.0280419631189196 0.0355117820324006 0.0393273010457613 0.0357987582536711 0.0317503838561087 0.0355117820324006 0.0355117820324006 0.0511105215281988 0.0471254420949657 0.0393273010457613 0.0393273010457613 0.0356383636138919 0.0431981174361272 0.0393273010457613 0.0393273010457613 0.0393273010457613 0.0355117820324006 0.0317503838561087 0.0393273010457613 0.0431981174361272 0.0355117820324006 0.0431981174361272 0.0393273010457613 0.0317503838561087 0.0431981174361272 0.0355117820324006 0.0393273010457613 0.0508764591809575 0.0355117820324006 0.0431981174361272 0.0393273010457613 0.0317503838561087 0.0355117820324006 0.0355117820324006 0.0471254420949657
B_13 0.0209256844850064 0.0173199152542373 0.0358675771247409 0.0284697508896797 0.0245822391978993 0.0245822391978993 0.0210526315789474 0.0284697508896797 0.0210526315789474 0.0247349823321554 0.0210526315789474 0.0247349823321554 0.0103092783505154 0.0174216027874564 0.0210526315789474 0.0174216027874564 0.032258064516129 0.0247349823321554 0.0361010830324910 0.0284697508896797 0.0358675771247409 0.0282906599350883 0.0245822391978993 0.0210526315789474 0.0282906599350883 0.0282906599350883 0.0174216027874564 0.0284697508896797 0.0282906599350883 0 0.0361010830324910 0.0247349823321554 0.0210526315789474 0.0284697508896797 0.0393273010457613 0.0358675771247409 0.0471254420949657 0.0281479516154319 0.0436657181739453 0.0281479516154319 0.0391784797410426 0.032258064516129 0.0358675771247409 0.0358675771247409 0.0513834489880733 0.0245822391978993 0.0356710337994055 0.0395140523157673 0.0320520581113801 0.0393273010457613 0.0430214982574045 0.0513834489880733 0.0430214982574045 0.0513834489880733 0.0513834489880733 0.0393273010457613 0.0513834489880733 0.0434129692832765 0.0513834489880733 0.0513834489880733 0.0355117820324006 0.0393273010457613 0.0471254420949657 0.0393273010457613 0.0513834489880733 0.0513834489880733 0.0513834489880733 0.058965024890341 0.0434129692832765 0.0551546391752576 0.0281479516154319 0.0395140523157673 0.055457578948704 0.059259116787198 0.0471254420949657 0.0358675771247409 0.0282906599350883 0.0281479516154319 0.0551546391752576 0.0513834489880733 0.0513834489880733 0.0393273010457613 0.04 0.0548908949297106 0.055457578948704 0.0595927445641753 0.0473690132393203 0.055457578948704 0.0511105215281988 0.0551546391752576 0.063425315866987 0.0355117820324006 0.0473690132393203 0.0513834489880733 0.055457578948704 0.0595927445641753 0.0516949152542373 0.0436657181739453 0.0595927445641753 0.059259116787198 0.055457578948704 0.055457578948704 0.0595927445641753 0.0513834489880733 0.055457578948704 0.0595927445641753 0.055457578948704 0.059259116787198 0.063425315866987 0.063425315866987 0.0595927445641753 0.055457578948704 0.055457578948704 0.0595927445641753 0.0513834489880733 0.055457578948704 0.059259116787198 0.0473690132393203 0.0355117820324006 0.0471254420949657 0.0513834489880733 0.055457578948704 0.055457578948704 0.0471254420949657 0.0471254420949657 0.0355117820324006 0.055457578948704 0.0511105215281988 0.0473690132393203 0.0595927445641753 0.055457578948704 0.059259116787198 0.0551546391752576 0.0431981174361272 0.0473690132393203 0.0395140523157673 0.0358675771247409 0.0320520581113801 0.0320520581113801 0.0358675771247409 0.0358675771247409 0.0473690132393203 0.0599655919459665 0.0358675771247409 0.0358675771247409 0.0320520581113801 0.0473690132393203 0.0320520581113801 0.0358675771247409 0.0516949152542373 0.0476507976071784 0.0434129692832765 0.0320520581113801 0.0395140523157673 0.0320520581113801 0.0508764591809575 0.0395140523157673 0.0473690132393203 0.0595927445641753 0.0511105215281988 0.0473690132393203 0.0513834489880733 0.0397383935151069 0.0513834489880733 0.055457578948704 0.0551546391752576 0.055457578948704 0.0471254420949657 0.0551546391752576 0.055457578948704 0.0434129692832765 0.0434129692832765 0.0318827201729561 0.0551546391752576 0.063425315866987 0.0513834489880733 0.0473690132393203 0.0511105215281988 0.0676546391752577 0.055457578948704 0.055457578948704 0.063425315866987 0.0551546391752576 0.055457578948704 0.0395140523157673 0.0434129692832765 0.055457578948704 0.0395140523157673 0.0473690132393203 0.0434129692832765 0.0473690132393203 0.0513834489880733 0.0513834489880733 0.0551546391752576 0.0473690132393203 0.0471254420949657 0.0511105215281988 0.0473690132393203 0.0473690132393203 0.055457578948704 0.0551546391752576 0.0436657181739453 0.0471254420949657 0.0473690132393203 0.0513834489880733 0.055457578948704 0.0471254420949657 0.0513834489880733 0.0513834489880733 0.0513834489880733 0.0513834489880733 0.0551546391752576 0.0396565415922177 0.0471254420949657 0.0473690132393203 0.0473690132393203 0.0511105215281988 0.0513834489880733 0.0471254420949657 0.0473690132393203 0.0473690132393203 0.0473690132393203 0.0513834489880733 0.0511105215281988 0.0511105215281988 0.0511105215281988 0.055457578948704 0.0513834489880733 0.0511105215281988 0.0473690132393203 0.0513834489880733 0.0473690132393203 0.0398000624804749 0.055457578948704 0.0511105215281988 0.055457578948704 0.0595927445641753 0.0637903277738425 0.055457578948704 0.055457578948704 0.0595927445641753 0.0560077963769778 0.0513834489880733 0.055457578948704 0.0473690132393203 0.0473690132393203 0.0595927445641753 0.0513834489880733 0.0595927445641753 0.0556634635043959 0.055457578948704 0.0595927445641753 0.0595927445641753 0.0513834489880733 0.055457578948704 0.0434129692832765 0.0513834489880733 0.055457578948704 0.055457578948704 0.055457578948704 0.0595927445641753 0.0513834489880733 0.055457578948704 0.0473690132393203 0.0513834489880733 0.0471254420949657 0.0473690132393203 0.0473690132393203 0.0595927445641753 0.0434129692832765 0.055457578948704 0.0473690132393203 0.0513834489880733
B_14 0.0358675771247409 0.0320520581113801 0.0516949152542373 0.0361010830324910 0.0397383935151069 0.0476507976071784 0.0361010830324910 0.0361010830324910 0.0284697508896797 0.0247349823321554 0.0361010830324910 0.032258064516129 0.032258064516129 0.032258064516129 0.0284697508896797 0.032258064516129 0.04 0.032258064516129 0.0361010830324910 0.0210526315789474 0.0282906599350883 0.0282906599350883 0.0320520581113801 0.0439560439560439 0.0436657181739453 0.0436657181739453 0.032258064516129 0.0361010830324910 0.0282906599350883 0.0361010830324910 0 0.032258064516129 0.0361010830324910 0.0284697508896797 0.0551546391752576 0.0436657181739453 0.0471254420949657 0.0513834489880733 0.0516949152542373 0.0513834489880733 0.0469204152249135 0.04 0.0436657181739453 0.0358675771247409 0.0513834489880733 0.0397383935151069 0.0356710337994055 0.0395140523157673 0.0397383935151069 0.0471254420949657 0.0508764591809575 0.0513834489880733 0.0508764591809575 0.0513834489880733 0.0513834489880733 0.0471254420949657 0.0513834489880733 0.0434129692832765 0.0513834489880733 0.0513834489880733 0.0431981174361272 0.0471254420949657 0.0551546391752576 0.0471254420949657 0.0513834489880733 0.0513834489880733 0.0513834489880733 0.0548908949297106 0.0434129692832765 0.0551546391752576 0.0513834489880733 0.0473690132393203 0.055457578948704 0.059259116787198 0.0511105215281988 0.0436657181739453 0.0358675771247409 0.0513834489880733 0.0551546391752576 0.0513834489880733 0.0513834489880733 0.0431981174361272 0.0479704797047971 0.0631001905058124 0.055457578948704 0.0595927445641753 0.0473690132393203 0.055457578948704 0.0511105215281988 0.0511105215281988 0.063425315866987 0.0471254420949657 0.0473690132393203 0.0513834489880733 0.055457578948704 0.0595927445641753 0.0516949152542373 0.0516949152542373 0.0595927445641753 0.059259116787198 0.055457578948704 0.055457578948704 0.0595927445641753 0.0513834489880733 0.055457578948704 0.0595927445641753 0.055457578948704 0.059259116787198 0.063425315866987 0.063425315866987 0.0595927445641753 0.055457578948704 0.055457578948704 0.0595927445641753 0.0513834489880733 0.055457578948704 0.059259116787198 0.0473690132393203 0.0471254420949657 0.0551546391752576 0.0513834489880733 0.055457578948704 0.055457578948704 0.0551546391752576 0.0551546391752576 0.0471254420949657 0.055457578948704 0.0511105215281988 0.0473690132393203 0.0595927445641753 0.055457578948704 0.059259116787198 0.0551546391752576 0.0471254420949657 0.0473690132393203 0.0395140523157673 0.0436657181739453 0.0397383935151069 0.0397383935151069 0.0516949152542373 0.0358675771247409 0.0473690132393203 0.0599655919459665 0.0516949152542373 0.0358675771247409 0.0397383935151069 0.0473690132393203 0.0397383935151069 0.0516949152542373 0.0516949152542373 0.0476507976071784 0.0434129692832765 0.0397383935151069 0.0395140523157673 0.0397383935151069 0.0672977737154795 0.0473690132393203 0.055457578948704 0.0595927445641753 0.0719485323050286 0.055457578948704 0.0513834489880733 0.0557993928661775 0.0513834489880733 0.055457578948704 0.0719485323050286 0.055457578948704 0.0676546391752577 0.0763084853291038 0.0637903277738425 0.0595927445641753 0.0595927445641753 0.0473690132393203 0.0551546391752576 0.0719485323050286 0.0595927445641753 0.0723784865246557 0.059259116787198 0.0763084853291038 0.0637903277738425 0.055457578948704 0.063425315866987 0.0551546391752576 0.0637903277738425 0.055457578948704 0.0595927445641753 0.0723784865246557 0.055457578948704 0.055457578948704 0.0595927445641753 0.055457578948704 0.0595927445641753 0.0595927445641753 0.063425315866987 0.055457578948704 0.063425315866987 0.0676546391752577 0.055457578948704 0.055457578948704 0.0637903277738425 0.063425315866987 0.0516949152542373 0.063425315866987 0.055457578948704 0.0595927445641753 0.055457578948704 0.063425315866987 0.0595927445641753 0.0595927445641753 0.0595927445641753 0.0595927445641753 0.0719485323050286 0.0556634635043959 0.063425315866987 0.0637903277738425 0.055457578948704 0.0676546391752577 0.0595927445641753 0.063425315866987 0.0637903277738425 0.0637903277738425 0.0637903277738425 0.0595927445641753 0.0676546391752577 0.0676546391752577 0.0676546391752577 0.0723784865246557 0.0595927445641753 0.0676546391752577 0.0637903277738425 0.0595927445641753 0.055457578948704 0.0558708830456774 0.0723784865246557 0.0676546391752577 0.0637903277738425 0.0680517525532385 0.0637903277738425 0.055457578948704 0.055457578948704 0.0595927445641753 0.0560077963769778 0.0513834489880733 0.055457578948704 0.0637903277738425 0.0637903277738425 0.0767720426423497 0.0595927445641753 0.0680517525532385 0.0556634635043959 0.0637903277738425 0.0595927445641753 0.0595927445641753 0.0595927445641753 0.0637903277738425 0.0595927445641753 0.0595927445641753 0.0637903277738425 0.055457578948704 0.0637903277738425 0.0595927445641753 0.0513834489880733 0.0637903277738425 0.0637903277738425 0.0595927445641753 0.063425315866987 0.055457578948704 0.055457578948704 0.0680517525532385 0.0513834489880733 0.055457578948704 0.055457578948704 0.0595927445641753
B_15 0.0320520581113801 0.0282906599350883 0.0320520581113801 0.0174216027874564 0.0209256844850064 0.0282906599350883 0.032258064516129 0.0174216027874564 0.0247349823321554 0.0138408304498270 0.0174216027874564 0.0138408304498270 0.0210526315789474 0.0138408304498270 0.0247349823321554 0.0284697508896797 0.0284697508896797 0.0138408304498270 0.0174216027874564 0.0247349823321554 0.0245822391978993 0.0245822391978993 0.0282906599350883 0.0103092783505154 0.0397383935151069 0.0173199152542373 0.0210526315789474 0.0174216027874564 0.0245822391978993 0.0247349823321554 0.032258064516129 0 0.0174216027874564 0.032258064516129 0.0355117820324006 0.0245822391978993 0.0280419631189196 0.0244656008622237 0.0320520581113801 0.0244656008622237 0.0353901661145932 0.0210526315789474 0.0245822391978993 0.0320520581113801 0.0318827201729561 0.0358675771247409 0.0318827201729561 0.0356710337994055 0.0209256844850064 0.0280419631189196 0.0391784797410426 0.0318827201729561 0.0391784797410426 0.0318827201729561 0.0318827201729561 0.0280419631189196 0.0318827201729561 0.0395140523157673 0.0318827201729561 0.0318827201729561 0.0317503838561087 0.0280419631189196 0.0280419631189196 0.0355117820324006 0.0318827201729561 0.0318827201729561 0.0318827201729561 0.0469204152249135 0.0395140523157673 0.0355117820324006 0.0244656008622237 0.0356710337994055 0.0356710337994055 0.0393273010457613 0.0355117820324006 0.0245822391978993 0.0320520581113801 0.0244656008622237 0.0355117820324006 0.0318827201729561 0.0395140523157673 0.0355117820324006 0.0439560439560439 0.0508764591809575 0.0356710337994055 0.0395140523157673 0.0281479516154319 0.0356710337994055 0.0317503838561087 0.0355117820324006 0.0431981174361272 0.0317503838561087 0.0281479516154319 0.0318827201729561 0.0356710337994055 0.0395140523157673 0.0320520581113801 0.0320520581113801 0.0395140523157673 0.0393273010457613 0.0356710337994055 0.0356710337994055 0.0395140523157673 0.0318827201729561 0.0356710337994055 0.0395140523157673 0.0356710337994055 0.0393273010457613 0.0431981174361272 0.0431981174361272 0.0395140523157673 0.0356710337994055 0.0356710337994055 0.0395140523157673 0.0318827201729561 0.0356710337994055 0.0393273010457613 0.0356710337994055 0.0393273010457613 0.0431981174361272 0.0395140523157673 0.0356710337994055 0.0356710337994055 0.0431981174361272 0.0431981174361272 0.0393273010457613 0.0356710337994055 0.0393273010457613 0.0356710337994055 0.0395140523157673 0.0356710337994055 0.0317503838561087 0.0431981174361272 0.0393273010457613 0.0356710337994055 0.0356710337994055 0.0397383935151069 0.0358675771247409 0.0358675771247409 0.0397383935151069 0.0320520581113801 0.0434129692832765 0.0557993928661775 0.0397383935151069 0.0320520581113801 0.0358675771247409 0.0434129692832765 0.0358675771247409 0.0397383935151069 0.0476507976071784 0.0436657181739453 0.0395140523157673 0.0358675771247409 0.0356710337994055 0.0358675771247409 0.0548908949297106 0.0434129692832765 0.0513834489880733 0.055457578948704 0.059259116787198 0.0513834489880733 0.055457578948704 0.0436657181739453 0.0473690132393203 0.0513834489880733 0.059259116787198 0.0513834489880733 0.0551546391752576 0.063425315866987 0.0595927445641753 0.0473690132393203 0.0473690132393203 0.0356710337994055 0.0511105215281988 0.059259116787198 0.0473690132393203 0.0595927445641753 0.0551546391752576 0.063425315866987 0.0513834489880733 0.0513834489880733 0.059259116787198 0.0511105215281988 0.0513834489880733 0.0434129692832765 0.0473690132393203 0.0595927445641753 0.0434129692832765 0.0513834489880733 0.0473690132393203 0.0513834489880733 0.055457578948704 0.055457578948704 0.059259116787198 0.0513834489880733 0.0511105215281988 0.0551546391752576 0.0513834489880733 0.0513834489880733 0.0595927445641753 0.059259116787198 0.0397383935151069 0.0511105215281988 0.0513834489880733 0.055457578948704 0.0513834489880733 0.0511105215281988 0.055457578948704 0.055457578948704 0.0473690132393203 0.055457578948704 0.059259116787198 0.0435706429357064 0.0511105215281988 0.0513834489880733 0.0513834489880733 0.0551546391752576 0.0473690132393203 0.0511105215281988 0.0513834489880733 0.0513834489880733 0.0513834489880733 0.055457578948704 0.0551546391752576 0.0551546391752576 0.0551546391752576 0.0595927445641753 0.055457578948704 0.0551546391752576 0.0513834489880733 0.055457578948704 0.0513834489880733 0.0437294664098788 0.0595927445641753 0.0551546391752576 0.0513834489880733 0.055457578948704 0.0595927445641753 0.0513834489880733 0.0513834489880733 0.055457578948704 0.0518865538780569 0.0473690132393203 0.0513834489880733 0.0513834489880733 0.0513834489880733 0.0637903277738425 0.0473690132393203 0.055457578948704 0.0515728056823948 0.0513834489880733 0.055457578948704 0.055457578948704 0.0473690132393203 0.0595927445641753 0.0473690132393203 0.0473690132393203 0.0434129692832765 0.0513834489880733 0.0513834489880733 0.055457578948704 0.0473690132393203 0.0434129692832765 0.0513834489880733 0.0473690132393203 0.0511105215281988 0.0434129692832765 0.0513834489880733 0.055457578948704 0.0395140523157673 0.0434129692832765 0.0434129692832765 0.0473690132393203
B_16 0.0209256844850064 0.0173199152542373 0.0358675771247409 0.00682593856655289 0.0102565590898537 0.0173199152542373 0.0210526315789474 0.00682593856655289 0.0210526315789474 0.0103092783505154 0.00682593856655289 0.0103092783505154 0.0247349823321554 0.00338983050847452 0.0210526315789474 0.0174216027874564 0.0174216027874564 0.00338983050847452 0.0138408304498270 0.0284697508896797 0.0282906599350883 0.0282906599350883 0.0245822391978993 0.0138408304498270 0.0282906599350883 0.0282906599350883 0.0174216027874564 0.00682593856655289 0.0209256844850064 0.0210526315789474 0.0361010830324910 0.0174216027874564 0 0.0210526315789474 0.0317503838561087 0.0209256844850064 0.0243854084060269 0.0281479516154319 0.0282906599350883 0.0281479516154319 0.0391784797410426 0.0103092783505154 0.0209256844850064 0.0282906599350883 0.0281479516154319 0.0245822391978993 0.0281479516154319 0.0318827201729561 0.0173199152542373 0.0317503838561087 0.0430214982574045 0.0281479516154319 0.0430214982574045 0.0281479516154319 0.0281479516154319 0.0317503838561087 0.0281479516154319 0.0356710337994055 0.0281479516154319 0.0281479516154319 0.0355117820324006 0.0317503838561087 0.0317503838561087 0.0393273010457613 0.0281479516154319 0.0281479516154319 0.0281479516154319 0.0430214982574045 0.0356710337994055 0.0317503838561087 0.0281479516154319 0.0395140523157673 0.0318827201729561 0.0355117820324006 0.0393273010457613 0.0209256844850064 0.0282906599350883 0.0281479516154319 0.0317503838561087 0.0281479516154319 0.0356710337994055 0.0317503838561087 0.04 0.0548908949297106 0.0318827201729561 0.0356710337994055 0.0318827201729561 0.0318827201729561 0.0355117820324006 0.0317503838561087 0.0393273010457613 0.0355117820324006 0.0318827201729561 0.0281479516154319 0.0318827201729561 0.0356710337994055 0.0282906599350883 0.0358675771247409 0.0356710337994055 0.0355117820324006 0.0318827201729561 0.0318827201729561 0.0356710337994055 0.0281479516154319 0.0318827201729561 0.0356710337994055 0.0318827201729561 0.0355117820324006 0.0393273010457613 0.0393273010457613 0.0356710337994055 0.0318827201729561 0.0318827201729561 0.0356710337994055 0.0281479516154319 0.0318827201729561 0.0355117820324006 0.0318827201729561 0.0431981174361272 0.0471254420949657 0.0356710337994055 0.0318827201729561 0.0318827201729561 0.0471254420949657 0.0471254420949657 0.0431981174361272 0.0318827201729561 0.0355117820324006 0.0318827201729561 0.0356710337994055 0.0318827201729561 0.0355117820324006 0.0393273010457613 0.0511105215281988 0.0318827201729561 0.0395140523157673 0.0358675771247409 0.0320520581113801 0.0320520581113801 0.0436657181739453 0.0358675771247409 0.0473690132393203 0.0516949152542373 0.0436657181739453 0.0358675771247409 0.0320520581113801 0.0473690132393203 0.0320520581113801 0.0436657181739453 0.0436657181739453 0.0397383935151069 0.0434129692832765 0.0320520581113801 0.0395140523157673 0.0320520581113801 0.0508764591809575 0.0395140523157673 0.0395140523157673 0.0513834489880733 0.0551546391752576 0.0473690132393203 0.0513834489880733 0.0476507976071784 0.0434129692832765 0.0473690132393203 0.0551546391752576 0.0473690132393203 0.0511105215281988 0.059259116787198 0.0473690132393203 0.0434129692832765 0.0434129692832765 0.0395140523157673 0.0551546391752576 0.063425315866987 0.0513834489880733 0.055457578948704 0.0431981174361272 0.0676546391752577 0.0395140523157673 0.055457578948704 0.0551546391752576 0.0551546391752576 0.0637903277738425 0.0473690132393203 0.0434129692832765 0.055457578948704 0.0395140523157673 0.0473690132393203 0.0513834489880733 0.0473690132393203 0.0513834489880733 0.0513834489880733 0.0551546391752576 0.0473690132393203 0.0551546391752576 0.059259116787198 0.0473690132393203 0.0473690132393203 0.055457578948704 0.0551546391752576 0.0436657181739453 0.0551546391752576 0.0473690132393203 0.0513834489880733 0.0473690132393203 0.0551546391752576 0.0513834489880733 0.0513834489880733 0.0513834489880733 0.0513834489880733 0.063425315866987 0.0475423045930702 0.0551546391752576 0.0473690132393203 0.0473690132393203 0.059259116787198 0.0513834489880733 0.0551546391752576 0.0473690132393203 0.0473690132393203 0.0473690132393203 0.0513834489880733 0.0511105215281988 0.0511105215281988 0.0511105215281988 0.0637903277738425 0.0434129692832765 0.0511105215281988 0.0473690132393203 0.0513834489880733 0.0473690132393203 0.0398000624804749 0.055457578948704 0.059259116787198 0.055457578948704 0.0595927445641753 0.055457578948704 0.0473690132393203 0.0473690132393203 0.0513834489880733 0.0478261415267214 0.0434129692832765 0.0473690132393203 0.0473690132393203 0.055457578948704 0.0595927445641753 0.0513834489880733 0.0595927445641753 0.0475423045930702 0.055457578948704 0.0513834489880733 0.0513834489880733 0.0513834489880733 0.0473690132393203 0.0434129692832765 0.0513834489880733 0.055457578948704 0.0473690132393203 0.055457578948704 0.0513834489880733 0.0434129692832765 0.055457578948704 0.0473690132393203 0.0513834489880733 0.0551546391752576 0.0473690132393203 0.0473690132393203 0.0595927445641753 0.0434129692832765 0.0473690132393203 0.0473690132393203 0.0595927445641753
B_17 0.0282906599350883 0.0245822391978993 0.0436657181739453 0.0210526315789474 0.0320520581113801 0.0397383935151069 0.0284697508896797 0.0210526315789474 0.0284697508896797 0.0174216027874564 0.0210526315789474 0.0247349823321554 0.0247349823321554 0.0247349823321554 0.0284697508896797 0.0247349823321554 0.0247349823321554 0.0174216027874564 0.0210526315789474 0.0284697508896797 0.0358675771247409 0.0282906599350883 0.0245822391978993 0.0284697508896797 0.0282906599350883 0.0436657181739453 0.0103092783505154 0.0210526315789474 0.0137638807714786 0.0284697508896797 0.0284697508896797 0.032258064516129 0.0210526315789474 0 0.0471254420949657 0.0358675771247409 0.0393273010457613 0.0434129692832765 0.0436657181739453 0.0434129692832765 0.0391784797410426 0.0247349823321554 0.0358675771247409 0.0209256844850064 0.0434129692832765 0.0320520581113801 0.0208345720707328 0.0244656008622237 0.0320520581113801 0.0393273010457613 0.0430214982574045 0.0434129692832765 0.0430214982574045 0.0434129692832765 0.0434129692832765 0.0393273010457613 0.0434129692832765 0.0356710337994055 0.0434129692832765 0.0434129692832765 0.0355117820324006 0.0393273010457613 0.0471254420949657 0.0393273010457613 0.0434129692832765 0.0434129692832765 0.0434129692832765 0.0469204152249135 0.0356710337994055 0.0471254420949657 0.0434129692832765 0.0395140523157673 0.0473690132393203 0.0511105215281988 0.0431981174361272 0.0358675771247409 0.0282906599350883 0.0434129692832765 0.0471254420949657 0.0434129692832765 0.0434129692832765 0.0355117820324006 0.04 0.0548908949297106 0.0473690132393203 0.0513834489880733 0.0473690132393203 0.0473690132393203 0.0511105215281988 0.0431981174361272 0.0551546391752576 0.0393273010457613 0.0473690132393203 0.0434129692832765 0.0473690132393203 0.0513834489880733 0.0436657181739453 0.0436657181739453 0.0513834489880733 0.0511105215281988 0.0473690132393203 0.0473690132393203 0.0513834489880733 0.0434129692832765 0.0473690132393203 0.0513834489880733 0.0473690132393203 0.0511105215281988 0.0551546391752576 0.0551546391752576 0.0513834489880733 0.0473690132393203 0.0473690132393203 0.0513834489880733 0.0434129692832765 0.0473690132393203 0.0511105215281988 0.0395140523157673 0.0393273010457613 0.0471254420949657 0.0434129692832765 0.0473690132393203 0.0473690132393203 0.0471254420949657 0.0471254420949657 0.0393273010457613 0.0473690132393203 0.0431981174361272 0.0395140523157673 0.0513834489880733 0.0473690132393203 0.0511105215281988 0.0471254420949657 0.0471254420949657 0.0395140523157673 0.0395140523157673 0.0358675771247409 0.0320520581113801 0.0320520581113801 0.0436657181739453 0.0358675771247409 0.0473690132393203 0.0436657181739453 0.0436657181739453 0.0358675771247409 0.0320520581113801 0.0473690132393203 0.0320520581113801 0.0436657181739453 0.0358675771247409 0.0320520581113801 0.0434129692832765 0.0320520581113801 0.0395140523157673 0.0320520581113801 0.0508764591809575 0.0395140523157673 0.0395140523157673 0.0513834489880733 0.0471254420949657 0.0473690132393203 0.0513834489880733 0.0476507976071784 0.0434129692832765 0.0473690132393203 0.0551546391752576 0.0473690132393203 0.0431981174361272 0.0511105215281988 0.0473690132393203 0.0434129692832765 0.0356710337994055 0.0395140523157673 0.0551546391752576 0.063425315866987 0.0513834489880733 0.055457578948704 0.0355117820324006 0.0676546391752577 0.0473690132393203 0.055457578948704 0.0551546391752576 0.0551546391752576 0.0637903277738425 0.0473690132393203 0.0356710337994055 0.0473690132393203 0.0318827201729561 0.0473690132393203 0.0513834489880733 0.0473690132393203 0.0513834489880733 0.0513834489880733 0.0551546391752576 0.0473690132393203 0.0551546391752576 0.0511105215281988 0.0473690132393203 0.0473690132393203 0.055457578948704 0.0551546391752576 0.0436657181739453 0.0551546391752576 0.0473690132393203 0.0513834489880733 0.0473690132393203 0.0551546391752576 0.0513834489880733 0.0513834489880733 0.0513834489880733 0.0513834489880733 0.063425315866987 0.0475423045930702 0.0551546391752576 0.0395140523157673 0.0473690132393203 0.059259116787198 0.0513834489880733 0.0551546391752576 0.0395140523157673 0.0395140523157673 0.0395140523157673 0.0513834489880733 0.0431981174361272 0.0431981174361272 0.0431981174361272 0.0637903277738425 0.0356710337994055 0.0431981174361272 0.0395140523157673 0.0513834489880733 0.0473690132393203 0.0321102612422866 0.0473690132393203 0.059259116787198 0.055457578948704 0.0513834489880733 0.055457578948704 0.0395140523157673 0.0473690132393203 0.0513834489880733 0.0478261415267214 0.0434129692832765 0.0473690132393203 0.0395140523157673 0.055457578948704 0.0513834489880733 0.0513834489880733 0.0513834489880733 0.0475423045930702 0.055457578948704 0.0513834489880733 0.0513834489880733 0.0513834489880733 0.0395140523157673 0.0356710337994055 0.0513834489880733 0.055457578948704 0.0473690132393203 0.055457578948704 0.0513834489880733 0.0434129692832765 0.055457578948704 0.0395140523157673 0.0513834489880733 0.0551546391752576 0.0473690132393203 0.0473690132393203 0.0513834489880733 0.0434129692832765 0.0473690132393203 0.0473690132393203 0.0595927445641753
B_18 0.0469204152249135 0.0430214982574045 0.0631001905058124 0.0317503838561087 0.0353901661145932 0.0353901661145932 0.0317503838561087 0.0317503838561087 0.0471254420949657 0.0355117820324006 0.0243854084060269 0.0207796391752577 0.0511105215281988 0.0280419631189196 0.0471254420949657 0.0355117820324006 0.0431981174361272 0.0280419631189196 0.0393273010457613 0.0471254420949657 0.0469204152249135 0.0391784797410426 0.0430214982574045 0.0317503838561087 0.0469204152249135 0.0391784797410426 0.0431981174361272 0.0317503838561087 0.0469204152249135 0.0393273010457613 0.0551546391752576 0.0355117820324006 0.0317503838561087 0.0471254420949657 0 0.0316553975570689 0.0505263157894738 0.0317503838561087 0.0469204152249135 0.0317503838561087 0.0506816043134362 0.0280419631189196 0.0316553975570689 0.0548908949297106 0.0546666837466694 0.0508764591809575 0.0393273010457613 0.0355117820324006 0.0353901661145932 0.0430214982574045 0.0546666837466694 0.0546666837466694 0.0546666837466694 0.0546666837466694 0.0546666837466694 0.0430214982574045 0.0546666837466694 0.0628152790056684 0.0546666837466694 0.0546666837466694 0.0469204152249135 0.0430214982574045 0.0430214982574045 0.0508764591809575 0.0546666837466694 0.0546666837466694 0.0546666837466694 0.0623674911660778 0.0546666837466694 0.0430214982574045 0.0317503838561087 0.0511105215281988 0.0587108013937283 0.0625709254549013 0.0584967954942708 0.0391784797410426 0.0391784797410426 0.0317503838561087 0.0584967954942708 0.0546666837466694 0.0546666837466694 0.0427843803056028 0.0431981174361272 0.0587108013937283 0.0587108013937283 0.0628152790056684 0.0506816043134362 0.0587108013937283 0.0544823597455176 0.0505263157894738 0.0667060910703726 0.0466273988219648 0.0428834632642319 0.0546666837466694 0.0587108013937283 0.0628152790056684 0.0469204152249135 0.0548908949297106 0.0587108013937283 0.0625709254549013 0.0587108013937283 0.0587108013937283 0.0628152790056684 0.0546666837466694 0.0587108013937283 0.0628152790056684 0.0587108013937283 0.0548908949297106 0.0667060910703726 0.0667060910703726 0.0628152790056684 0.0587108013937283 0.0587108013937283 0.0628152790056684 0.0546666837466694 0.0587108013937283 0.0625709254549013 0.0587108013937283 0.0466273988219648 0.0667060910703726 0.0628152790056684 0.0587108013937283 0.0587108013937283 0.0667060910703726 0.0667060910703726 0.0466273988219648 0.0587108013937283 0.0625709254549013 0.0587108013937283 0.0628152790056684 0.0587108013937283 0.0625709254549013 0.0667060910703726 0.0544823597455176 0.0587108013937283 0.0431981174361272 0.0548908949297106 0.0508764591809575 0.0508764591809575 0.0548908949297106 0.0548908949297106 0.0587108013937283 0.0758859324662928 0.0548908949297106 0.0548908949297106 0.0508764591809575 0.0587108013937283 0.0508764591809575 0.0548908949297106 0.0715591984948755 0.0672977737154795 0.0471254420949657 0.0508764591809575 0.0431981174361272 0.0508764591809575 0.0628152790056684 0.0587108013937283 0.0587108013937283 0.0712108013937283 0.0751650990594357 0.0587108013937283 0.0628152790056684 0.058965024890341 0.0712108013937283 0.0669814780854576 0.0672977737154795 0.0669814780854576 0.0709036742800397 0.079491833030853 0.0669814780854576 0.0669814780854576 0.0712108013937283 0.0587108013937283 0.0667060910703726 0.083885389148547 0.0712108013937283 0.0669814780854576 0.0469204152249135 0.0883473274626255 0.0587108013937283 0.0669814780854576 0.0751650990594357 0.0667060910703726 0.0755046945234992 0.0587108013937283 0.0712108013937283 0.0755046945234992 0.0669814780854576 0.0587108013937283 0.0628152790056684 0.0587108013937283 0.0628152790056684 0.0628152790056684 0.0584967954942708 0.0587108013937283 0.0584967954942708 0.0625709254549013 0.0587108013937283 0.0587108013937283 0.0669814780854576 0.0584967954942708 0.0631001905058124 0.0584967954942708 0.0587108013937283 0.0628152790056684 0.0669814780854576 0.0584967954942708 0.0628152790056684 0.0628152790056684 0.0712108013937283 0.0628152790056684 0.0667060910703726 0.0589271323472067 0.0584967954942708 0.0669814780854576 0.0587108013937283 0.0625709254549013 0.0712108013937283 0.0584967954942708 0.0669814780854576 0.0669814780854576 0.0669814780854576 0.0546666837466694 0.0709036742800397 0.0709036742800397 0.0709036742800397 0.0755046945234992 0.0628152790056684 0.0709036742800397 0.0669814780854576 0.0628152790056684 0.0587108013937283 0.0591450641529196 0.0755046945234992 0.0625709254549013 0.0755046945234992 0.0798646475475744 0.0755046945234992 0.0669814780854576 0.0669814780854576 0.0712108013937283 0.0675505050505051 0.0628152790056684 0.0669814780854576 0.0669814780854576 0.0587108013937283 0.0798646475475744 0.0712108013937283 0.0798646475475744 0.0672318247789946 0.0755046945234992 0.0712108013937283 0.0712108013937283 0.0712108013937283 0.0669814780854576 0.0628152790056684 0.0712108013937283 0.0755046945234992 0.0669814780854576 0.0755046945234992 0.0712108013937283 0.0628152790056684 0.0755046945234992 0.0669814780854576 0.0712108013937283 0.0584967954942708 0.0669814780854576 0.0587108013937283 0.0798646475475744 0.0712108013937283 0.0669814780854576 0.0669814780854576 0.0712108013937283
C_01 0.0356710337994055 0.0318827201729561 0.0513834489880733 0.0209256844850064 0.0244656008622237 0.0318827201729561 0.0282906599350883 0.0209256844850064 0.0358675771247409 0.0245822391978993 0.0209256844850064 0.0173199152542373 0.0397383935151069 0.0173199152542373 0.0358675771247409 0.0245822391978993 0.0320520581113801 0.0173199152542373 0.0209256844850064 0.0358675771247409 0.0356710337994055 0.0210526315789474 0.0247349823321554 0.0282906599350883 0.0356710337994055 0.0356710337994055 0.0320520581113801 0.0209256844850064 0.0318827201729561 0.0358675771247409 0.0436657181739453 0.0245822391978993 0.0209256844850064 0.0358675771247409 0.0316553975570689 0 0.0316553975570689 0.0137638807714786 0.0281479516154319 0.0137638807714786 0.0471254420949657 0.0102565590898537 0 0.0284697508896797 0.0355117820324006 0.0247349823321554 0.0358675771247409 0.0320520581113801 0.00338983050847452 0.0318827201729561 0.0431981174361272 0.0355117820324006 0.0431981174361272 0.0355117820324006 0.0355117820324006 0.0469204152249135 0.0355117820324006 0.0282906599350883 0.0355117820324006 0.0355117820324006 0.0356710337994055 0.0469204152249135 0.0469204152249135 0.0469204152249135 0.0355117820324006 0.0355117820324006 0.0355117820324006 0.0280419631189196 0.0209256844850064 0.0172537997331035 0.0137638807714786 0.0320520581113801 0.0393273010457613 0.0356710337994055 0.0318827201729561 0.0208345720707328 0.00682593856655289 0.0137638807714786 0.0391784797410426 0.0355117820324006 0.0209256844850064 0.0102389078498293 0.0245822391978993 0.0471254420949657 0.0393273010457613 0.0355117820324006 0.0317503838561087 0.0393273010457613 0.0353901661145932 0.0172537997331035 0.0391784797410426 0.0137222476337919 0.0243854084060269 0.0355117820324006 0.0393273010457613 0.0431981174361272 0.0281479516154319 0.0281479516154319 0.0282906599350883 0.0430214982574045 0.0393273010457613 0.0393273010457613 0.0431981174361272 0.0355117820324006 0.0393273010457613 0.0431981174361272 0.0393273010457613 0.0430214982574045 0.0395140523157673 0.0469204152249135 0.0431981174361272 0.0393273010457613 0.0393273010457613 0.0431981174361272 0.0355117820324006 0.0393273010457613 0.0430214982574045 0.0245822391978993 0.0208345720707328 0.0318827201729561 0.0282906599350883 0.0393273010457613 0.0393273010457613 0.0318827201729561 0.0318827201729561 0.0208345720707328 0.0393273010457613 0.0281479516154319 0.0245822391978993 0.0431981174361272 0.0393273010457613 0.0356710337994055 0.0318827201729561 0.0281479516154319 0.0245822391978993 0.0245822391978993 0.0210526315789474 0.0174216027874564 0.0174216027874564 0.0210526315789474 0.0210526315789474 0.0245822391978993 0.0439560439560439 0.0210526315789474 0.0210526315789474 0.0174216027874564 0.0245822391978993 0.0174216027874564 0.0210526315789474 0.0361010830324910 0.032258064516129 0.0282906599350883 0.0174216027874564 0.0245822391978993 0.0174216027874564 0.0511105215281988 0.0245822391978993 0.0245822391978993 0.0358675771247409 0.0395140523157673 0.0245822391978993 0.0282906599350883 0.0247349823321554 0.0358675771247409 0.0320520581113801 0.0631001905058124 0.0320520581113801 0.0356710337994055 0.0434129692832765 0.0320520581113801 0.0358675771247409 0.0358675771247409 0.0245822391978993 0.0318827201729561 0.0473690132393203 0.0358675771247409 0.0397383935151069 0.0356710337994055 0.0513834489880733 0.0245822391978993 0.0320520581113801 0.0395140523157673 0.0318827201729561 0.0397383935151069 0.0245822391978993 0.0358675771247409 0.0397383935151069 0.0320520581113801 0.0245822391978993 0.0282906599350883 0.0245822391978993 0.0282906599350883 0.0282906599350883 0.0318827201729561 0.0245822391978993 0.0318827201729561 0.0356710337994055 0.0245822391978993 0.0245822391978993 0.0320520581113801 0.0318827201729561 0.0356710337994055 0.0318827201729561 0.0245822391978993 0.0282906599350883 0.0320520581113801 0.0318827201729561 0.0282906599350883 0.0282906599350883 0.0358675771247409 0.0282906599350883 0.0395140523157673 0.0246688781519675 0.0318827201729561 0.0320520581113801 0.0245822391978993 0.0356710337994055 0.0358675771247409 0.0318827201729561 0.0320520581113801 0.0320520581113801 0.0320520581113801 0.0282906599350883 0.0356710337994055 0.0356710337994055 0.0356710337994055 0.0397383935151069 0.0282906599350883 0.0356710337994055 0.0320520581113801 0.0282906599350883 0.0245822391978993 0.0322820242099836 0.0397383935151069 0.0356710337994055 0.0397383935151069 0.0436657181739453 0.0397383935151069 0.0320520581113801 0.0320520581113801 0.0358675771247409 0.0323741007194245 0.0358675771247409 0.0320520581113801 0.0320520581113801 0.0320520581113801 0.0436657181739453 0.0358675771247409 0.0436657181739453 0.0321666300928973 0.0397383935151069 0.0358675771247409 0.0358675771247409 0.0358675771247409 0.0397383935151069 0.0358675771247409 0.0436657181739453 0.0476507976071784 0.0397383935151069 0.0476507976071784 0.0436657181739453 0.0358675771247409 0.0476507976071784 0.0320520581113801 0.0436657181739453 0.0318827201729561 0.0397383935151069 0.0320520581113801 0.0516949152542373 0.0436657181739453 0.0397383935151069 0.0397383935151069 0.0358675771247409
C_02 0.0469204152249135 0.0430214982574045 0.0469204152249135 0.0243854084060269 0.0353901661145932 0.0430214982574045 0.0471254420949657 0.0243854084060269 0.0393273010457613 0.0207796391752577 0.0243854084060269 0.0280419631189196 0.0431981174361272 0.0280419631189196 0.0393273010457613 0.0431981174361272 0.0355117820324006 0.0207796391752577 0.0243854084060269 0.0393273010457613 0.0391784797410426 0.0391784797410426 0.0430214982574045 0.0317503838561087 0.0391784797410426 0.0391784797410426 0.0355117820324006 0.0243854084060269 0.0279730468038609 0.0471254420949657 0.0471254420949657 0.0280419631189196 0.0243854084060269 0.0393273010457613 0.0505263157894738 0.0316553975570689 0 0.0467542796545979 0.0318827201729561 0.0467542796545979 0.0280419631189196 0.0280419631189196 0.0316553975570689 0.0316553975570689 0.0102565590898537 0.0430214982574045 0.039067944250871 0.0428834632642319 0.0279730468038609 0.0353901661145932 0.0393273010457613 0.0102565590898537 0.0317503838561087 0.0102565590898537 0.0102565590898537 0.0281479516154319 0.0102565590898537 0.0243854084060269 0.0102565590898537 0.0102565590898537 0.0391784797410426 0.0281479516154319 0.0281479516154319 0.0356710337994055 0.0102565590898537 0.0102565590898537 0.0102565590898537 0.0315981253373903 0.0243854084060269 0.0207612456747406 0.0467542796545979 0.0506816043134362 0.0137638807714786 0.0172537997331035 0.0353901661145932 0.0244656008622237 0.0391784797410426 0.0467542796545979 0.0137222476337919 0.0102565590898537 0.0243854084060269 0.0427843803056028 0.0511105215281988 0.0431981174361272 0.0137638807714786 0.0173199152542373 0.0173199152542373 0.0173199152542373 0.0208345720707328 0.0207612456747406 0.0208345720707328 0.0430214982574045 0.0280419631189196 0.0102565590898537 0.0137638807714786 0.0173199152542373 0.0172537997331035 0.0244656008622237 0.0243854084060269 0.0172537997331035 0.0137638807714786 0.0137638807714786 0.0173199152542373 0.0102565590898537 0.0137638807714786 0.0173199152542373 0.0137638807714786 0.0172537997331035 0.0208345720707328 0.0208345720707328 0.0173199152542373 0.0137638807714786 0.0137638807714786 0.0173199152542373 0.0102565590898537 0.0137638807714786 0.0172537997331035 0.0207796391752577 0.0544823597455176 0.0281479516154319 0.0243854084060269 0.0137638807714786 0.0137638807714786 0.0281479516154319 0.0281479516154319 0.0544823597455176 0.0137638807714786 0.02434201801237 0.0207796391752577 0.0173199152542373 0.0137638807714786 0.0172537997331035 0.0279730468038609 0.0544823597455176 0.0207796391752577 0.0506816043134362 0.0469204152249135 0.0430214982574045 0.0430214982574045 0.0548908949297106 0.0391784797410426 0.0431981174361272 0.0548908949297106 0.0548908949297106 0.0391784797410426 0.0430214982574045 0.0431981174361272 0.0430214982574045 0.0548908949297106 0.0469204152249135 0.0430214982574045 0.0546666837466694 0.0430214982574045 0.0506816043134362 0.0430214982574045 0.059259116787198 0.0471254420949657 0.0471254420949657 0.0393273010457613 0.0631001905058124 0.0551546391752576 0.059259116787198 0.058965024890341 0.0317503838561087 0.0355117820324006 0.0637903277738425 0.0355117820324006 0.058965024890341 0.0631001905058124 0.0471254420949657 0.0511105215281988 0.0511105215281988 0.0471254420949657 0.0584967954942708 0.0473690132393203 0.0393273010457613 0.0551546391752576 0.058965024890341 0.0513834489880733 0.0355117820324006 0.0511105215281988 0.0430214982574045 0.0584967954942708 0.059259116787198 0.0551546391752576 0.0511105215281988 0.063425315866987 0.0471254420949657 0.0551546391752576 0.059259116787198 0.0551546391752576 0.059259116787198 0.059259116787198 0.0631001905058124 0.0551546391752576 0.0631001905058124 0.0672977737154795 0.0551546391752576 0.0551546391752576 0.063425315866987 0.0631001905058124 0.0395140523157673 0.0631001905058124 0.0551546391752576 0.059259116787198 0.0355117820324006 0.0631001905058124 0.059259116787198 0.059259116787198 0.0393273010457613 0.059259116787198 0.0715591984948755 0.0553582873990515 0.0631001905058124 0.0551546391752576 0.0551546391752576 0.0672977737154795 0.0431981174361272 0.0631001905058124 0.0551546391752576 0.0551546391752576 0.0551546391752576 0.059259116787198 0.058965024890341 0.058965024890341 0.058965024890341 0.0719485323050286 0.0511105215281988 0.058965024890341 0.0551546391752576 0.059259116787198 0.0551546391752576 0.0474697231833909 0.059259116787198 0.0672977737154795 0.0471254420949657 0.0511105215281988 0.0471254420949657 0.0431981174361272 0.0393273010457613 0.0431981174361272 0.0394684426739698 0.0355117820324006 0.0393273010457613 0.0551546391752576 0.063425315866987 0.059259116787198 0.0431981174361272 0.0511105215281988 0.0356383636138919 0.0471254420949657 0.0431981174361272 0.0431981174361272 0.0431981174361272 0.0551546391752576 0.0511105215281988 0.0431981174361272 0.0431981174361272 0.0393273010457613 0.0471254420949657 0.0431981174361272 0.0317503838561087 0.0431981174361272 0.0551546391752576 0.0393273010457613 0.0631001905058124 0.0355117820324006 0.0551546391752576 0.0511105215281988 0.0317503838561087 0.0393273010457613 0.0355117820324006 0.0471254420949657
C_04 0.0431981174361272 0.0393273010457613 0.0431981174361272 0.0281479516154319 0.0317503838561087 0.0393273010457613 0.0356710337994055 0.0281479516154319 0.0434129692832765 0.0318827201729561 0.0281479516154319 0.0244656008622237 0.0318827201729561 0.0244656008622237 0.0434129692832765 0.0318827201729561 0.0395140523157673 0.0244656008622237 0.0281479516154319 0.0434129692832765 0.0431981174361272 0.0282906599350883 0.0320520581113801 0.0281479516154319 0.0511105215281988 0.0355117820324006 0.0318827201729561 0.0281479516154319 0.0431981174361272 0.0281479516154319 0.0513834489880733 0.0244656008622237 0.0281479516154319 0.0434129692832765 0.0317503838561087 0.0137638807714786 0.0467542796545979 0 0.0431981174361272 0 0.0395140523157673 0.0172537997331035 0.0137638807714786 0.0436657181739453 0.0508764591809575 0.0397383935151069 0.0361010830324910 0.032258064516129 0.0173199152542373 0.0245822391978993 0.0356710337994055 0.0508764591809575 0.0356710337994055 0.0508764591809575 0.0508764591809575 0.0393273010457613 0.0508764591809575 0.0434129692832765 0.0508764591809575 0.0508764591809575 0.0282906599350883 0.0393273010457613 0.0393273010457613 0.0393273010457613 0.0508764591809575 0.0508764591809575 0.0508764591809575 0.0430214982574045 0.0356710337994055 0.0245822391978993 0 0.0247349823321554 0.0548908949297106 0.0511105215281988 0.0317503838561087 0.0355117820324006 0.0209256844850064 0 0.0546666837466694 0.0508764591809575 0.0356710337994055 0.0243854084060269 0.0395140523157673 0.0395140523157673 0.0548908949297106 0.0508764591809575 0.0469204152249135 0.0548908949297106 0.0506816043134362 0.0317503838561087 0.0546666837466694 0.0207796391752577 0.0391784797410426 0.0508764591809575 0.0548908949297106 0.058965024890341 0.0431981174361272 0.0355117820324006 0.0434129692832765 0.0587108013937283 0.0548908949297106 0.0548908949297106 0.058965024890341 0.0508764591809575 0.0548908949297106 0.058965024890341 0.0548908949297106 0.0587108013937283 0.0551546391752576 0.0628152790056684 0.058965024890341 0.0548908949297106 0.0548908949297106 0.058965024890341 0.0508764591809575 0.0548908949297106 0.0587108013937283 0.0395140523157673 0.0280419631189196 0.0393273010457613 0.0434129692832765 0.0548908949297106 0.0548908949297106 0.0393273010457613 0.0393273010457613 0.0280419631189196 0.0548908949297106 0.0431981174361272 0.0395140523157673 0.058965024890341 0.0548908949297106 0.0511105215281988 0.0471254420949657 0.0355117820324006 0.0395140523157673 0.0247349823321554 0.0358675771247409 0.0320520581113801 0.0320520581113801 0.0282906599350883 0.0358675771247409 0.0395140523157673 0.0599655919459665 0.0282906599350883 0.0358675771247409 0.0320520581113801 0.0395140523157673 0.0320520581113801 0.0282906599350883 0.0516949152542373 0.0476507976071784 0.0284697508896797 0.0320520581113801 0.0247349823321554 0.0320520581113801 0.0434129692832765 0.0395140523157673 0.0395140523157673 0.0513834489880733 0.0431981174361272 0.0395140523157673 0.0434129692832765 0.0320520581113801 0.0513834489880733 0.0473690132393203 0.0551546391752576 0.0473690132393203 0.0393273010457613 0.0471254420949657 0.0473690132393203 0.0395140523157673 0.0434129692832765 0.0318827201729561 0.0471254420949657 0.0551546391752576 0.0434129692832765 0.0473690132393203 0.0358675771247409 0.059259116787198 0.0395140523157673 0.0473690132393203 0.0551546391752576 0.0471254420949657 0.0473690132393203 0.0318827201729561 0.0434129692832765 0.0473690132393203 0.0395140523157673 0.0395140523157673 0.0356710337994055 0.0395140523157673 0.0434129692832765 0.0434129692832765 0.0471254420949657 0.0395140523157673 0.0393273010457613 0.0431981174361272 0.0395140523157673 0.0395140523157673 0.0473690132393203 0.0471254420949657 0.0431981174361272 0.0393273010457613 0.0395140523157673 0.0434129692832765 0.0473690132393203 0.0393273010457613 0.0434129692832765 0.0434129692832765 0.0434129692832765 0.0434129692832765 0.0471254420949657 0.0319960861056752 0.0393273010457613 0.0395140523157673 0.0395140523157673 0.0431981174361272 0.0434129692832765 0.0393273010457613 0.0395140523157673 0.0395140523157673 0.0395140523157673 0.0434129692832765 0.0431981174361272 0.0431981174361272 0.0431981174361272 0.0473690132393203 0.0434129692832765 0.0431981174361272 0.0395140523157673 0.0434129692832765 0.0395140523157673 0.0398000624804749 0.0473690132393203 0.0431981174361272 0.0473690132393203 0.0513834489880733 0.055457578948704 0.0473690132393203 0.0473690132393203 0.0513834489880733 0.0478261415267214 0.0513834489880733 0.0473690132393203 0.0395140523157673 0.0395140523157673 0.0513834489880733 0.0434129692832765 0.0513834489880733 0.0475423045930702 0.0473690132393203 0.0513834489880733 0.0513834489880733 0.0434129692832765 0.055457578948704 0.0434129692832765 0.0513834489880733 0.055457578948704 0.055457578948704 0.055457578948704 0.0595927445641753 0.0513834489880733 0.055457578948704 0.0395140523157673 0.0513834489880733 0.0393273010457613 0.0473690132393203 0.0473690132393203 0.0595927445641753 0.0513834489880733 0.055457578948704 0.0473690132393203 0.0434129692832765
C_05 0.0434129692832765 0.0395140523157673 0.0513834489880733 0.0282906599350883 0.0318827201729561 0.0395140523157673 0.0436657181739453 0.0282906599350883 0.0436657181739453 0.0320520581113801 0.0282906599350883 0.0245822391978993 0.0476507976071784 0.0245822391978993 0.0436657181739453 0.0397383935151069 0.0397383935151069 0.0245822391978993 0.0358675771247409 0.0436657181739453 0.0356710337994055 0.0434129692832765 0.0395140523157673 0.0358675771247409 0.0434129692832765 0.0434129692832765 0.0397383935151069 0.0282906599350883 0.0395140523157673 0.0436657181739453 0.0516949152542373 0.0320520581113801 0.0282906599350883 0.0436657181739453 0.0469204152249135 0.0281479516154319 0.0318827201729561 0.0431981174361272 0 0.0431981174361272 0.0628152790056684 0.0320520581113801 0.0281479516154319 0.0434129692832765 0.0209256844850064 0.0395140523157673 0.0511105215281988 0.0551546391752576 0.0244656008622237 0.0548908949297106 0.0669814780854576 0.0282906599350883 0.0669814780854576 0.0282906599350883 0.0282906599350883 0.0395140523157673 0.0282906599350883 0.0511105215281988 0.0282906599350883 0.0282906599350883 0.058965024890341 0.0395140523157673 0.0395140523157673 0.0631001905058124 0.0282906599350883 0.0282906599350883 0.0282906599350883 0.0587108013937283 0.0511105215281988 0.0469204152249135 0.0431981174361272 0.063425315866987 0.0320520581113801 0.0356710337994055 0.0631001905058124 0.0138408304498270 0.0356710337994055 0.0431981174361272 0.0318827201729561 0.0282906599350883 0.0511105215281988 0.0391784797410426 0.0397383935151069 0.0798646475475744 0.0320520581113801 0.0358675771247409 0.0282906599350883 0.0320520581113801 0.0318827201729561 0.0469204152249135 0.0469204152249135 0.0430214982574045 0.0245822391978993 0.0282906599350883 0.0320520581113801 0.0358675771247409 0.0284697508896797 0.0434129692832765 0.0511105215281988 0.0356710337994055 0.0320520581113801 0.0320520581113801 0.0358675771247409 0.0282906599350883 0.0320520581113801 0.0358675771247409 0.0320520581113801 0.0356710337994055 0.0395140523157673 0.0395140523157673 0.0358675771247409 0.0320520581113801 0.0320520581113801 0.0358675771247409 0.0282906599350883 0.0320520581113801 0.0356710337994055 0.0471254420949657 0.0508764591809575 0.0631001905058124 0.0511105215281988 0.0320520581113801 0.0320520581113801 0.0631001905058124 0.0631001905058124 0.0508764591809575 0.0320520581113801 0.0508764591809575 0.0471254420949657 0.0358675771247409 0.0320520581113801 0.0356710337994055 0.0548908949297106 0.058965024890341 0.0471254420949657 0.0551546391752576 0.0434129692832765 0.0395140523157673 0.0395140523157673 0.0513834489880733 0.0434129692832765 0.0551546391752576 0.0680517525532385 0.0513834489880733 0.0434129692832765 0.0395140523157673 0.0551546391752576 0.0395140523157673 0.0513834489880733 0.0595927445641753 0.055457578948704 0.059259116787198 0.0395140523157673 0.0551546391752576 0.0395140523157673 0.0755046945234992 0.0471254420949657 0.0551546391752576 0.0676546391752577 0.0715591984948755 0.0551546391752576 0.059259116787198 0.055457578948704 0.059259116787198 0.063425315866987 0.080279488583987 0.063425315866987 0.0672977737154795 0.0715591984948755 0.063425315866987 0.059259116787198 0.059259116787198 0.0471254420949657 0.0631001905058124 0.080279488583987 0.0676546391752577 0.0719485323050286 0.0672977737154795 0.0847414268980653 0.0551546391752576 0.063425315866987 0.0715591984948755 0.0631001905058124 0.0719485323050286 0.0551546391752576 0.059259116787198 0.0719485323050286 0.0551546391752576 0.0551546391752576 0.059259116787198 0.0551546391752576 0.059259116787198 0.059259116787198 0.0631001905058124 0.0551546391752576 0.0631001905058124 0.0672977737154795 0.0551546391752576 0.0551546391752576 0.063425315866987 0.0631001905058124 0.0595927445641753 0.0631001905058124 0.0551546391752576 0.059259116787198 0.063425315866987 0.0631001905058124 0.059259116787198 0.059259116787198 0.0676546391752577 0.059259116787198 0.0715591984948755 0.0553582873990515 0.0631001905058124 0.063425315866987 0.0551546391752576 0.0672977737154795 0.0676546391752577 0.0631001905058124 0.063425315866987 0.063425315866987 0.063425315866987 0.0511105215281988 0.0672977737154795 0.0672977737154795 0.0672977737154795 0.0719485323050286 0.059259116787198 0.0672977737154795 0.063425315866987 0.059259116787198 0.0551546391752576 0.0555634457470433 0.0676546391752577 0.0672977737154795 0.0719485323050286 0.0763084853291038 0.0719485323050286 0.063425315866987 0.063425315866987 0.0676546391752577 0.0640307181403073 0.059259116787198 0.063425315866987 0.063425315866987 0.063425315866987 0.0763084853291038 0.0676546391752577 0.0763084853291038 0.0636629798308392 0.0719485323050286 0.0676546391752577 0.0676546391752577 0.0676546391752577 0.063425315866987 0.059259116787198 0.0676546391752577 0.0719485323050286 0.063425315866987 0.0719485323050286 0.0676546391752577 0.059259116787198 0.0719485323050286 0.063425315866987 0.0676546391752577 0.0631001905058124 0.063425315866987 0.0551546391752576 0.0763084853291038 0.059259116787198 0.063425315866987 0.063425315866987 0.0676546391752577
C_06 0.0431981174361272 0.0393273010457613 0.0431981174361272 0.0281479516154319 0.0317503838561087 0.0393273010457613 0.0356710337994055 0.0281479516154319 0.0434129692832765 0.0318827201729561 0.0281479516154319 0.0244656008622237 0.0318827201729561 0.0244656008622237 0.0434129692832765 0.0318827201729561 0.0395140523157673 0.0244656008622237 0.0281479516154319 0.0434129692832765 0.0431981174361272 0.0282906599350883 0.0320520581113801 0.0281479516154319 0.0511105215281988 0.0355117820324006 0.0318827201729561 0.0281479516154319 0.0431981174361272 0.0281479516154319 0.0513834489880733 0.0244656008622237 0.0281479516154319 0.0434129692832765 0.0317503838561087 0.0137638807714786 0.0467542796545979 0 0.0431981174361272 0 0.0395140523157673 0.0172537997331035 0.0137638807714786 0.0436657181739453 0.0508764591809575 0.0397383935151069 0.0361010830324910 0.032258064516129 0.0173199152542373 0.0245822391978993 0.0356710337994055 0.0508764591809575 0.0356710337994055 0.0508764591809575 0.0508764591809575 0.0393273010457613 0.0508764591809575 0.0434129692832765 0.0508764591809575 0.0508764591809575 0.0282906599350883 0.0393273010457613 0.0393273010457613 0.0393273010457613 0.0508764591809575 0.0508764591809575 0.0508764591809575 0.0430214982574045 0.0356710337994055 0.0245822391978993 0 0.0247349823321554 0.0548908949297106 0.0511105215281988 0.0317503838561087 0.0355117820324006 0.0209256844850064 0 0.0546666837466694 0.0508764591809575 0.0356710337994055 0.0243854084060269 0.0395140523157673 0.0395140523157673 0.0548908949297106 0.0508764591809575 0.0469204152249135 0.0548908949297106 0.0506816043134362 0.0317503838561087 0.0546666837466694 0.0207796391752577 0.0391784797410426 0.0508764591809575 0.0548908949297106 0.058965024890341 0.0431981174361272 0.0355117820324006 0.0434129692832765 0.0587108013937283 0.0548908949297106 0.0548908949297106 0.058965024890341 0.0508764591809575 0.0548908949297106 0.058965024890341 0.0548908949297106 0.0587108013937283 0.0551546391752576 0.0628152790056684 0.058965024890341 0.0548908949297106 0.0548908949297106 0.058965024890341 0.0508764591809575 0.0548908949297106 0.0587108013937283 0.0395140523157673 0.0280419631189196 0.0393273010457613 0.0434129692832765 0.0548908949297106 0.0548908949297106 0.0393273010457613 0.0393273010457613 0.0280419631189196 0.0548908949297106 0.0431981174361272 0.0395140523157673 0.058965024890341 0.0548908949297106 0.0511105215281988 0.0471254420949657 0.0355117820324006 0.0395140523157673 0.0247349823321554 0.0358675771247409 0.0320520581113801 0.0320520581113801 0.0282906599350883 0.0358675771247409 0.0395140523157673 0.0599655919459665 0.0282906599350883 0.0358675771247409 0.0320520581113801 0.0395140523157673 0.0320520581113801 0.0282906599350883 0.0516949152542373 0.0476507976071784 0.0284697508896797 0.0320520581113801 0.0247349823321554 0.0320520581113801 0.0434129692832765 0.0395140523157673 0.0395140523157673 0.0513834489880733 0.0431981174361272 0.0395140523157673 0.0434129692832765 0.0320520581113801 0.0513834489880733 0.0473690132393203 0.0551546391752576 0.0473690132393203 0.0393273010457613 0.0471254420949657 0.0473690132393203 0.0395140523157673 0.0434129692832765 0.0318827201729561 0.0471254420949657 0.0551546391752576 0.0434129692832765 0.0473690132393203 0.0358675771247409 0.059259116787198 0.0395140523157673 0.0473690132393203 0.0551546391752576 0.0471254420949657 0.0473690132393203 0.0318827201729561 0.0434129692832765 0.0473690132393203 0.0395140523157673 0.0395140523157673 0.0356710337994055 0.0395140523157673 0.0434129692832765 0.0434129692832765 0.0471254420949657 0.0395140523157673 0.0393273010457613 0.0431981174361272 0.0395140523157673 0.0395140523157673 0.0473690132393203 0.0471254420949657 0.0431981174361272 0.0393273010457613 0.0395140523157673 0.0434129692832765 0.0473690132393203 0.0393273010457613 0.0434129692832765 0.0434129692832765 0.0434129692832765 0.0434129692832765 0.0471254420949657 0.0319960861056752 0.0393273010457613 0.0395140523157673 0.0395140523157673 0.0431981174361272 0.0434129692832765 0.0393273010457613 0.0395140523157673 0.0395140523157673 0.0395140523157673 0.0434129692832765 0.0431981174361272 0.0431981174361272 0.0431981174361272 0.0473690132393203 0.0434129692832765 0.0431981174361272 0.0395140523157673 0.0434129692832765 0.0395140523157673 0.0398000624804749 0.0473690132393203 0.0431981174361272 0.0473690132393203 0.0513834489880733 0.055457578948704 0.0473690132393203 0.0473690132393203 0.0513834489880733 0.0478261415267214 0.0513834489880733 0.0473690132393203 0.0395140523157673 0.0395140523157673 0.0513834489880733 0.0434129692832765 0.0513834489880733 0.0475423045930702 0.0473690132393203 0.0513834489880733 0.0513834489880733 0.0434129692832765 0.055457578948704 0.0434129692832765 0.0513834489880733 0.055457578948704 0.055457578948704 0.055457578948704 0.0595927445641753 0.0513834489880733 0.055457578948704 0.0395140523157673 0.0513834489880733 0.0393273010457613 0.0473690132393203 0.0473690132393203 0.0595927445641753 0.0513834489880733 0.055457578948704 0.0473690132393203 0.0434129692832765
C_07 0.0467542796545979 0.0428834632642319 0.0467542796545979 0.0391784797410426 0.0506816043134362 0.0587108013937283 0.0391784797410426 0.0391784797410426 0.0391784797410426 0.0279730468038609 0.0391784797410426 0.0430214982574045 0.0353901661145932 0.0430214982574045 0.0391784797410426 0.0430214982574045 0.0430214982574045 0.0353901661145932 0.0391784797410426 0.0391784797410426 0.0467542796545979 0.0317503838561087 0.0355117820324006 0.0391784797410426 0.0467542796545979 0.0467542796545979 0.0279730468038609 0.0391784797410426 0.0315981253373903 0.0391784797410426 0.0469204152249135 0.0353901661145932 0.0391784797410426 0.0391784797410426 0.0506816043134362 0.0471254420949657 0.0280419631189196 0.0395140523157673 0.0628152790056684 0.0395140523157673 0 0.0430214982574045 0.0471254420949657 0.0317503838561087 0.0391784797410426 0.0431981174361272 0.0172537997331035 0.0208345720707328 0.0431981174361272 0.0137638807714786 0.0103092783505154 0.0391784797410426 0.00338983050847452 0.0391784797410426 0.0391784797410426 0.0207796391752577 0.0391784797410426 0.0244656008622237 0.0391784797410426 0.0391784797410426 0.0102565590898537 0.0207796391752577 0.0280419631189196 0.0137638807714786 0.0391784797410426 0.0391784797410426 0.0391784797410426 0.0391784797410426 0.0244656008622237 0.0282906599350883 0.0395140523157673 0.0281479516154319 0.0430214982574045 0.0393273010457613 0.0280419631189196 0.0546666837466694 0.0393273010457613 0.0395140523157673 0.0428834632642319 0.0391784797410426 0.0318827201729561 0.0506816043134362 0.058965024890341 0.0138408304498270 0.0430214982574045 0.0469204152249135 0.0430214982574045 0.0469204152249135 0.0467542796545979 0.0355117820324006 0.0431981174361272 0.0431981174361272 0.0584967954942708 0.0391784797410426 0.0430214982574045 0.0469204152249135 0.0467542796545979 0.0317503838561087 0.0395140523157673 0.0467542796545979 0.0430214982574045 0.0430214982574045 0.0469204152249135 0.0391784797410426 0.0430214982574045 0.0469204152249135 0.0430214982574045 0.0467542796545979 0.0431981174361272 0.0506816043134362 0.0469204152249135 0.0430214982574045 0.0430214982574045 0.0469204152249135 0.0391784797410426 0.0430214982574045 0.0467542796545979 0.0281479516154319 0.0467542796545979 0.0209256844850064 0.0318827201729561 0.0430214982574045 0.0430214982574045 0.0209256844850064 0.0209256844850064 0.0467542796545979 0.0430214982574045 0.0317503838561087 0.0281479516154319 0.0469204152249135 0.0430214982574045 0.0393273010457613 0.0355117820324006 0.0467542796545979 0.0281479516154319 0.0356710337994055 0.0471254420949657 0.0431981174361272 0.0431981174361272 0.0471254420949657 0.0393273010457613 0.0434129692832765 0.0551546391752576 0.0471254420949657 0.0393273010457613 0.0431981174361272 0.0434129692832765 0.0431981174361272 0.0471254420949657 0.0471254420949657 0.0431981174361272 0.0395140523157673 0.0431981174361272 0.0356710337994055 0.0431981174361272 0.0284697508896797 0.0473690132393203 0.0473690132393203 0.0395140523157673 0.0551546391752576 0.055457578948704 0.0595927445641753 0.0511105215281988 0.0318827201729561 0.0356710337994055 0.0397383935151069 0.0356710337994055 0.0511105215281988 0.059259116787198 0.0473690132393203 0.0395140523157673 0.0434129692832765 0.0395140523157673 0.0587108013937283 0.0397383935151069 0.0318827201729561 0.0473690132393203 0.0358675771247409 0.0436657181739453 0.0434129692832765 0.0513834489880733 0.0431981174361272 0.0587108013937283 0.0513834489880733 0.0473690132393203 0.0434129692832765 0.055457578948704 0.0395140523157673 0.055457578948704 0.0513834489880733 0.055457578948704 0.0595927445641753 0.0595927445641753 0.063425315866987 0.055457578948704 0.0551546391752576 0.059259116787198 0.055457578948704 0.055457578948704 0.0637903277738425 0.063425315866987 0.0393273010457613 0.0551546391752576 0.055457578948704 0.0595927445641753 0.0356710337994055 0.0551546391752576 0.0595927445641753 0.0595927445641753 0.0318827201729561 0.0595927445641753 0.063425315866987 0.0475423045930702 0.0551546391752576 0.0473690132393203 0.055457578948704 0.059259116787198 0.0356710337994055 0.0551546391752576 0.0473690132393203 0.0473690132393203 0.0473690132393203 0.0595927445641753 0.0511105215281988 0.0511105215281988 0.0511105215281988 0.0637903277738425 0.0513834489880733 0.0511105215281988 0.0473690132393203 0.0595927445641753 0.055457578948704 0.0398000624804749 0.055457578948704 0.059259116787198 0.0395140523157673 0.0434129692832765 0.0473690132393203 0.0434129692832765 0.0395140523157673 0.0434129692832765 0.0396565415922177 0.0356710337994055 0.0395140523157673 0.0473690132393203 0.055457578948704 0.0513834489880733 0.0356710337994055 0.0434129692832765 0.0357987582536711 0.0395140523157673 0.0434129692832765 0.0434129692832765 0.0356710337994055 0.055457578948704 0.0434129692832765 0.0356710337994055 0.0356710337994055 0.0395140523157673 0.0395140523157673 0.0434129692832765 0.0318827201729561 0.0356710337994055 0.0473690132393203 0.0318827201729561 0.0551546391752576 0.0281479516154319 0.055457578948704 0.0434129692832765 0.0244656008622237 0.0395140523157673 0.0281479516154319 0.0395140523157673
C_08 0.0320520581113801 0.0282906599350883 0.0397383935151069 0.0103092783505154 0.0209256844850064 0.0282906599350883 0.0247349823321554 0.0103092783505154 0.032258064516129 0.0138408304498270 0.0103092783505154 0.0138408304498270 0.0361010830324910 0.0138408304498270 0.032258064516129 0.0210526315789474 0.0210526315789474 0.00682593856655289 0.0103092783505154 0.032258064516129 0.0320520581113801 0.0245822391978993 0.0282906599350883 0.0174216027874564 0.0320520581113801 0.0320520581113801 0.0210526315789474 0.0103092783505154 0.0245822391978993 0.032258064516129 0.04 0.0210526315789474 0.0103092783505154 0.0247349823321554 0.0280419631189196 0.0102565590898537 0.0280419631189196 0.0172537997331035 0.0320520581113801 0.0172537997331035 0.0430214982574045 0 0.0102565590898537 0.0320520581113801 0.0318827201729561 0.0358675771247409 0.0318827201729561 0.0281479516154319 0.0137638807714786 0.0280419631189196 0.0391784797410426 0.0318827201729561 0.0391784797410426 0.0318827201729561 0.0318827201729561 0.0355117820324006 0.0318827201729561 0.0318827201729561 0.0318827201729561 0.0318827201729561 0.0317503838561087 0.0355117820324006 0.0355117820324006 0.0355117820324006 0.0318827201729561 0.0318827201729561 0.0318827201729561 0.0316553975570689 0.0244656008622237 0.0207796391752577 0.0172537997331035 0.0281479516154319 0.0356710337994055 0.0393273010457613 0.0280419631189196 0.0245822391978993 0.0173199152542373 0.0172537997331035 0.0355117820324006 0.0318827201729561 0.0244656008622237 0.0207796391752577 0.0284697508896797 0.0430214982574045 0.0356710337994055 0.0318827201729561 0.0356710337994055 0.0356710337994055 0.0393273010457613 0.0207796391752577 0.0355117820324006 0.0243854084060269 0.0281479516154319 0.0318827201729561 0.0356710337994055 0.0395140523157673 0.0245822391978993 0.0245822391978993 0.0318827201729561 0.0393273010457613 0.0356710337994055 0.0356710337994055 0.0395140523157673 0.0318827201729561 0.0356710337994055 0.0395140523157673 0.0356710337994055 0.0393273010457613 0.0431981174361272 0.0431981174361272 0.0395140523157673 0.0356710337994055 0.0356710337994055 0.0395140523157673 0.0318827201729561 0.0356710337994055 0.0393273010457613 0.0281479516154319 0.0317503838561087 0.0355117820324006 0.0318827201729561 0.0356710337994055 0.0356710337994055 0.0355117820324006 0.0355117820324006 0.0317503838561087 0.0356710337994055 0.0317503838561087 0.0281479516154319 0.0395140523157673 0.0356710337994055 0.0393273010457613 0.0355117820324006 0.0393273010457613 0.0281479516154319 0.0281479516154319 0.0320520581113801 0.0282906599350883 0.0282906599350883 0.0320520581113801 0.0320520581113801 0.0356710337994055 0.0476507976071784 0.0320520581113801 0.0320520581113801 0.0282906599350883 0.0356710337994055 0.0282906599350883 0.0320520581113801 0.0397383935151069 0.0358675771247409 0.0318827201729561 0.0282906599350883 0.0281479516154319 0.0282906599350883 0.0469204152249135 0.0356710337994055 0.0281479516154319 0.0395140523157673 0.0431981174361272 0.0356710337994055 0.0395140523157673 0.0358675771247409 0.0395140523157673 0.0356710337994055 0.0511105215281988 0.0356710337994055 0.0393273010457613 0.0471254420949657 0.0356710337994055 0.0395140523157673 0.0395140523157673 0.0356710337994055 0.0431981174361272 0.0511105215281988 0.0395140523157673 0.0434129692832765 0.0317503838561087 0.0551546391752576 0.0281479516154319 0.0434129692832765 0.0431981174361272 0.0431981174361272 0.0513834489880733 0.0356710337994055 0.0395140523157673 0.0434129692832765 0.0356710337994055 0.0356710337994055 0.0395140523157673 0.0356710337994055 0.0395140523157673 0.0395140523157673 0.0431981174361272 0.0356710337994055 0.0431981174361272 0.0471254420949657 0.0356710337994055 0.0356710337994055 0.0434129692832765 0.0431981174361272 0.0320520581113801 0.0431981174361272 0.0356710337994055 0.0395140523157673 0.0356710337994055 0.0431981174361272 0.0395140523157673 0.0395140523157673 0.0395140523157673 0.0395140523157673 0.0511105215281988 0.0357987582536711 0.0431981174361272 0.0356710337994055 0.0356710337994055 0.0471254420949657 0.0395140523157673 0.0431981174361272 0.0356710337994055 0.0356710337994055 0.0356710337994055 0.0395140523157673 0.0393273010457613 0.0393273010457613 0.0393273010457613 0.0513834489880733 0.0318827201729561 0.0393273010457613 0.0356710337994055 0.0395140523157673 0.0356710337994055 0.0359274008460804 0.0434129692832765 0.0471254420949657 0.0434129692832765 0.0473690132393203 0.0434129692832765 0.0356710337994055 0.0356710337994055 0.0395140523157673 0.0359967091529754 0.0395140523157673 0.0356710337994055 0.0356710337994055 0.0434129692832765 0.0473690132393203 0.0395140523157673 0.0473690132393203 0.0357987582536711 0.0434129692832765 0.0395140523157673 0.0395140523157673 0.0395140523157673 0.0434129692832765 0.0395140523157673 0.0473690132393203 0.0513834489880733 0.0434129692832765 0.0513834489880733 0.0473690132393203 0.0395140523157673 0.0513834489880733 0.0356710337994055 0.0473690132393203 0.0431981174361272 0.0434129692832765 0.0434129692832765 0.055457578948704 0.0473690132393203 0.0434129692832765 0.0434129692832765 0.0473690132393203
C_09 0.0356710337994055 0.0318827201729561 0.0513834489880733 0.0209256844850064 0.0244656008622237 0.0318827201729561 0.0282906599350883 0.0209256844850064 0.0358675771247409 0.0245822391978993 0.0209256844850064 0.0173199152542373 0.0397383935151069 0.0173199152542373 0.0358675771247409 0.0245822391978993 0.0320520581113801 0.0173199152542373 0.0209256844850064 0.0358675771247409 0.0356710337994055 0.0210526315789474 0.0247349823321554 0.0282906599350883 0.0356710337994055 0.0356710337994055 0.0320520581113801 0.0209256844850064 0.0318827201729561 0.0358675771247409 0.0436657181739453 0.0245822391978993 0.0209256844850064 0.0358675771247409 0.0316553975570689 0 0.0316553975570689 0.0137638807714786 0.0281479516154319 0.0137638807714786 0.0471254420949657 0.0102565590898537 0 0.0284697508896797 0.0355117820324006 0.0247349823321554 0.0358675771247409 0.0320520581113801 0.00338983050847452 0.0318827201729561 0.0431981174361272 0.0355117820324006 0.0431981174361272 0.0355117820324006 0.0355117820324006 0.0469204152249135 0.0355117820324006 0.0282906599350883 0.0355117820324006 0.0355117820324006 0.0356710337994055 0.0469204152249135 0.0469204152249135 0.0469204152249135 0.0355117820324006 0.0355117820324006 0.0355117820324006 0.0280419631189196 0.0209256844850064 0.0172537997331035 0.0137638807714786 0.0320520581113801 0.0393273010457613 0.0356710337994055 0.0318827201729561 0.0208345720707328 0.00682593856655289 0.0137638807714786 0.0391784797410426 0.0355117820324006 0.0209256844850064 0.0102389078498293 0.0245822391978993 0.0471254420949657 0.0393273010457613 0.0355117820324006 0.0317503838561087 0.0393273010457613 0.0353901661145932 0.0172537997331035 0.0391784797410426 0.0137222476337919 0.0243854084060269 0.0355117820324006 0.0393273010457613 0.0431981174361272 0.0281479516154319 0.0281479516154319 0.0282906599350883 0.0430214982574045 0.0393273010457613 0.0393273010457613 0.0431981174361272 0.0355117820324006 0.0393273010457613 0.0431981174361272 0.0393273010457613 0.0430214982574045 0.0395140523157673 0.0469204152249135 0.0431981174361272 0.0393273010457613 0.0393273010457613 0.0431981174361272 0.0355117820324006 0.0393273010457613 0.0430214982574045 0.0245822391978993 0.0208345720707328 0.0318827201729561 0.0282906599350883 0.0393273010457613 0.0393273010457613 0.0318827201729561 0.0318827201729561 0.0208345720707328 0.0393273010457613 0.0281479516154319 0.0245822391978993 0.0431981174361272 0.0393273010457613 0.0356710337994055 0.0318827201729561 0.0281479516154319 0.0245822391978993 0.0245822391978993 0.0210526315789474 0.0174216027874564 0.0174216027874564 0.0210526315789474 0.0210526315789474 0.0245822391978993 0.0439560439560439 0.0210526315789474 0.0210526315789474 0.0174216027874564 0.0245822391978993 0.0174216027874564 0.0210526315789474 0.0361010830324910 0.032258064516129 0.0282906599350883 0.0174216027874564 0.0245822391978993 0.0174216027874564 0.0511105215281988 0.0245822391978993 0.0245822391978993 0.0358675771247409 0.0395140523157673 0.0245822391978993 0.0282906599350883 0.0247349823321554 0.0358675771247409 0.0320520581113801 0.0631001905058124 0.0320520581113801 0.0356710337994055 0.0434129692832765 0.0320520581113801 0.0358675771247409 0.0358675771247409 0.0245822391978993 0.0318827201729561 0.0473690132393203 0.0358675771247409 0.0397383935151069 0.0356710337994055 0.0513834489880733 0.0245822391978993 0.0320520581113801 0.0395140523157673 0.0318827201729561 0.0397383935151069 0.0245822391978993 0.0358675771247409 0.0397383935151069 0.0320520581113801 0.0245822391978993 0.0282906599350883 0.0245822391978993 0.0282906599350883 0.0282906599350883 0.0318827201729561 0.0245822391978993 0.0318827201729561 0.0356710337994055 0.0245822391978993 0.0245822391978993 0.0320520581113801 0.0318827201729561 0.0356710337994055 0.0318827201729561 0.0245822391978993 0.0282906599350883 0.0320520581113801 0.0318827201729561 0.0282906599350883 0.0282906599350883 0.0358675771247409 0.0282906599350883 0.0395140523157673 0.0246688781519675 0.0318827201729561 0.0320520581113801 0.0245822391978993 0.0356710337994055 0.0358675771247409 0.0318827201729561 0.0320520581113801 0.0320520581113801 0.0320520581113801 0.0282906599350883 0.0356710337994055 0.0356710337994055 0.0356710337994055 0.0397383935151069 0.0282906599350883 0.0356710337994055 0.0320520581113801 0.0282906599350883 0.0245822391978993 0.0322820242099836 0.0397383935151069 0.0356710337994055 0.0397383935151069 0.0436657181739453 0.0397383935151069 0.0320520581113801 0.0320520581113801 0.0358675771247409 0.0323741007194245 0.0358675771247409 0.0320520581113801 0.0320520581113801 0.0320520581113801 0.0436657181739453 0.0358675771247409 0.0436657181739453 0.0321666300928973 0.0397383935151069 0.0358675771247409 0.0358675771247409 0.0358675771247409 0.0397383935151069 0.0358675771247409 0.0436657181739453 0.0476507976071784 0.0397383935151069 0.0476507976071784 0.0436657181739453 0.0358675771247409 0.0476507976071784 0.0320520581113801 0.0436657181739453 0.0318827201729561 0.0397383935151069 0.0320520581113801 0.0516949152542373 0.0436657181739453 0.0397383935151069 0.0397383935151069 0.0358675771247409
C_10 0.0356710337994055 0.0318827201729561 0.0434129692832765 0.0282906599350883 0.0395140523157673 0.0473690132393203 0.0358675771247409 0.0282906599350883 0.0282906599350883 0.0173199152542373 0.0282906599350883 0.0320520581113801 0.0245822391978993 0.0320520581113801 0.0282906599350883 0.0320520581113801 0.0320520581113801 0.0245822391978993 0.0209256844850064 0.0282906599350883 0.0356710337994055 0.0210526315789474 0.0247349823321554 0.0358675771247409 0.0208345720707328 0.0434129692832765 0.0173199152542373 0.0282906599350883 0.0102389078498293 0.0358675771247409 0.0358675771247409 0.0320520581113801 0.0282906599350883 0.0209256844850064 0.0548908949297106 0.0284697508896797 0.0316553975570689 0.0436657181739453 0.0434129692832765 0.0436657181739453 0.0317503838561087 0.0320520581113801 0.0284697508896797 0 0.0355117820324006 0.0174216027874564 0.0137638807714786 0.0173199152542373 0.0247349823321554 0.0318827201729561 0.0355117820324006 0.0355117820324006 0.0355117820324006 0.0355117820324006 0.0355117820324006 0.0391784797410426 0.0355117820324006 0.0209256844850064 0.0355117820324006 0.0355117820324006 0.0281479516154319 0.0391784797410426 0.0469204152249135 0.0391784797410426 0.0355117820324006 0.0355117820324006 0.0355117820324006 0.0355117820324006 0.0209256844850064 0.0318827201729561 0.0436657181739453 0.0320520581113801 0.0393273010457613 0.0356710337994055 0.0395140523157673 0.0356710337994055 0.0210526315789474 0.0436657181739453 0.0391784797410426 0.0355117820324006 0.0282906599350883 0.0318827201729561 0.0397383935151069 0.0471254420949657 0.0393273010457613 0.0431981174361272 0.0393273010457613 0.0393273010457613 0.0430214982574045 0.0318827201729561 0.0469204152249135 0.0356710337994055 0.0393273010457613 0.0355117820324006 0.0393273010457613 0.0431981174361272 0.0356710337994055 0.0356710337994055 0.0358675771247409 0.0430214982574045 0.0393273010457613 0.0393273010457613 0.0431981174361272 0.0355117820324006 0.0393273010457613 0.0431981174361272 0.0393273010457613 0.0430214982574045 0.0395140523157673 0.0469204152249135 0.0431981174361272 0.0393273010457613 0.0393273010457613 0.0431981174361272 0.0355117820324006 0.0393273010457613 0.0430214982574045 0.0245822391978993 0.0356710337994055 0.0318827201729561 0.0282906599350883 0.0393273010457613 0.0393273010457613 0.0318827201729561 0.0318827201729561 0.0356710337994055 0.0393273010457613 0.0281479516154319 0.0245822391978993 0.0431981174361272 0.0393273010457613 0.0356710337994055 0.0318827201729561 0.0356710337994055 0.0245822391978993 0.0245822391978993 0.0210526315789474 0.0174216027874564 0.0174216027874564 0.0284697508896797 0.0138408304498270 0.0245822391978993 0.0210526315789474 0.0284697508896797 0.0138408304498270 0.0174216027874564 0.0245822391978993 0.0174216027874564 0.0284697508896797 0.0138408304498270 0.0103092783505154 0.0282906599350883 0.0174216027874564 0.0245822391978993 0.0174216027874564 0.0431981174361272 0.0245822391978993 0.0245822391978993 0.0282906599350883 0.0318827201729561 0.0320520581113801 0.0358675771247409 0.032258064516129 0.0209256844850064 0.0245822391978993 0.0548908949297106 0.0245822391978993 0.0281479516154319 0.0356710337994055 0.0320520581113801 0.0282906599350883 0.0209256844850064 0.0245822391978993 0.0318827201729561 0.0395140523157673 0.0282906599350883 0.0397383935151069 0.0281479516154319 0.0434129692832765 0.0320520581113801 0.0320520581113801 0.0318827201729561 0.0318827201729561 0.0397383935151069 0.0320520581113801 0.0209256844850064 0.0320520581113801 0.0173199152542373 0.0320520581113801 0.0358675771247409 0.0320520581113801 0.0358675771247409 0.0358675771247409 0.0395140523157673 0.0320520581113801 0.0395140523157673 0.0434129692832765 0.0320520581113801 0.0320520581113801 0.0397383935151069 0.0395140523157673 0.0281479516154319 0.0395140523157673 0.0320520581113801 0.0358675771247409 0.0245822391978993 0.0395140523157673 0.0358675771247409 0.0358675771247409 0.0282906599350883 0.0358675771247409 0.0473690132393203 0.0321666300928973 0.0395140523157673 0.0245822391978993 0.0320520581113801 0.0434129692832765 0.0282906599350883 0.0395140523157673 0.0245822391978993 0.0245822391978993 0.0245822391978993 0.0358675771247409 0.0281479516154319 0.0281479516154319 0.0281479516154319 0.0476507976071784 0.0209256844850064 0.0281479516154319 0.0245822391978993 0.0358675771247409 0.0320520581113801 0.017440750375904 0.0320520581113801 0.0434129692832765 0.0320520581113801 0.0282906599350883 0.0320520581113801 0.0173199152542373 0.0245822391978993 0.0282906599350883 0.0248226950354610 0.0209256844850064 0.0245822391978993 0.0245822391978993 0.0397383935151069 0.0358675771247409 0.0282906599350883 0.0282906599350883 0.0246688781519675 0.0320520581113801 0.0282906599350883 0.0282906599350883 0.0282906599350883 0.0245822391978993 0.0209256844850064 0.0282906599350883 0.0320520581113801 0.0245822391978993 0.0320520581113801 0.0282906599350883 0.0209256844850064 0.0320520581113801 0.0245822391978993 0.0282906599350883 0.0395140523157673 0.0245822391978993 0.0320520581113801 0.0282906599350883 0.0209256844850064 0.0245822391978993 0.0245822391978993 0.0358675771247409
C_11 0.0511105215281988 0.0471254420949657 0.0431981174361272 0.0281479516154319 0.0393273010457613 0.0471254420949657 0.0513834489880733 0.0281479516154319 0.0434129692832765 0.0244656008622237 0.0281479516154319 0.0318827201729561 0.0473690132393203 0.0318827201729561 0.0434129692832765 0.0473690132393203 0.0395140523157673 0.0244656008622237 0.0281479516154319 0.0434129692832765 0.0355117820324006 0.0431981174361272 0.0471254420949657 0.0356710337994055 0.0431981174361272 0.0431981174361272 0.0395140523157673 0.0281479516154319 0.0317503838561087 0.0513834489880733 0.0513834489880733 0.0318827201729561 0.0281479516154319 0.0434129692832765 0.0546666837466694 0.0355117820324006 0.0102565590898537 0.0508764591809575 0.0209256844850064 0.0508764591809575 0.0391784797410426 0.0318827201729561 0.0355117820324006 0.0355117820324006 0 0.0471254420949657 0.0430214982574045 0.0469204152249135 0.0317503838561087 0.0467542796545979 0.0508764591809575 0.00682593856655289 0.0430214982574045 0.00682593856655289 0.00682593856655289 0.0317503838561087 0.00682593856655289 0.0281479516154319 0.00682593856655289 0.00682593856655289 0.0506816043134362 0.0317503838561087 0.0317503838561087 0.0471254420949657 0.00682593856655289 0.00682593856655289 0.00682593856655289 0.0353901661145932 0.0281479516154319 0.0243854084060269 0.0508764591809575 0.0548908949297106 0.0103092783505154 0.0137638807714786 0.0393273010457613 0.0209256844850064 0.0431981174361272 0.0508764591809575 0.0102565590898537 0.00682593856655289 0.0281479516154319 0.0467542796545979 0.0473690132393203 0.0548908949297106 0.0103092783505154 0.0138408304498270 0.0138408304498270 0.0138408304498270 0.0173199152542373 0.0243854084060269 0.0243854084060269 0.0471254420949657 0.0244656008622237 0.00682593856655289 0.0103092783505154 0.0138408304498270 0.0137638807714786 0.0209256844850064 0.0281479516154319 0.0137638807714786 0.0103092783505154 0.0103092783505154 0.0138408304498270 0.00682593856655289 0.0103092783505154 0.0138408304498270 0.0103092783505154 0.0137638807714786 0.0173199152542373 0.0173199152542373 0.0138408304498270 0.0103092783505154 0.0103092783505154 0.0138408304498270 0.00682593856655289 0.0103092783505154 0.0137638807714786 0.0244656008622237 0.0587108013937283 0.0393273010457613 0.0281479516154319 0.0103092783505154 0.0103092783505154 0.0393273010457613 0.0393273010457613 0.0587108013937283 0.0103092783505154 0.0280419631189196 0.0244656008622237 0.0138408304498270 0.0103092783505154 0.0137638807714786 0.0317503838561087 0.0587108013937283 0.0244656008622237 0.0548908949297106 0.0511105215281988 0.0471254420949657 0.0471254420949657 0.059259116787198 0.0431981174361272 0.0473690132393203 0.059259116787198 0.059259116787198 0.0431981174361272 0.0471254420949657 0.0473690132393203 0.0471254420949657 0.059259116787198 0.0511105215281988 0.0471254420949657 0.058965024890341 0.0471254420949657 0.0548908949297106 0.0471254420949657 0.0715591984948755 0.0513834489880733 0.0513834489880733 0.0434129692832765 0.0676546391752577 0.0595927445641753 0.0637903277738425 0.063425315866987 0.0356710337994055 0.0395140523157673 0.0763084853291038 0.0395140523157673 0.063425315866987 0.0676546391752577 0.0513834489880733 0.055457578948704 0.055457578948704 0.0513834489880733 0.0628152790056684 0.059259116787198 0.0434129692832765 0.0595927445641753 0.063425315866987 0.063425315866987 0.0395140523157673 0.055457578948704 0.0471254420949657 0.0628152790056684 0.0637903277738425 0.0595927445641753 0.055457578948704 0.0680517525532385 0.0513834489880733 0.0595927445641753 0.0637903277738425 0.0595927445641753 0.0637903277738425 0.0637903277738425 0.0676546391752577 0.0595927445641753 0.0676546391752577 0.0719485323050286 0.0595927445641753 0.0595927445641753 0.0680517525532385 0.0676546391752577 0.0436657181739453 0.0676546391752577 0.0595927445641753 0.0637903277738425 0.0395140523157673 0.0676546391752577 0.0637903277738425 0.0637903277738425 0.0434129692832765 0.0637903277738425 0.0763084853291038 0.0598156349778557 0.0676546391752577 0.0595927445641753 0.0595927445641753 0.0719485323050286 0.0473690132393203 0.0676546391752577 0.0595927445641753 0.0595927445641753 0.0595927445641753 0.0637903277738425 0.063425315866987 0.063425315866987 0.063425315866987 0.0767720426423497 0.055457578948704 0.063425315866987 0.0595927445641753 0.0637903277738425 0.0595927445641753 0.0517635636633069 0.0637903277738425 0.0719485323050286 0.0513834489880733 0.055457578948704 0.0513834489880733 0.0473690132393203 0.0434129692832765 0.0473690132393203 0.0435706429357064 0.0395140523157673 0.0434129692832765 0.0595927445641753 0.0680517525532385 0.0637903277738425 0.0473690132393203 0.055457578948704 0.0396565415922177 0.0513834489880733 0.0473690132393203 0.0473690132393203 0.0473690132393203 0.0595927445641753 0.055457578948704 0.0473690132393203 0.0473690132393203 0.0434129692832765 0.0513834489880733 0.0473690132393203 0.0356710337994055 0.0473690132393203 0.0595927445641753 0.0434129692832765 0.0676546391752577 0.0395140523157673 0.0595927445641753 0.055457578948704 0.0356710337994055 0.0434129692832765 0.0395140523157673 0.0513834489880733
C_13 0.0244656008622237 0.0208345720707328 0.055457578948704 0.0320520581113801 0.0281479516154319 0.0356710337994055 0.0245822391978993 0.0320520581113801 0.0245822391978993 0.0282906599350883 0.0320520581113801 0.0282906599350883 0.0282906599350883 0.0209256844850064 0.0245822391978993 0.0209256844850064 0.0358675771247409 0.0282906599350883 0.0397383935151069 0.0320520581113801 0.0395140523157673 0.0247349823321554 0.0210526315789474 0.0397383935151069 0.0244656008622237 0.0473690132393203 0.0282906599350883 0.0320520581113801 0.0281479516154319 0.0245822391978993 0.0397383935151069 0.0358675771247409 0.0245822391978993 0.0320520581113801 0.0508764591809575 0.0247349823321554 0.0430214982574045 0.0397383935151069 0.0395140523157673 0.0397383935151069 0.0431981174361272 0.0358675771247409 0.0247349823321554 0.0174216027874564 0.0471254420949657 0 0.0320520581113801 0.0358675771247409 0.0210526315789474 0.0434129692832765 0.0471254420949657 0.0471254420949657 0.0471254420949657 0.0471254420949657 0.0471254420949657 0.0508764591809575 0.0471254420949657 0.0320520581113801 0.0471254420949657 0.0471254420949657 0.0395140523157673 0.0508764591809575 0.058965024890341 0.0508764591809575 0.0471254420949657 0.0471254420949657 0.0471254420949657 0.0471254420949657 0.0320520581113801 0.0434129692832765 0.0397383935151069 0.0436657181739453 0.0511105215281988 0.0473690132393203 0.0513834489880733 0.0318827201729561 0.0174216027874564 0.0397383935151069 0.0508764591809575 0.0471254420949657 0.0397383935151069 0.0281479516154319 0.0358675771247409 0.059259116787198 0.0511105215281988 0.0551546391752576 0.0431981174361272 0.0511105215281988 0.0469204152249135 0.0434129692832765 0.058965024890341 0.0318827201729561 0.0431981174361272 0.0471254420949657 0.0511105215281988 0.0551546391752576 0.0473690132393203 0.0473690132393203 0.0476507976071784 0.0548908949297106 0.0511105215281988 0.0511105215281988 0.0551546391752576 0.0471254420949657 0.0511105215281988 0.0551546391752576 0.0511105215281988 0.0548908949297106 0.0513834489880733 0.058965024890341 0.0551546391752576 0.0511105215281988 0.0511105215281988 0.0551546391752576 0.0471254420949657 0.0511105215281988 0.0548908949297106 0.0358675771247409 0.0318827201729561 0.0434129692832765 0.0397383935151069 0.0511105215281988 0.0511105215281988 0.0434129692832765 0.0434129692832765 0.0318827201729561 0.0511105215281988 0.0395140523157673 0.0358675771247409 0.0551546391752576 0.0511105215281988 0.0473690132393203 0.0434129692832765 0.0395140523157673 0.0358675771247409 0.0282906599350883 0.0174216027874564 0.0138408304498270 0.0138408304498270 0.0247349823321554 0.0174216027874564 0.0282906599350883 0.04 0.0247349823321554 0.0174216027874564 0.0138408304498270 0.0282906599350883 0.0138408304498270 0.0247349823321554 0.032258064516129 0.0284697508896797 0.0320520581113801 0.0138408304498270 0.0282906599350883 0.0138408304498270 0.0471254420949657 0.0209256844850064 0.0282906599350883 0.0397383935151069 0.0434129692832765 0.0282906599350883 0.0320520581113801 0.0284697508896797 0.0320520581113801 0.0358675771247409 0.058965024890341 0.0358675771247409 0.0395140523157673 0.0473690132393203 0.0358675771247409 0.0320520581113801 0.0320520581113801 0.0209256844850064 0.0356710337994055 0.0513834489880733 0.0397383935151069 0.0436657181739453 0.0395140523157673 0.055457578948704 0.0358675771247409 0.0358675771247409 0.0434129692832765 0.0356710337994055 0.0436657181739453 0.0282906599350883 0.0320520581113801 0.0436657181739453 0.0282906599350883 0.0282906599350883 0.0320520581113801 0.0282906599350883 0.0320520581113801 0.0320520581113801 0.0356710337994055 0.0282906599350883 0.0356710337994055 0.0395140523157673 0.0282906599350883 0.0282906599350883 0.0358675771247409 0.0356710337994055 0.0395140523157673 0.0356710337994055 0.0282906599350883 0.0320520581113801 0.0358675771247409 0.0356710337994055 0.0320520581113801 0.0245822391978993 0.0397383935151069 0.0320520581113801 0.0434129692832765 0.0283910717311835 0.0356710337994055 0.0358675771247409 0.0282906599350883 0.0395140523157673 0.0397383935151069 0.0356710337994055 0.0358675771247409 0.0358675771247409 0.0358675771247409 0.0320520581113801 0.0395140523157673 0.0395140523157673 0.0395140523157673 0.0358675771247409 0.0320520581113801 0.0395140523157673 0.0358675771247409 0.0245822391978993 0.0282906599350883 0.0284921989273526 0.0436657181739453 0.0395140523157673 0.0436657181739453 0.0476507976071784 0.0436657181739453 0.0358675771247409 0.0358675771247409 0.0397383935151069 0.0362318840579710 0.0320520581113801 0.0358675771247409 0.0358675771247409 0.0358675771247409 0.0476507976071784 0.0397383935151069 0.0476507976071784 0.0359967091529754 0.0436657181739453 0.0397383935151069 0.0397383935151069 0.0397383935151069 0.0358675771247409 0.0320520581113801 0.0397383935151069 0.0436657181739453 0.0358675771247409 0.0436657181739453 0.0320520581113801 0.0320520581113801 0.0436657181739453 0.0358675771247409 0.0397383935151069 0.0356710337994055 0.0358675771247409 0.0209256844850064 0.0476507976071784 0.0320520581113801 0.0358675771247409 0.0358675771247409 0.0397383935151069
C_14 0.0355117820324006 0.0317503838561087 0.0431981174361272 0.0281479516154319 0.0393273010457613 0.0471254420949657 0.0281479516154319 0.0281479516154319 0.0281479516154319 0.0172537997331035 0.0281479516154319 0.0318827201729561 0.0244656008622237 0.0318827201729561 0.0281479516154319 0.0318827201729561 0.0318827201729561 0.0244656008622237 0.0208345720707328 0.0281479516154319 0.0355117820324006 0.0209256844850064 0.0245822391978993 0.0356710337994055 0.0355117820324006 0.0431981174361272 0.0172537997331035 0.0281479516154319 0.0137162830108741 0.0356710337994055 0.0356710337994055 0.0318827201729561 0.0281479516154319 0.0208345720707328 0.0393273010457613 0.0358675771247409 0.039067944250871 0.0361010830324910 0.0511105215281988 0.0361010830324910 0.0172537997331035 0.0318827201729561 0.0358675771247409 0.0137638807714786 0.0430214982574045 0.0320520581113801 0 0.00338983050847452 0.0320520581113801 0.0173199152542373 0.0208345720707328 0.0430214982574045 0.0208345720707328 0.0430214982574045 0.0430214982574045 0.0243854084060269 0.0430214982574045 0.0281479516154319 0.0430214982574045 0.0430214982574045 0.0137638807714786 0.0243854084060269 0.0317503838561087 0.0243854084060269 0.0430214982574045 0.0430214982574045 0.0430214982574045 0.0430214982574045 0.0281479516154319 0.0320520581113801 0.0361010830324910 0.0247349823321554 0.0469204152249135 0.0431981174361272 0.0393273010457613 0.0431981174361272 0.0282906599350883 0.0361010830324910 0.0467542796545979 0.0430214982574045 0.0356710337994055 0.0393273010457613 0.0473690132393203 0.0318827201729561 0.0469204152249135 0.0508764591809575 0.0469204152249135 0.0469204152249135 0.0506816043134362 0.0393273010457613 0.0546666837466694 0.0431981174361272 0.0469204152249135 0.0430214982574045 0.0469204152249135 0.0508764591809575 0.0431981174361272 0.0431981174361272 0.0434129692832765 0.0506816043134362 0.0469204152249135 0.0469204152249135 0.0508764591809575 0.0430214982574045 0.0469204152249135 0.0508764591809575 0.0469204152249135 0.0506816043134362 0.0471254420949657 0.0546666837466694 0.0508764591809575 0.0469204152249135 0.0469204152249135 0.0508764591809575 0.0430214982574045 0.0469204152249135 0.0506816043134362 0.0318827201729561 0.0431981174361272 0.0393273010457613 0.0356710337994055 0.0469204152249135 0.0469204152249135 0.0393273010457613 0.0393273010457613 0.0431981174361272 0.0469204152249135 0.0355117820324006 0.0318827201729561 0.0508764591809575 0.0469204152249135 0.0431981174361272 0.0393273010457613 0.0431981174361272 0.0318827201729561 0.0247349823321554 0.0358675771247409 0.0320520581113801 0.0320520581113801 0.0436657181739453 0.0282906599350883 0.0395140523157673 0.0358675771247409 0.0436657181739453 0.0282906599350883 0.0320520581113801 0.0395140523157673 0.0320520581113801 0.0436657181739453 0.0282906599350883 0.0245822391978993 0.0284697508896797 0.0320520581113801 0.0247349823321554 0.0320520581113801 0.0356710337994055 0.0395140523157673 0.0395140523157673 0.0434129692832765 0.0471254420949657 0.0473690132393203 0.0513834489880733 0.0476507976071784 0.0356710337994055 0.0395140523157673 0.0471254420949657 0.0395140523157673 0.0431981174361272 0.0511105215281988 0.0473690132393203 0.0395140523157673 0.0356710337994055 0.0395140523157673 0.0471254420949657 0.0551546391752576 0.0434129692832765 0.055457578948704 0.0209256844850064 0.059259116787198 0.0473690132393203 0.0473690132393203 0.0471254420949657 0.0471254420949657 0.055457578948704 0.0473690132393203 0.0356710337994055 0.0473690132393203 0.0318827201729561 0.0473690132393203 0.0513834489880733 0.0473690132393203 0.0513834489880733 0.0513834489880733 0.0551546391752576 0.0473690132393203 0.0551546391752576 0.059259116787198 0.0473690132393203 0.0473690132393203 0.055457578948704 0.0551546391752576 0.0431981174361272 0.0551546391752576 0.0473690132393203 0.0513834489880733 0.0395140523157673 0.0551546391752576 0.0513834489880733 0.0513834489880733 0.0434129692832765 0.0513834489880733 0.063425315866987 0.0475423045930702 0.0551546391752576 0.0395140523157673 0.0473690132393203 0.059259116787198 0.0434129692832765 0.0551546391752576 0.0395140523157673 0.0395140523157673 0.0395140523157673 0.0513834489880733 0.0431981174361272 0.0431981174361272 0.0431981174361272 0.0637903277738425 0.0356710337994055 0.0431981174361272 0.0395140523157673 0.0513834489880733 0.0473690132393203 0.0321102612422866 0.0473690132393203 0.059259116787198 0.0473690132393203 0.0434129692832765 0.0473690132393203 0.0318827201729561 0.0395140523157673 0.0434129692832765 0.039882498453927 0.0356710337994055 0.0395140523157673 0.0395140523157673 0.055457578948704 0.0513834489880733 0.0434129692832765 0.0434129692832765 0.0396565415922177 0.0473690132393203 0.0434129692832765 0.0434129692832765 0.0434129692832765 0.0395140523157673 0.0356710337994055 0.0434129692832765 0.0473690132393203 0.0395140523157673 0.0473690132393203 0.0434129692832765 0.0356710337994055 0.0473690132393203 0.0395140523157673 0.0434129692832765 0.0551546391752576 0.0395140523157673 0.0473690132393203 0.0434129692832765 0.0356710337994055 0.0395140523157673 0.0395140523157673 0.0513834489880733
C_15 0.0393273010457613 0.0355117820324006 0.0471254420949657 0.0318827201729561 0.0431981174361272 0.0511105215281988 0.0244656008622237 0.0318827201729561 0.0318827201729561 0.0208345720707328 0.0318827201729561 0.0356710337994055 0.0281479516154319 0.0356710337994055 0.0318827201729561 0.0281479516154319 0.0356710337994055 0.0281479516154319 0.0244656008622237 0.0318827201729561 0.0393273010457613 0.0173199152542373 0.0282906599350883 0.0395140523157673 0.0393273010457613 0.0471254420949657 0.0208345720707328 0.0318827201729561 0.0172236046924991 0.0395140523157673 0.0395140523157673 0.0356710337994055 0.0318827201729561 0.0244656008622237 0.0355117820324006 0.0320520581113801 0.0428834632642319 0.032258064516129 0.0551546391752576 0.032258064516129 0.0208345720707328 0.0281479516154319 0.0320520581113801 0.0173199152542373 0.0469204152249135 0.0358675771247409 0.00338983050847452 0 0.0358675771247409 0.0209256844850064 0.0244656008622237 0.0469204152249135 0.0244656008622237 0.0469204152249135 0.0469204152249135 0.0280419631189196 0.0469204152249135 0.0318827201729561 0.0469204152249135 0.0469204152249135 0.0173199152542373 0.0280419631189196 0.0355117820324006 0.0280419631189196 0.0469204152249135 0.0469204152249135 0.0469204152249135 0.0391784797410426 0.0244656008622237 0.0282906599350883 0.032258064516129 0.0210526315789474 0.0508764591809575 0.0471254420949657 0.0355117820324006 0.0471254420949657 0.0245822391978993 0.032258064516129 0.0506816043134362 0.0469204152249135 0.0318827201729561 0.0355117820324006 0.0434129692832765 0.0281479516154319 0.0508764591809575 0.0548908949297106 0.0508764591809575 0.0508764591809575 0.0546666837466694 0.0355117820324006 0.0587108013937283 0.0393273010457613 0.0430214982574045 0.0469204152249135 0.0508764591809575 0.0548908949297106 0.0393273010457613 0.0393273010457613 0.0473690132393203 0.0546666837466694 0.0508764591809575 0.0508764591809575 0.0548908949297106 0.0469204152249135 0.0508764591809575 0.0548908949297106 0.0508764591809575 0.0546666837466694 0.0511105215281988 0.0587108013937283 0.0548908949297106 0.0508764591809575 0.0508764591809575 0.0548908949297106 0.0469204152249135 0.0508764591809575 0.0546666837466694 0.0356710337994055 0.0393273010457613 0.0355117820324006 0.0395140523157673 0.0508764591809575 0.0508764591809575 0.0355117820324006 0.0355117820324006 0.0393273010457613 0.0508764591809575 0.0393273010457613 0.0356710337994055 0.0548908949297106 0.0508764591809575 0.0471254420949657 0.0431981174361272 0.0393273010457613 0.0356710337994055 0.0210526315789474 0.0397383935151069 0.0358675771247409 0.0358675771247409 0.0397383935151069 0.0320520581113801 0.0356710337994055 0.0397383935151069 0.0397383935151069 0.0320520581113801 0.0358675771247409 0.0356710337994055 0.0358675771247409 0.0397383935151069 0.0320520581113801 0.0282906599350883 0.0247349823321554 0.0358675771247409 0.0210526315789474 0.0358675771247409 0.0395140523157673 0.0434129692832765 0.0356710337994055 0.0395140523157673 0.0431981174361272 0.0434129692832765 0.0473690132393203 0.0436657181739453 0.0395140523157673 0.0356710337994055 0.0511105215281988 0.0356710337994055 0.0393273010457613 0.0471254420949657 0.0434129692832765 0.0434129692832765 0.0395140523157673 0.0434129692832765 0.0431981174361272 0.0511105215281988 0.0395140523157673 0.0513834489880733 0.0173199152542373 0.0551546391752576 0.0434129692832765 0.0434129692832765 0.0431981174361272 0.0431981174361272 0.0513834489880733 0.0434129692832765 0.0395140523157673 0.0434129692832765 0.0356710337994055 0.0434129692832765 0.0473690132393203 0.0434129692832765 0.0473690132393203 0.0473690132393203 0.0511105215281988 0.0434129692832765 0.0511105215281988 0.0551546391752576 0.0434129692832765 0.0434129692832765 0.0513834489880733 0.0511105215281988 0.0393273010457613 0.0511105215281988 0.0434129692832765 0.0473690132393203 0.0356710337994055 0.0511105215281988 0.0473690132393203 0.0473690132393203 0.0395140523157673 0.0473690132393203 0.059259116787198 0.0435706429357064 0.0511105215281988 0.0356710337994055 0.0434129692832765 0.0551546391752576 0.0395140523157673 0.0511105215281988 0.0356710337994055 0.0356710337994055 0.0356710337994055 0.0473690132393203 0.0393273010457613 0.0393273010457613 0.0393273010457613 0.0595927445641753 0.0318827201729561 0.0393273010457613 0.0356710337994055 0.0473690132393203 0.0434129692832765 0.0283474581453083 0.0434129692832765 0.0551546391752576 0.0434129692832765 0.0395140523157673 0.0434129692832765 0.0281479516154319 0.0356710337994055 0.0395140523157673 0.0359967091529754 0.0318827201729561 0.0356710337994055 0.0356710337994055 0.0513834489880733 0.0473690132393203 0.0395140523157673 0.0395140523157673 0.0357987582536711 0.0434129692832765 0.0395140523157673 0.0395140523157673 0.0395140523157673 0.0356710337994055 0.0318827201729561 0.0395140523157673 0.0434129692832765 0.0356710337994055 0.0434129692832765 0.0395140523157673 0.0318827201729561 0.0434129692832765 0.0356710337994055 0.0395140523157673 0.0511105215281988 0.0356710337994055 0.0434129692832765 0.0395140523157673 0.0395140523157673 0.0356710337994055 0.0356710337994055 0.0473690132393203
C_16 0.0318827201729561 0.0281479516154319 0.0473690132393203 0.0173199152542373 0.0208345720707328 0.0281479516154319 0.0320520581113801 0.0173199152542373 0.0320520581113801 0.0209256844850064 0.0173199152542373 0.0137638807714786 0.0358675771247409 0.0137638807714786 0.0320520581113801 0.0282906599350883 0.0282906599350883 0.0137638807714786 0.0173199152542373 0.0320520581113801 0.0318827201729561 0.0247349823321554 0.0210526315789474 0.0245822391978993 0.0318827201729561 0.0318827201729561 0.0282906599350883 0.0173199152542373 0.0281479516154319 0.0320520581113801 0.0397383935151069 0.0209256844850064 0.0173199152542373 0.0320520581113801 0.0353901661145932 0.00338983050847452 0.0279730468038609 0.0173199152542373 0.0244656008622237 0.0173199152542373 0.0431981174361272 0.0137638807714786 0.00338983050847452 0.0247349823321554 0.0317503838561087 0.0210526315789474 0.0320520581113801 0.0358675771247409 0 0.0281479516154319 0.0393273010457613 0.0317503838561087 0.0393273010457613 0.0317503838561087 0.0317503838561087 0.0430214982574045 0.0317503838561087 0.0245822391978993 0.0317503838561087 0.0317503838561087 0.0318827201729561 0.0430214982574045 0.0430214982574045 0.0430214982574045 0.0317503838561087 0.0317503838561087 0.0317503838561087 0.0317503838561087 0.0245822391978993 0.0208345720707328 0.0173199152542373 0.0358675771247409 0.0355117820324006 0.0318827201729561 0.0356710337994055 0.0172537997331035 0.0103092783505154 0.0173199152542373 0.0353901661145932 0.0317503838561087 0.0245822391978993 0.0137222476337919 0.0282906599350883 0.0511105215281988 0.0355117820324006 0.0317503838561087 0.0280419631189196 0.0355117820324006 0.0316553975570689 0.0208345720707328 0.0353901661145932 0.0172537997331035 0.0280419631189196 0.0317503838561087 0.0355117820324006 0.0393273010457613 0.0318827201729561 0.0318827201729561 0.0245822391978993 0.0391784797410426 0.0355117820324006 0.0355117820324006 0.0393273010457613 0.0317503838561087 0.0355117820324006 0.0393273010457613 0.0355117820324006 0.0391784797410426 0.0356710337994055 0.0430214982574045 0.0393273010457613 0.0355117820324006 0.0355117820324006 0.0393273010457613 0.0317503838561087 0.0355117820324006 0.0391784797410426 0.0209256844850064 0.0244656008622237 0.0356710337994055 0.0245822391978993 0.0355117820324006 0.0355117820324006 0.0356710337994055 0.0356710337994055 0.0244656008622237 0.0355117820324006 0.0244656008622237 0.0209256844850064 0.0393273010457613 0.0355117820324006 0.0318827201729561 0.0281479516154319 0.0318827201729561 0.0209256844850064 0.0282906599350883 0.0174216027874564 0.0138408304498270 0.0138408304498270 0.0247349823321554 0.0174216027874564 0.0282906599350883 0.04 0.0247349823321554 0.0174216027874564 0.0138408304498270 0.0282906599350883 0.0138408304498270 0.0247349823321554 0.032258064516129 0.0284697508896797 0.0320520581113801 0.0138408304498270 0.0282906599350883 0.0138408304498270 0.0471254420949657 0.0209256844850064 0.0282906599350883 0.0397383935151069 0.0434129692832765 0.0282906599350883 0.0320520581113801 0.0284697508896797 0.0320520581113801 0.0358675771247409 0.058965024890341 0.0358675771247409 0.0395140523157673 0.0473690132393203 0.0358675771247409 0.0320520581113801 0.0320520581113801 0.0209256844850064 0.0356710337994055 0.0513834489880733 0.0397383935151069 0.0436657181739453 0.0395140523157673 0.055457578948704 0.0282906599350883 0.0358675771247409 0.0434129692832765 0.0356710337994055 0.0436657181739453 0.0282906599350883 0.0320520581113801 0.0436657181739453 0.0282906599350883 0.0282906599350883 0.0320520581113801 0.0282906599350883 0.0320520581113801 0.0320520581113801 0.0356710337994055 0.0282906599350883 0.0356710337994055 0.0395140523157673 0.0282906599350883 0.0282906599350883 0.0358675771247409 0.0356710337994055 0.0395140523157673 0.0356710337994055 0.0282906599350883 0.0320520581113801 0.0358675771247409 0.0356710337994055 0.0320520581113801 0.0320520581113801 0.0397383935151069 0.0320520581113801 0.0434129692832765 0.0283910717311835 0.0356710337994055 0.0358675771247409 0.0282906599350883 0.0395140523157673 0.0397383935151069 0.0356710337994055 0.0358675771247409 0.0358675771247409 0.0358675771247409 0.0320520581113801 0.0395140523157673 0.0395140523157673 0.0395140523157673 0.0436657181739453 0.0320520581113801 0.0395140523157673 0.0358675771247409 0.0320520581113801 0.0282906599350883 0.0361267744967108 0.0436657181739453 0.0395140523157673 0.0436657181739453 0.0476507976071784 0.0436657181739453 0.0358675771247409 0.0358675771247409 0.0397383935151069 0.0362318840579710 0.0397383935151069 0.0358675771247409 0.0358675771247409 0.0358675771247409 0.0476507976071784 0.0397383935151069 0.0476507976071784 0.0359967091529754 0.0436657181739453 0.0397383935151069 0.0397383935151069 0.0397383935151069 0.0436657181739453 0.0397383935151069 0.0476507976071784 0.0516949152542373 0.0436657181739453 0.0516949152542373 0.0476507976071784 0.0397383935151069 0.0516949152542373 0.0358675771247409 0.0476507976071784 0.0356710337994055 0.0436657181739453 0.0358675771247409 0.0557993928661775 0.0397383935151069 0.0436657181739453 0.0436657181739453 0.0397383935151069
D_01 0.0469204152249135 0.0430214982574045 0.0469204152249135 0.0317503838561087 0.0430214982574045 0.0508764591809575 0.0393273010457613 0.0317503838561087 0.0393273010457613 0.0280419631189196 0.0317503838561087 0.0355117820324006 0.0355117820324006 0.0355117820324006 0.0393273010457613 0.0431981174361272 0.0355117820324006 0.0280419631189196 0.0243854084060269 0.0393273010457613 0.0469204152249135 0.0318827201729561 0.0356710337994055 0.0317503838561087 0.0469204152249135 0.0391784797410426 0.0280419631189196 0.0317503838561087 0.0316553975570689 0.0393273010457613 0.0471254420949657 0.0280419631189196 0.0317503838561087 0.0393273010457613 0.0430214982574045 0.0318827201729561 0.0353901661145932 0.0245822391978993 0.0548908949297106 0.0245822391978993 0.0137638807714786 0.0280419631189196 0.0318827201729561 0.0318827201729561 0.0467542796545979 0.0434129692832765 0.0173199152542373 0.0209256844850064 0.0281479516154319 0 0.0102565590898537 0.0467542796545979 0.0102565590898537 0.0467542796545979 0.0467542796545979 0.0137222476337919 0.0467542796545979 0.0317503838561087 0.0467542796545979 0.0467542796545979 0.00338983050847452 0.0137222476337919 0.0208345720707328 0.0137222476337919 0.0467542796545979 0.0467542796545979 0.0467542796545979 0.039067944250871 0.0317503838561087 0.0281479516154319 0.0245822391978993 0.0209256844850064 0.0506816043134362 0.0469204152249135 0.0279730468038609 0.0469204152249135 0.0318827201729561 0.0245822391978993 0.0505263157894738 0.0467542796545979 0.0317503838561087 0.0353901661145932 0.0511105215281988 0.0209256844850064 0.0506816043134362 0.0467542796545979 0.0506816043134362 0.0506816043134362 0.0544823597455176 0.0353901661145932 0.0430214982574045 0.0391784797410426 0.0506816043134362 0.0467542796545979 0.0506816043134362 0.0546666837466694 0.0469204152249135 0.0316553975570689 0.0393273010457613 0.0544823597455176 0.0506816043134362 0.0506816043134362 0.0546666837466694 0.0467542796545979 0.0506816043134362 0.0546666837466694 0.0506816043134362 0.0544823597455176 0.0508764591809575 0.0584967954942708 0.0546666837466694 0.0506816043134362 0.0506816043134362 0.0546666837466694 0.0467542796545979 0.0506816043134362 0.0544823597455176 0.0280419631189196 0.0391784797410426 0.0281479516154319 0.0317503838561087 0.0506816043134362 0.0506816043134362 0.0281479516154319 0.0281479516154319 0.0391784797410426 0.0506816043134362 0.0316553975570689 0.0280419631189196 0.0546666837466694 0.0506816043134362 0.0469204152249135 0.0353901661145932 0.0391784797410426 0.0280419631189196 0.0282906599350883 0.0395140523157673 0.0356710337994055 0.0356710337994055 0.0395140523157673 0.0318827201729561 0.0431981174361272 0.0473690132393203 0.0395140523157673 0.0318827201729561 0.0356710337994055 0.0431981174361272 0.0356710337994055 0.0395140523157673 0.0395140523157673 0.0356710337994055 0.0320520581113801 0.0356710337994055 0.0282906599350883 0.0356710337994055 0.0245822391978993 0.0431981174361272 0.0431981174361272 0.0471254420949657 0.0508764591809575 0.0511105215281988 0.0551546391752576 0.0434129692832765 0.0393273010457613 0.0431981174361272 0.0356710337994055 0.0431981174361272 0.0469204152249135 0.0548908949297106 0.0511105215281988 0.0355117820324006 0.0393273010457613 0.0355117820324006 0.0508764591809575 0.0434129692832765 0.0393273010457613 0.0511105215281988 0.0318827201729561 0.0473690132393203 0.0431981174361272 0.0511105215281988 0.0508764591809575 0.0508764591809575 0.0511105215281988 0.0431981174361272 0.0393273010457613 0.0511105215281988 0.0355117820324006 0.0511105215281988 0.0471254420949657 0.0511105215281988 0.0551546391752576 0.0551546391752576 0.058965024890341 0.0511105215281988 0.0508764591809575 0.0548908949297106 0.0511105215281988 0.0511105215281988 0.059259116787198 0.058965024890341 0.0391784797410426 0.0508764591809575 0.0511105215281988 0.0551546391752576 0.0431981174361272 0.0508764591809575 0.0551546391752576 0.0551546391752576 0.0393273010457613 0.0551546391752576 0.058965024890341 0.0433542319749216 0.0508764591809575 0.0431981174361272 0.0511105215281988 0.0548908949297106 0.0393273010457613 0.0508764591809575 0.0431981174361272 0.0431981174361272 0.0431981174361272 0.0551546391752576 0.0469204152249135 0.0469204152249135 0.0469204152249135 0.059259116787198 0.0471254420949657 0.0469204152249135 0.0431981174361272 0.0551546391752576 0.0511105215281988 0.0435114793018969 0.0511105215281988 0.0548908949297106 0.0431981174361272 0.0471254420949657 0.0511105215281988 0.0431981174361272 0.0431981174361272 0.0471254420949657 0.0435706429357064 0.0471254420949657 0.0431981174361272 0.0431981174361272 0.0511105215281988 0.0551546391752576 0.0393273010457613 0.0471254420949657 0.0433542319749216 0.0431981174361272 0.0471254420949657 0.0471254420949657 0.0393273010457613 0.059259116787198 0.0471254420949657 0.0471254420949657 0.0511105215281988 0.0511105215281988 0.0511105215281988 0.0551546391752576 0.0471254420949657 0.0511105215281988 0.0431981174361272 0.0471254420949657 0.0508764591809575 0.0431981174361272 0.059259116787198 0.0551546391752576 0.0393273010457613 0.0511105215281988 0.0431981174361272 0.0471254420949657
D_02 0.0506816043134362 0.0467542796545979 0.0506816043134362 0.0430214982574045 0.0546666837466694 0.0628152790056684 0.0430214982574045 0.0430214982574045 0.0430214982574045 0.0316553975570689 0.0430214982574045 0.0469204152249135 0.0391784797410426 0.0469204152249135 0.0430214982574045 0.0469204152249135 0.0469204152249135 0.0391784797410426 0.0353901661145932 0.0430214982574045 0.0506816043134362 0.0355117820324006 0.0393273010457613 0.0430214982574045 0.0506816043134362 0.0506816043134362 0.0316553975570689 0.0430214982574045 0.0353065460745792 0.0430214982574045 0.0508764591809575 0.0391784797410426 0.0430214982574045 0.0430214982574045 0.0546666837466694 0.0431981174361272 0.0393273010457613 0.0356710337994055 0.0669814780854576 0.0356710337994055 0.0103092783505154 0.0391784797410426 0.0431981174361272 0.0355117820324006 0.0508764591809575 0.0471254420949657 0.0208345720707328 0.0244656008622237 0.0393273010457613 0.0102565590898537 0 0.0508764591809575 0.00682593856655289 0.0508764591809575 0.0508764591809575 0.0243854084060269 0.0508764591809575 0.0281479516154319 0.0508764591809575 0.0508764591809575 0.00679695607056374 0.0243854084060269 0.0317503838561087 0.0102565590898537 0.0508764591809575 0.0508764591809575 0.0508764591809575 0.0430214982574045 0.0281479516154319 0.0320520581113801 0.0356710337994055 0.0244656008622237 0.0548908949297106 0.0511105215281988 0.0317503838561087 0.0587108013937283 0.0355117820324006 0.0356710337994055 0.0546666837466694 0.0508764591809575 0.0356710337994055 0.0467542796545979 0.0548908949297106 0.0174216027874564 0.0548908949297106 0.0508764591809575 0.0548908949297106 0.058965024890341 0.0587108013937283 0.0393273010457613 0.0471254420949657 0.0393273010457613 0.0625709254549013 0.0508764591809575 0.0548908949297106 0.058965024890341 0.0587108013937283 0.0355117820324006 0.0434129692832765 0.0587108013937283 0.0548908949297106 0.0548908949297106 0.058965024890341 0.0508764591809575 0.0548908949297106 0.058965024890341 0.0548908949297106 0.0587108013937283 0.0551546391752576 0.0628152790056684 0.058965024890341 0.0548908949297106 0.0548908949297106 0.058965024890341 0.0508764591809575 0.0548908949297106 0.0587108013937283 0.0318827201729561 0.0428834632642319 0.0245822391978993 0.0356710337994055 0.0548908949297106 0.0548908949297106 0.0245822391978993 0.0245822391978993 0.0428834632642319 0.0548908949297106 0.0355117820324006 0.0318827201729561 0.058965024890341 0.0548908949297106 0.0511105215281988 0.0393273010457613 0.0428834632642319 0.0318827201729561 0.0318827201729561 0.0431981174361272 0.0393273010457613 0.0393273010457613 0.0431981174361272 0.0355117820324006 0.0395140523157673 0.0511105215281988 0.0431981174361272 0.0355117820324006 0.0393273010457613 0.0395140523157673 0.0393273010457613 0.0431981174361272 0.0431981174361272 0.0393273010457613 0.0356710337994055 0.0393273010457613 0.0318827201729561 0.0393273010457613 0.0247349823321554 0.0434129692832765 0.0434129692832765 0.0434129692832765 0.0511105215281988 0.0513834489880733 0.055457578948704 0.0471254420949657 0.0356710337994055 0.0395140523157673 0.0358675771247409 0.0395140523157673 0.0471254420949657 0.0551546391752576 0.0513834489880733 0.0356710337994055 0.0395140523157673 0.0356710337994055 0.0546666837466694 0.0436657181739453 0.0356710337994055 0.0513834489880733 0.0320520581113801 0.0476507976071784 0.0473690132393203 0.0473690132393203 0.0471254420949657 0.0546666837466694 0.0473690132393203 0.0434129692832765 0.0395140523157673 0.0513834489880733 0.0356710337994055 0.0513834489880733 0.0473690132393203 0.0513834489880733 0.055457578948704 0.055457578948704 0.059259116787198 0.0513834489880733 0.0511105215281988 0.0551546391752576 0.0513834489880733 0.0513834489880733 0.0595927445641753 0.059259116787198 0.0355117820324006 0.0511105215281988 0.0513834489880733 0.055457578948704 0.0395140523157673 0.0511105215281988 0.055457578948704 0.055457578948704 0.0356710337994055 0.055457578948704 0.059259116787198 0.0435706429357064 0.0511105215281988 0.0434129692832765 0.0513834489880733 0.0551546391752576 0.0395140523157673 0.0511105215281988 0.0434129692832765 0.0434129692832765 0.0434129692832765 0.055457578948704 0.0471254420949657 0.0471254420949657 0.0471254420949657 0.0595927445641753 0.0473690132393203 0.0471254420949657 0.0434129692832765 0.055457578948704 0.0513834489880733 0.0437294664098788 0.0513834489880733 0.0551546391752576 0.0434129692832765 0.0473690132393203 0.0513834489880733 0.0395140523157673 0.0434129692832765 0.0473690132393203 0.0435706429357064 0.0473690132393203 0.0434129692832765 0.0434129692832765 0.0513834489880733 0.055457578948704 0.0395140523157673 0.0473690132393203 0.0396565415922177 0.0434129692832765 0.0473690132393203 0.0473690132393203 0.0395140523157673 0.0595927445641753 0.0473690132393203 0.0473690132393203 0.0473690132393203 0.0513834489880733 0.0513834489880733 0.055457578948704 0.0434129692832765 0.0473690132393203 0.0434129692832765 0.0434129692832765 0.0511105215281988 0.0395140523157673 0.0595927445641753 0.055457578948704 0.0356710337994055 0.0513834489880733 0.0395140523157673 0.0434129692832765
D_03 0.0511105215281988 0.0471254420949657 0.0511105215281988 0.0281479516154319 0.0393273010457613 0.0471254420949657 0.0513834489880733 0.0281479516154319 0.0434129692832765 0.0244656008622237 0.0281479516154319 0.0318827201729561 0.0473690132393203 0.0318827201729561 0.0434129692832765 0.0473690132393203 0.0395140523157673 0.0244656008622237 0.0281479516154319 0.0434129692832765 0.0431981174361272 0.0431981174361272 0.0471254420949657 0.0356710337994055 0.0431981174361272 0.0431981174361272 0.0395140523157673 0.0281479516154319 0.0317503838561087 0.0513834489880733 0.0513834489880733 0.0318827201729561 0.0281479516154319 0.0434129692832765 0.0546666837466694 0.0355117820324006 0.0102565590898537 0.0508764591809575 0.0282906599350883 0.0508764591809575 0.0391784797410426 0.0318827201729561 0.0355117820324006 0.0355117820324006 0.00682593856655289 0.0471254420949657 0.0430214982574045 0.0469204152249135 0.0317503838561087 0.0467542796545979 0.0508764591809575 0 0.0430214982574045 0 0 0.0317503838561087 0 0.0208345720707328 0 0 0.0506816043134362 0.0317503838561087 0.0317503838561087 0.0471254420949657 0 0 0 0.0279730468038609 0.0281479516154319 0.0243854084060269 0.0508764591809575 0.0548908949297106 0.00338983050847452 0.00679695607056374 0.0317503838561087 0.0209256844850064 0.0431981174361272 0.0508764591809575 0.00338410444342641 0.00682593856655289 0.0208345720707328 0.0467542796545979 0.0473690132393203 0.0548908949297106 0.00338983050847452 0.00682593856655289 0.00682593856655289 0.00682593856655289 0.0102565590898537 0.0243854084060269 0.0172236046924991 0.0471254420949657 0.0244656008622237 0 0.00338983050847452 0.00682593856655289 0.0137638807714786 0.0209256844850064 0.0281479516154319 0.00679695607056374 0.00338983050847452 0.00338983050847452 0.00682593856655289 0 0.00338983050847452 0.00682593856655289 0.00338983050847452 0.00679695607056374 0.0102565590898537 0.0102565590898537 0.00682593856655289 0.00338983050847452 0.00338983050847452 0.00682593856655289 0 0.00338983050847452 0.00679695607056374 0.0244656008622237 0.0587108013937283 0.0393273010457613 0.0281479516154319 0.00338983050847452 0.00338983050847452 0.0393273010457613 0.0393273010457613 0.0587108013937283 0.00338983050847452 0.0280419631189196 0.0244656008622237 0.00682593856655289 0.00338983050847452 0.00679695607056374 0.0317503838561087 0.0587108013937283 0.0244656008622237 0.0548908949297106 0.0511105215281988 0.0471254420949657 0.0471254420949657 0.059259116787198 0.0431981174361272 0.0473690132393203 0.059259116787198 0.059259116787198 0.0431981174361272 0.0471254420949657 0.0473690132393203 0.0471254420949657 0.059259116787198 0.0511105215281988 0.0471254420949657 0.058965024890341 0.0471254420949657 0.0548908949297106 0.0471254420949657 0.0715591984948755 0.0513834489880733 0.0513834489880733 0.0434129692832765 0.0676546391752577 0.0595927445641753 0.0637903277738425 0.063425315866987 0.0356710337994055 0.0395140523157673 0.0763084853291038 0.0395140523157673 0.063425315866987 0.0676546391752577 0.0513834489880733 0.055457578948704 0.055457578948704 0.0513834489880733 0.0628152790056684 0.059259116787198 0.0434129692832765 0.0595927445641753 0.063425315866987 0.063425315866987 0.0395140523157673 0.055457578948704 0.0471254420949657 0.0628152790056684 0.0637903277738425 0.0595927445641753 0.055457578948704 0.0680517525532385 0.0513834489880733 0.0595927445641753 0.0637903277738425 0.0595927445641753 0.0637903277738425 0.0637903277738425 0.0676546391752577 0.0595927445641753 0.0676546391752577 0.0719485323050286 0.0595927445641753 0.0595927445641753 0.0680517525532385 0.0676546391752577 0.0436657181739453 0.0676546391752577 0.0595927445641753 0.0637903277738425 0.0395140523157673 0.0676546391752577 0.0637903277738425 0.0637903277738425 0.0434129692832765 0.0637903277738425 0.0763084853291038 0.0598156349778557 0.0676546391752577 0.0595927445641753 0.0595927445641753 0.0719485323050286 0.0473690132393203 0.0676546391752577 0.0595927445641753 0.0595927445641753 0.0595927445641753 0.0637903277738425 0.063425315866987 0.063425315866987 0.063425315866987 0.0767720426423497 0.055457578948704 0.063425315866987 0.0595927445641753 0.0637903277738425 0.0595927445641753 0.0517635636633069 0.0637903277738425 0.0719485323050286 0.0513834489880733 0.055457578948704 0.0513834489880733 0.0473690132393203 0.0434129692832765 0.0473690132393203 0.0435706429357064 0.0395140523157673 0.0434129692832765 0.0595927445641753 0.0680517525532385 0.0637903277738425 0.0473690132393203 0.055457578948704 0.0396565415922177 0.0513834489880733 0.0473690132393203 0.0473690132393203 0.0473690132393203 0.0595927445641753 0.055457578948704 0.0473690132393203 0.0473690132393203 0.0434129692832765 0.0513834489880733 0.0473690132393203 0.0356710337994055 0.0473690132393203 0.0595927445641753 0.0434129692832765 0.0676546391752577 0.0395140523157673 0.0595927445641753 0.055457578948704 0.0356710337994055 0.0434129692832765 0.0395140523157673 0.0513834489880733
D_04 0.0506816043134362 0.0467542796545979 0.0506816043134362 0.0430214982574045 0.0546666837466694 0.0628152790056684 0.0430214982574045 0.0430214982574045 0.0430214982574045 0.0316553975570689 0.0430214982574045 0.0469204152249135 0.0391784797410426 0.0469204152249135 0.0430214982574045 0.0469204152249135 0.0469204152249135 0.0391784797410426 0.0353901661145932 0.0430214982574045 0.0506816043134362 0.0355117820324006 0.0393273010457613 0.0430214982574045 0.0506816043134362 0.0506816043134362 0.0316553975570689 0.0430214982574045 0.0353065460745792 0.0430214982574045 0.0508764591809575 0.0391784797410426 0.0430214982574045 0.0430214982574045 0.0546666837466694 0.0431981174361272 0.0317503838561087 0.0356710337994055 0.0669814780854576 0.0356710337994055 0.00338983050847452 0.0391784797410426 0.0431981174361272 0.0355117820324006 0.0430214982574045 0.0471254420949657 0.0208345720707328 0.0244656008622237 0.0393273010457613 0.0102565590898537 0.00682593856655289 0.0430214982574045 0 0.0430214982574045 0.0430214982574045 0.0243854084060269 0.0430214982574045 0.0208345720707328 0.0430214982574045 0.0430214982574045 0.00679695607056374 0.0243854084060269 0.0317503838561087 0.0102565590898537 0.0430214982574045 0.0430214982574045 0.0430214982574045 0.0353901661145932 0.0208345720707328 0.0245822391978993 0.0356710337994055 0.0244656008622237 0.0469204152249135 0.0431981174361272 0.0243854084060269 0.0587108013937283 0.0355117820324006 0.0356710337994055 0.0467542796545979 0.0430214982574045 0.0281479516154319 0.0467542796545979 0.0548908949297106 0.0103092783505154 0.0469204152249135 0.0430214982574045 0.0469204152249135 0.0508764591809575 0.0506816043134362 0.0317503838561087 0.0393273010457613 0.0393273010457613 0.0625709254549013 0.0430214982574045 0.0469204152249135 0.0508764591809575 0.0506816043134362 0.0280419631189196 0.0356710337994055 0.0506816043134362 0.0469204152249135 0.0469204152249135 0.0508764591809575 0.0430214982574045 0.0469204152249135 0.0508764591809575 0.0469204152249135 0.0506816043134362 0.0471254420949657 0.0546666837466694 0.0508764591809575 0.0469204152249135 0.0469204152249135 0.0508764591809575 0.0430214982574045 0.0469204152249135 0.0506816043134362 0.0244656008622237 0.0428834632642319 0.0173199152542373 0.0281479516154319 0.0469204152249135 0.0469204152249135 0.0173199152542373 0.0173199152542373 0.0428834632642319 0.0469204152249135 0.0280419631189196 0.0244656008622237 0.0508764591809575 0.0469204152249135 0.0431981174361272 0.0317503838561087 0.0428834632642319 0.0244656008622237 0.0318827201729561 0.0431981174361272 0.0393273010457613 0.0393273010457613 0.0431981174361272 0.0355117820324006 0.0395140523157673 0.0511105215281988 0.0431981174361272 0.0355117820324006 0.0393273010457613 0.0395140523157673 0.0393273010457613 0.0431981174361272 0.0431981174361272 0.0393273010457613 0.0356710337994055 0.0393273010457613 0.0318827201729561 0.0393273010457613 0.0247349823321554 0.0434129692832765 0.0434129692832765 0.0356710337994055 0.0511105215281988 0.0513834489880733 0.055457578948704 0.0471254420949657 0.0281479516154319 0.0318827201729561 0.0358675771247409 0.0318827201729561 0.0471254420949657 0.0551546391752576 0.0434129692832765 0.0356710337994055 0.0395140523157673 0.0356710337994055 0.0546666837466694 0.0358675771247409 0.0281479516154319 0.0434129692832765 0.0320520581113801 0.0397383935151069 0.0395140523157673 0.0473690132393203 0.0393273010457613 0.0546666837466694 0.0473690132393203 0.0434129692832765 0.0395140523157673 0.0513834489880733 0.0356710337994055 0.0513834489880733 0.0473690132393203 0.0513834489880733 0.055457578948704 0.055457578948704 0.059259116787198 0.0513834489880733 0.0511105215281988 0.0551546391752576 0.0513834489880733 0.0513834489880733 0.0595927445641753 0.059259116787198 0.0355117820324006 0.0511105215281988 0.0513834489880733 0.055457578948704 0.0318827201729561 0.0511105215281988 0.055457578948704 0.055457578948704 0.0281479516154319 0.055457578948704 0.059259116787198 0.0435706429357064 0.0511105215281988 0.0434129692832765 0.0513834489880733 0.0551546391752576 0.0318827201729561 0.0511105215281988 0.0434129692832765 0.0434129692832765 0.0434129692832765 0.055457578948704 0.0471254420949657 0.0471254420949657 0.0471254420949657 0.0595927445641753 0.0473690132393203 0.0471254420949657 0.0434129692832765 0.055457578948704 0.0513834489880733 0.0437294664098788 0.0513834489880733 0.0551546391752576 0.0356710337994055 0.0395140523157673 0.0434129692832765 0.0395140523157673 0.0356710337994055 0.0395140523157673 0.0357987582536711 0.0395140523157673 0.0356710337994055 0.0434129692832765 0.0513834489880733 0.0473690132393203 0.0318827201729561 0.0395140523157673 0.0319960861056752 0.0356710337994055 0.0395140523157673 0.0395140523157673 0.0318827201729561 0.0595927445641753 0.0473690132393203 0.0395140523157673 0.0395140523157673 0.0434129692832765 0.0434129692832765 0.0473690132393203 0.0356710337994055 0.0395140523157673 0.0434129692832765 0.0356710337994055 0.0511105215281988 0.0318827201729561 0.0595927445641753 0.0473690132393203 0.0281479516154319 0.0434129692832765 0.0318827201729561 0.0356710337994055
D_05 0.0511105215281988 0.0471254420949657 0.0511105215281988 0.0281479516154319 0.0393273010457613 0.0471254420949657 0.0513834489880733 0.0281479516154319 0.0434129692832765 0.0244656008622237 0.0281479516154319 0.0318827201729561 0.0473690132393203 0.0318827201729561 0.0434129692832765 0.0473690132393203 0.0395140523157673 0.0244656008622237 0.0281479516154319 0.0434129692832765 0.0431981174361272 0.0431981174361272 0.0471254420949657 0.0356710337994055 0.0431981174361272 0.0431981174361272 0.0395140523157673 0.0281479516154319 0.0317503838561087 0.0513834489880733 0.0513834489880733 0.0318827201729561 0.0281479516154319 0.0434129692832765 0.0546666837466694 0.0355117820324006 0.0102565590898537 0.0508764591809575 0.0282906599350883 0.0508764591809575 0.0391784797410426 0.0318827201729561 0.0355117820324006 0.0355117820324006 0.00682593856655289 0.0471254420949657 0.0430214982574045 0.0469204152249135 0.0317503838561087 0.0467542796545979 0.0508764591809575 0 0.0430214982574045 0 0 0.0317503838561087 0 0.0208345720707328 0 0 0.0506816043134362 0.0317503838561087 0.0317503838561087 0.0471254420949657 0 0 0 0.0279730468038609 0.0281479516154319 0.0243854084060269 0.0508764591809575 0.0548908949297106 0.00338983050847452 0.00679695607056374 0.0317503838561087 0.0209256844850064 0.0431981174361272 0.0508764591809575 0.00338410444342641 0.00682593856655289 0.0208345720707328 0.0467542796545979 0.0473690132393203 0.0548908949297106 0.00338983050847452 0.00682593856655289 0.00682593856655289 0.00682593856655289 0.0102565590898537 0.0243854084060269 0.0172236046924991 0.0471254420949657 0.0244656008622237 0 0.00338983050847452 0.00682593856655289 0.0137638807714786 0.0209256844850064 0.0281479516154319 0.00679695607056374 0.00338983050847452 0.00338983050847452 0.00682593856655289 0 0.00338983050847452 0.00682593856655289 0.00338983050847452 0.00679695607056374 0.0102565590898537 0.0102565590898537 0.00682593856655289 0.00338983050847452 0.00338983050847452 0.00682593856655289 0 0.00338983050847452 0.00679695607056374 0.0244656008622237 0.0587108013937283 0.0393273010457613 0.0281479516154319 0.00338983050847452 0.00338983050847452 0.0393273010457613 0.0393273010457613 0.0587108013937283 0.00338983050847452 0.0280419631189196 0.0244656008622237 0.00682593856655289 0.00338983050847452 0.00679695607056374 0.0317503838561087 0.0587108013937283 0.0244656008622237 0.0548908949297106 0.0511105215281988 0.0471254420949657 0.0471254420949657 0.059259116787198 0.0431981174361272 0.0473690132393203 0.059259116787198 0.059259116787198 0.0431981174361272 0.0471254420949657 0.0473690132393203 0.0471254420949657 0.059259116787198 0.0511105215281988 0.0471254420949657 0.058965024890341 0.0471254420949657 0.0548908949297106 0.0471254420949657 0.0715591984948755 0.0513834489880733 0.0513834489880733 0.0434129692832765 0.0676546391752577 0.0595927445641753 0.0637903277738425 0.063425315866987 0.0356710337994055 0.0395140523157673 0.0763084853291038 0.0395140523157673 0.063425315866987 0.0676546391752577 0.0513834489880733 0.055457578948704 0.055457578948704 0.0513834489880733 0.0628152790056684 0.059259116787198 0.0434129692832765 0.0595927445641753 0.063425315866987 0.063425315866987 0.0395140523157673 0.055457578948704 0.0471254420949657 0.0628152790056684 0.0637903277738425 0.0595927445641753 0.055457578948704 0.0680517525532385 0.0513834489880733 0.0595927445641753 0.0637903277738425 0.0595927445641753 0.0637903277738425 0.0637903277738425 0.0676546391752577 0.0595927445641753 0.0676546391752577 0.0719485323050286 0.0595927445641753 0.0595927445641753 0.0680517525532385 0.0676546391752577 0.0436657181739453 0.0676546391752577 0.0595927445641753 0.0637903277738425 0.0395140523157673 0.0676546391752577 0.0637903277738425 0.0637903277738425 0.0434129692832765 0.0637903277738425 0.0763084853291038 0.0598156349778557 0.0676546391752577 0.0595927445641753 0.0595927445641753 0.0719485323050286 0.0473690132393203 0.0676546391752577 0.0595927445641753 0.0595927445641753 0.0595927445641753 0.0637903277738425 0.063425315866987 0.063425315866987 0.063425315866987 0.0767720426423497 0.055457578948704 0.063425315866987 0.0595927445641753 0.0637903277738425 0.0595927445641753 0.0517635636633069 0.0637903277738425 0.0719485323050286 0.0513834489880733 0.055457578948704 0.0513834489880733 0.0473690132393203 0.0434129692832765 0.0473690132393203 0.0435706429357064 0.0395140523157673 0.0434129692832765 0.0595927445641753 0.0680517525532385 0.0637903277738425 0.0473690132393203 0.055457578948704 0.0396565415922177 0.0513834489880733 0.0473690132393203 0.0473690132393203 0.0473690132393203 0.0595927445641753 0.055457578948704 0.0473690132393203 0.0473690132393203 0.0434129692832765 0.0513834489880733 0.0473690132393203 0.0356710337994055 0.0473690132393203 0.0595927445641753 0.0434129692832765 0.0676546391752577 0.0395140523157673 0.0595927445641753 0.055457578948704 0.0356710337994055 0.0434129692832765 0.0395140523157673 0.0513834489880733
D_06 0.0511105215281988 0.0471254420949657 0.0511105215281988 0.0281479516154319 0.0393273010457613 0.0471254420949657 0.0513834489880733 0.0281479516154319 0.0434129692832765 0.0244656008622237 0.0281479516154319 0.0318827201729561 0.0473690132393203 0.0318827201729561 0.0434129692832765 0.0473690132393203 0.0395140523157673 0.0244656008622237 0.0281479516154319 0.0434129692832765 0.0431981174361272 0.0431981174361272 0.0471254420949657 0.0356710337994055 0.0431981174361272 0.0431981174361272 0.0395140523157673 0.0281479516154319 0.0317503838561087 0.0513834489880733 0.0513834489880733 0.0318827201729561 0.0281479516154319 0.0434129692832765 0.0546666837466694 0.0355117820324006 0.0102565590898537 0.0508764591809575 0.0282906599350883 0.0508764591809575 0.0391784797410426 0.0318827201729561 0.0355117820324006 0.0355117820324006 0.00682593856655289 0.0471254420949657 0.0430214982574045 0.0469204152249135 0.0317503838561087 0.0467542796545979 0.0508764591809575 0 0.0430214982574045 0 0 0.0317503838561087 0 0.0208345720707328 0 0 0.0506816043134362 0.0317503838561087 0.0317503838561087 0.0471254420949657 0 0 0 0.0279730468038609 0.0281479516154319 0.0243854084060269 0.0508764591809575 0.0548908949297106 0.00338983050847452 0.00679695607056374 0.0317503838561087 0.0209256844850064 0.0431981174361272 0.0508764591809575 0.00338410444342641 0.00682593856655289 0.0208345720707328 0.0467542796545979 0.0473690132393203 0.0548908949297106 0.00338983050847452 0.00682593856655289 0.00682593856655289 0.00682593856655289 0.0102565590898537 0.0243854084060269 0.0172236046924991 0.0471254420949657 0.0244656008622237 0 0.00338983050847452 0.00682593856655289 0.0137638807714786 0.0209256844850064 0.0281479516154319 0.00679695607056374 0.00338983050847452 0.00338983050847452 0.00682593856655289 0 0.00338983050847452 0.00682593856655289 0.00338983050847452 0.00679695607056374 0.0102565590898537 0.0102565590898537 0.00682593856655289 0.00338983050847452 0.00338983050847452 0.00682593856655289 0 0.00338983050847452 0.00679695607056374 0.0244656008622237 0.0587108013937283 0.0393273010457613 0.0281479516154319 0.00338983050847452 0.00338983050847452 0.0393273010457613 0.0393273010457613 0.0587108013937283 0.00338983050847452 0.0280419631189196 0.0244656008622237 0.00682593856655289 0.00338983050847452 0.00679695607056374 0.0317503838561087 0.0587108013937283 0.0244656008622237 0.0548908949297106 0.0511105215281988 0.0471254420949657 0.0471254420949657 0.059259116787198 0.0431981174361272 0.0473690132393203 0.059259116787198 0.059259116787198 0.0431981174361272 0.0471254420949657 0.0473690132393203 0.0471254420949657 0.059259116787198 0.0511105215281988 0.0471254420949657 0.058965024890341 0.0471254420949657 0.0548908949297106 0.0471254420949657 0.0715591984948755 0.0513834489880733 0.0513834489880733 0.0434129692832765 0.0676546391752577 0.0595927445641753 0.0637903277738425 0.063425315866987 0.0356710337994055 0.0395140523157673 0.0763084853291038 0.0395140523157673 0.063425315866987 0.0676546391752577 0.0513834489880733 0.055457578948704 0.055457578948704 0.0513834489880733 0.0628152790056684 0.059259116787198 0.0434129692832765 0.0595927445641753 0.063425315866987 0.063425315866987 0.0395140523157673 0.055457578948704 0.0471254420949657 0.0628152790056684 0.0637903277738425 0.0595927445641753 0.055457578948704 0.0680517525532385 0.0513834489880733 0.0595927445641753 0.0637903277738425 0.0595927445641753 0.0637903277738425 0.0637903277738425 0.0676546391752577 0.0595927445641753 0.0676546391752577 0.0719485323050286 0.0595927445641753 0.0595927445641753 0.0680517525532385 0.0676546391752577 0.0436657181739453 0.0676546391752577 0.0595927445641753 0.0637903277738425 0.0395140523157673 0.0676546391752577 0.0637903277738425 0.0637903277738425 0.0434129692832765 0.0637903277738425 0.0763084853291038 0.0598156349778557 0.0676546391752577 0.0595927445641753 0.0595927445641753 0.0719485323050286 0.0473690132393203 0.0676546391752577 0.0595927445641753 0.0595927445641753 0.0595927445641753 0.0637903277738425 0.063425315866987 0.063425315866987 0.063425315866987 0.0767720426423497 0.055457578948704 0.063425315866987 0.0595927445641753 0.0637903277738425 0.0595927445641753 0.0517635636633069 0.0637903277738425 0.0719485323050286 0.0513834489880733 0.055457578948704 0.0513834489880733 0.0473690132393203 0.0434129692832765 0.0473690132393203 0.0435706429357064 0.0395140523157673 0.0434129692832765 0.0595927445641753 0.0680517525532385 0.0637903277738425 0.0473690132393203 0.055457578948704 0.0396565415922177 0.0513834489880733 0.0473690132393203 0.0473690132393203 0.0473690132393203 0.0595927445641753 0.055457578948704 0.0473690132393203 0.0473690132393203 0.0434129692832765 0.0513834489880733 0.0473690132393203 0.0356710337994055 0.0473690132393203 0.0595927445641753 0.0434129692832765 0.0676546391752577 0.0395140523157673 0.0595927445641753 0.055457578948704 0.0356710337994055 0.0434129692832765 0.0395140523157673 0.0513834489880733
D_07 0.0469204152249135 0.0430214982574045 0.0469204152249135 0.0317503838561087 0.0430214982574045 0.0508764591809575 0.0393273010457613 0.0317503838561087 0.0393273010457613 0.0280419631189196 0.0317503838561087 0.0355117820324006 0.0355117820324006 0.0355117820324006 0.0393273010457613 0.0431981174361272 0.0355117820324006 0.0280419631189196 0.0317503838561087 0.0393273010457613 0.0469204152249135 0.0391784797410426 0.0430214982574045 0.0317503838561087 0.0469204152249135 0.0391784797410426 0.0280419631189196 0.0317503838561087 0.0316553975570689 0.0393273010457613 0.0471254420949657 0.0280419631189196 0.0317503838561087 0.0393273010457613 0.0430214982574045 0.0469204152249135 0.0281479516154319 0.0393273010457613 0.0395140523157673 0.0393273010457613 0.0207796391752577 0.0355117820324006 0.0469204152249135 0.0391784797410426 0.0317503838561087 0.0508764591809575 0.0243854084060269 0.0280419631189196 0.0430214982574045 0.0137222476337919 0.0243854084060269 0.0317503838561087 0.0243854084060269 0.0317503838561087 0.0317503838561087 0 0.0317503838561087 0.0467542796545979 0.0317503838561087 0.0317503838561087 0.0172537997331035 0 0.00682593856655289 0.0208345720707328 0.0317503838561087 0.0317503838561087 0.0317503838561087 0.0543382940857857 0.0467542796545979 0.0430214982574045 0.0393273010457613 0.0355117820324006 0.0355117820324006 0.0391784797410426 0.0427843803056028 0.0318827201729561 0.0469204152249135 0.0393273010457613 0.0353901661145932 0.0317503838561087 0.0467542796545979 0.0505263157894738 0.0511105215281988 0.0355117820324006 0.0355117820324006 0.0393273010457613 0.0393273010457613 0.0355117820324006 0.0430214982574045 0.0505263157894738 0.0430214982574045 0.0544823597455176 0.0355117820324006 0.0317503838561087 0.0355117820324006 0.0393273010457613 0.0318827201729561 0.0316553975570689 0.0546666837466694 0.0391784797410426 0.0355117820324006 0.0355117820324006 0.0393273010457613 0.0317503838561087 0.0355117820324006 0.0393273010457613 0.0355117820324006 0.0391784797410426 0.0430214982574045 0.0430214982574045 0.0393273010457613 0.0355117820324006 0.0355117820324006 0.0393273010457613 0.0317503838561087 0.0355117820324006 0.0391784797410426 0.0428834632642319 0.0544823597455176 0.0430214982574045 0.0467542796545979 0.0355117820324006 0.0355117820324006 0.0430214982574045 0.0430214982574045 0.0544823597455176 0.0355117820324006 0.0466273988219648 0.0428834632642319 0.0393273010457613 0.0355117820324006 0.0391784797410426 0.0505263157894738 0.0544823597455176 0.0428834632642319 0.0431981174361272 0.0548908949297106 0.0508764591809575 0.0508764591809575 0.0548908949297106 0.0469204152249135 0.0587108013937283 0.0631001905058124 0.0548908949297106 0.0469204152249135 0.0508764591809575 0.0587108013937283 0.0508764591809575 0.0548908949297106 0.0548908949297106 0.0508764591809575 0.0471254420949657 0.0508764591809575 0.0431981174361272 0.0508764591809575 0.0393273010457613 0.0587108013937283 0.0587108013937283 0.0628152790056684 0.0667060910703726 0.0669814780854576 0.0712108013937283 0.058965024890341 0.0546666837466694 0.0587108013937283 0.0434129692832765 0.0587108013937283 0.0625709254549013 0.0667060910703726 0.0669814780854576 0.0506816043134362 0.0546666837466694 0.0506816043134362 0.0667060910703726 0.058965024890341 0.0546666837466694 0.0669814780854576 0.0469204152249135 0.0631001905058124 0.0587108013937283 0.0669814780854576 0.0667060910703726 0.0667060910703726 0.0669814780854576 0.0587108013937283 0.0546666837466694 0.0669814780854576 0.0506816043134362 0.0669814780854576 0.0628152790056684 0.0669814780854576 0.0712108013937283 0.0712108013937283 0.0751650990594357 0.0669814780854576 0.0667060910703726 0.0709036742800397 0.0669814780854576 0.0669814780854576 0.0755046945234992 0.0751650990594357 0.0469204152249135 0.0667060910703726 0.0669814780854576 0.0712108013937283 0.0587108013937283 0.0667060910703726 0.0712108013937283 0.0712108013937283 0.0546666837466694 0.0712108013937283 0.0751650990594357 0.0589271323472067 0.0667060910703726 0.0587108013937283 0.0669814780854576 0.0709036742800397 0.0546666837466694 0.0667060910703726 0.0587108013937283 0.0587108013937283 0.0587108013937283 0.0712108013937283 0.0625709254549013 0.0625709254549013 0.0625709254549013 0.0755046945234992 0.0628152790056684 0.0625709254549013 0.0587108013937283 0.0712108013937283 0.0669814780854576 0.0510513415892673 0.0628152790056684 0.0709036742800397 0.0587108013937283 0.0628152790056684 0.0669814780854576 0.0587108013937283 0.0587108013937283 0.0628152790056684 0.0591832504145937 0.0546666837466694 0.0587108013937283 0.0587108013937283 0.0669814780854576 0.0712108013937283 0.0546666837466694 0.0628152790056684 0.0589271323472067 0.0587108013937283 0.0628152790056684 0.0628152790056684 0.0546666837466694 0.0669814780854576 0.0546666837466694 0.0546666837466694 0.0587108013937283 0.0587108013937283 0.0587108013937283 0.0628152790056684 0.0546666837466694 0.0587108013937283 0.0587108013937283 0.0546666837466694 0.0667060910703726 0.0506816043134362 0.0669814780854576 0.0628152790056684 0.0467542796545979 0.0587108013937283 0.0506816043134362 0.0628152790056684
D_08 0.0511105215281988 0.0471254420949657 0.0511105215281988 0.0281479516154319 0.0393273010457613 0.0471254420949657 0.0513834489880733 0.0281479516154319 0.0434129692832765 0.0244656008622237 0.0281479516154319 0.0318827201729561 0.0473690132393203 0.0318827201729561 0.0434129692832765 0.0473690132393203 0.0395140523157673 0.0244656008622237 0.0281479516154319 0.0434129692832765 0.0431981174361272 0.0431981174361272 0.0471254420949657 0.0356710337994055 0.0431981174361272 0.0431981174361272 0.0395140523157673 0.0281479516154319 0.0317503838561087 0.0513834489880733 0.0513834489880733 0.0318827201729561 0.0281479516154319 0.0434129692832765 0.0546666837466694 0.0355117820324006 0.0102565590898537 0.0508764591809575 0.0282906599350883 0.0508764591809575 0.0391784797410426 0.0318827201729561 0.0355117820324006 0.0355117820324006 0.00682593856655289 0.0471254420949657 0.0430214982574045 0.0469204152249135 0.0317503838561087 0.0467542796545979 0.0508764591809575 0 0.0430214982574045 0 0 0.0317503838561087 0 0.0208345720707328 0 0 0.0506816043134362 0.0317503838561087 0.0317503838561087 0.0471254420949657 0 0 0 0.0279730468038609 0.0281479516154319 0.0243854084060269 0.0508764591809575 0.0548908949297106 0.00338983050847452 0.00679695607056374 0.0317503838561087 0.0209256844850064 0.0431981174361272 0.0508764591809575 0.00338410444342641 0.00682593856655289 0.0208345720707328 0.0467542796545979 0.0473690132393203 0.0548908949297106 0.00338983050847452 0.00682593856655289 0.00682593856655289 0.00682593856655289 0.0102565590898537 0.0243854084060269 0.0172236046924991 0.0471254420949657 0.0244656008622237 0 0.00338983050847452 0.00682593856655289 0.0137638807714786 0.0209256844850064 0.0281479516154319 0.00679695607056374 0.00338983050847452 0.00338983050847452 0.00682593856655289 0 0.00338983050847452 0.00682593856655289 0.00338983050847452 0.00679695607056374 0.0102565590898537 0.0102565590898537 0.00682593856655289 0.00338983050847452 0.00338983050847452 0.00682593856655289 0 0.00338983050847452 0.00679695607056374 0.0244656008622237 0.0587108013937283 0.0393273010457613 0.0281479516154319 0.00338983050847452 0.00338983050847452 0.0393273010457613 0.0393273010457613 0.0587108013937283 0.00338983050847452 0.0280419631189196 0.0244656008622237 0.00682593856655289 0.00338983050847452 0.00679695607056374 0.0317503838561087 0.0587108013937283 0.0244656008622237 0.0548908949297106 0.0511105215281988 0.0471254420949657 0.0471254420949657 0.059259116787198 0.0431981174361272 0.0473690132393203 0.059259116787198 0.059259116787198 0.0431981174361272 0.0471254420949657 0.0473690132393203 0.0471254420949657 0.059259116787198 0.0511105215281988 0.0471254420949657 0.058965024890341 0.0471254420949657 0.0548908949297106 0.0471254420949657 0.0715591984948755 0.0513834489880733 0.0513834489880733 0.0434129692832765 0.0676546391752577 0.0595927445641753 0.0637903277738425 0.063425315866987 0.0356710337994055 0.0395140523157673 0.0763084853291038 0.0395140523157673 0.063425315866987 0.0676546391752577 0.0513834489880733 0.055457578948704 0.055457578948704 0.0513834489880733 0.0628152790056684 0.059259116787198 0.0434129692832765 0.0595927445641753 0.063425315866987 0.063425315866987 0.0395140523157673 0.055457578948704 0.0471254420949657 0.0628152790056684 0.0637903277738425 0.0595927445641753 0.055457578948704 0.0680517525532385 0.0513834489880733 0.0595927445641753 0.0637903277738425 0.0595927445641753 0.0637903277738425 0.0637903277738425 0.0676546391752577 0.0595927445641753 0.0676546391752577 0.0719485323050286 0.0595927445641753 0.0595927445641753 0.0680517525532385 0.0676546391752577 0.0436657181739453 0.0676546391752577 0.0595927445641753 0.0637903277738425 0.0395140523157673 0.0676546391752577 0.0637903277738425 0.0637903277738425 0.0434129692832765 0.0637903277738425 0.0763084853291038 0.0598156349778557 0.0676546391752577 0.0595927445641753 0.0595927445641753 0.0719485323050286 0.0473690132393203 0.0676546391752577 0.0595927445641753 0.0595927445641753 0.0595927445641753 0.0637903277738425 0.063425315866987 0.063425315866987 0.063425315866987 0.0767720426423497 0.055457578948704 0.063425315866987 0.0595927445641753 0.0637903277738425 0.0595927445641753 0.0517635636633069 0.0637903277738425 0.0719485323050286 0.0513834489880733 0.055457578948704 0.0513834489880733 0.0473690132393203 0.0434129692832765 0.0473690132393203 0.0435706429357064 0.0395140523157673 0.0434129692832765 0.0595927445641753 0.0680517525532385 0.0637903277738425 0.0473690132393203 0.055457578948704 0.0396565415922177 0.0513834489880733 0.0473690132393203 0.0473690132393203 0.0473690132393203 0.0595927445641753 0.055457578948704 0.0473690132393203 0.0473690132393203 0.0434129692832765 0.0513834489880733 0.0473690132393203 0.0356710337994055 0.0473690132393203 0.0595927445641753 0.0434129692832765 0.0676546391752577 0.0395140523157673 0.0595927445641753 0.055457578948704 0.0356710337994055 0.0434129692832765 0.0395140523157673 0.0513834489880733
D_09 0.0431981174361272 0.0393273010457613 0.0511105215281988 0.0356710337994055 0.0471254420949657 0.0551546391752576 0.0434129692832765 0.0356710337994055 0.0356710337994055 0.0244656008622237 0.0356710337994055 0.0395140523157673 0.0395140523157673 0.0395140523157673 0.0356710337994055 0.0395140523157673 0.0395140523157673 0.0318827201729561 0.0281479516154319 0.0356710337994055 0.0431981174361272 0.0282906599350883 0.0320520581113801 0.0434129692832765 0.0355117820324006 0.0511105215281988 0.0318827201729561 0.0356710337994055 0.0243854084060269 0.0434129692832765 0.0434129692832765 0.0395140523157673 0.0356710337994055 0.0356710337994055 0.0628152790056684 0.0282906599350883 0.0243854084060269 0.0434129692832765 0.0511105215281988 0.0434129692832765 0.0244656008622237 0.0318827201729561 0.0282906599350883 0.0209256844850064 0.0281479516154319 0.0320520581113801 0.0281479516154319 0.0318827201729561 0.0245822391978993 0.0317503838561087 0.0281479516154319 0.0208345720707328 0.0208345720707328 0.0208345720707328 0.0208345720707328 0.0467542796545979 0.0208345720707328 0 0.0208345720707328 0.0208345720707328 0.0280419631189196 0.0467542796545979 0.0546666837466694 0.0317503838561087 0.0208345720707328 0.0208345720707328 0.0208345720707328 0.0137222476337919 0.00682593856655289 0.0173199152542373 0.0434129692832765 0.0318827201729561 0.0244656008622237 0.0209256844850064 0.0173199152542373 0.0431981174361272 0.0209256844850064 0.0434129692832765 0.0243854084060269 0.0281479516154319 0.00682593856655289 0.0317503838561087 0.0395140523157673 0.0318827201729561 0.0244656008622237 0.0208345720707328 0.0244656008622237 0.0281479516154319 0.0280419631189196 0.0173199152542373 0.0243854084060269 0.0320520581113801 0.0469204152249135 0.0208345720707328 0.0244656008622237 0.0281479516154319 0.0355117820324006 0.0209256844850064 0.0210526315789474 0.0280419631189196 0.0244656008622237 0.0244656008622237 0.0281479516154319 0.0208345720707328 0.0244656008622237 0.0281479516154319 0.0244656008622237 0.0280419631189196 0.0245822391978993 0.0317503838561087 0.0281479516154319 0.0244656008622237 0.0244656008622237 0.0281479516154319 0.0208345720707328 0.0244656008622237 0.0280419631189196 0.0103092783505154 0.0355117820324006 0.0173199152542373 0.0138408304498270 0.0244656008622237 0.0244656008622237 0.0173199152542373 0.0173199152542373 0.0355117820324006 0.0244656008622237 0.0137638807714786 0.0103092783505154 0.0281479516154319 0.0244656008622237 0.0209256844850064 0.0173199152542373 0.0355117820324006 0.0103092783505154 0.0318827201729561 0.0282906599350883 0.0245822391978993 0.0245822391978993 0.0358675771247409 0.0209256844850064 0.0247349823321554 0.0358675771247409 0.0358675771247409 0.0209256844850064 0.0245822391978993 0.0247349823321554 0.0245822391978993 0.0358675771247409 0.0282906599350883 0.0245822391978993 0.0356710337994055 0.0245822391978993 0.0318827201729561 0.0245822391978993 0.0473690132393203 0.0284697508896797 0.0284697508896797 0.0210526315789474 0.0436657181739453 0.0361010830324910 0.04 0.0397383935151069 0.0138408304498270 0.0174216027874564 0.059259116787198 0.0174216027874564 0.0397383935151069 0.0476507976071784 0.0284697508896797 0.032258064516129 0.032258064516129 0.0284697508896797 0.0393273010457613 0.0358675771247409 0.0210526315789474 0.0361010830324910 0.0397383935151069 0.0397383935151069 0.0247349823321554 0.032258064516129 0.0245822391978993 0.0393273010457613 0.04 0.0361010830324910 0.032258064516129 0.0439560439560439 0.0284697508896797 0.0361010830324910 0.04 0.0361010830324910 0.04 0.04 0.0436657181739453 0.0361010830324910 0.0436657181739453 0.0476507976071784 0.0361010830324910 0.0361010830324910 0.0439560439560439 0.0436657181739453 0.0282906599350883 0.0436657181739453 0.0361010830324910 0.04 0.0174216027874564 0.0436657181739453 0.04 0.04 0.0210526315789474 0.04 0.0516949152542373 0.0362318840579710 0.0436657181739453 0.0361010830324910 0.0361010830324910 0.0476507976071784 0.0247349823321554 0.0436657181739453 0.0361010830324910 0.0361010830324910 0.0361010830324910 0.04 0.0397383935151069 0.0397383935151069 0.0397383935151069 0.0520446096654276 0.032258064516129 0.0397383935151069 0.0361010830324910 0.04 0.0361010830324910 0.0363636363636364 0.0439560439560439 0.0476507976071784 0.0284697508896797 0.032258064516129 0.0284697508896797 0.0247349823321554 0.0210526315789474 0.0247349823321554 0.0211267605633803 0.0247349823321554 0.0210526315789474 0.0361010830324910 0.0439560439560439 0.04 0.0247349823321554 0.032258064516129 0.0174825174825175 0.0284697508896797 0.0247349823321554 0.0247349823321554 0.0247349823321554 0.0439560439560439 0.04 0.032258064516129 0.032258064516129 0.0284697508896797 0.0361010830324910 0.032258064516129 0.0210526315789474 0.032258064516129 0.0361010830324910 0.0284697508896797 0.0436657181739453 0.0247349823321554 0.0439560439560439 0.04 0.0210526315789474 0.0284697508896797 0.0247349823321554 0.0284697508896797
D_10 0.0511105215281988 0.0471254420949657 0.0511105215281988 0.0281479516154319 0.0393273010457613 0.0471254420949657 0.0513834489880733 0.0281479516154319 0.0434129692832765 0.0244656008622237 0.0281479516154319 0.0318827201729561 0.0473690132393203 0.0318827201729561 0.0434129692832765 0.0473690132393203 0.0395140523157673 0.0244656008622237 0.0281479516154319 0.0434129692832765 0.0431981174361272 0.0431981174361272 0.0471254420949657 0.0356710337994055 0.0431981174361272 0.0431981174361272 0.0395140523157673 0.0281479516154319 0.0317503838561087 0.0513834489880733 0.0513834489880733 0.0318827201729561 0.0281479516154319 0.0434129692832765 0.0546666837466694 0.0355117820324006 0.0102565590898537 0.0508764591809575 0.0282906599350883 0.0508764591809575 0.0391784797410426 0.0318827201729561 0.0355117820324006 0.0355117820324006 0.00682593856655289 0.0471254420949657 0.0430214982574045 0.0469204152249135 0.0317503838561087 0.0467542796545979 0.0508764591809575 0 0.0430214982574045 0 0 0.0317503838561087 0 0.0208345720707328 0 0 0.0506816043134362 0.0317503838561087 0.0317503838561087 0.0471254420949657 0 0 0 0.0279730468038609 0.0281479516154319 0.0243854084060269 0.0508764591809575 0.0548908949297106 0.00338983050847452 0.00679695607056374 0.0317503838561087 0.0209256844850064 0.0431981174361272 0.0508764591809575 0.00338410444342641 0.00682593856655289 0.0208345720707328 0.0467542796545979 0.0473690132393203 0.0548908949297106 0.00338983050847452 0.00682593856655289 0.00682593856655289 0.00682593856655289 0.0102565590898537 0.0243854084060269 0.0172236046924991 0.0471254420949657 0.0244656008622237 0 0.00338983050847452 0.00682593856655289 0.0137638807714786 0.0209256844850064 0.0281479516154319 0.00679695607056374 0.00338983050847452 0.00338983050847452 0.00682593856655289 0 0.00338983050847452 0.00682593856655289 0.00338983050847452 0.00679695607056374 0.0102565590898537 0.0102565590898537 0.00682593856655289 0.00338983050847452 0.00338983050847452 0.00682593856655289 0 0.00338983050847452 0.00679695607056374 0.0244656008622237 0.0587108013937283 0.0393273010457613 0.0281479516154319 0.00338983050847452 0.00338983050847452 0.0393273010457613 0.0393273010457613 0.0587108013937283 0.00338983050847452 0.0280419631189196 0.0244656008622237 0.00682593856655289 0.00338983050847452 0.00679695607056374 0.0317503838561087 0.0587108013937283 0.0244656008622237 0.0548908949297106 0.0511105215281988 0.0471254420949657 0.0471254420949657 0.059259116787198 0.0431981174361272 0.0473690132393203 0.059259116787198 0.059259116787198 0.0431981174361272 0.0471254420949657 0.0473690132393203 0.0471254420949657 0.059259116787198 0.0511105215281988 0.0471254420949657 0.058965024890341 0.0471254420949657 0.0548908949297106 0.0471254420949657 0.0715591984948755 0.0513834489880733 0.0513834489880733 0.0434129692832765 0.0676546391752577 0.0595927445641753 0.0637903277738425 0.063425315866987 0.0356710337994055 0.0395140523157673 0.0763084853291038 0.0395140523157673 0.063425315866987 0.0676546391752577 0.0513834489880733 0.055457578948704 0.055457578948704 0.0513834489880733 0.0628152790056684 0.059259116787198 0.0434129692832765 0.0595927445641753 0.063425315866987 0.063425315866987 0.0395140523157673 0.055457578948704 0.0471254420949657 0.0628152790056684 0.0637903277738425 0.0595927445641753 0.055457578948704 0.0680517525532385 0.0513834489880733 0.0595927445641753 0.0637903277738425 0.0595927445641753 0.0637903277738425 0.0637903277738425 0.0676546391752577 0.0595927445641753 0.0676546391752577 0.0719485323050286 0.0595927445641753 0.0595927445641753 0.0680517525532385 0.0676546391752577 0.0436657181739453 0.0676546391752577 0.0595927445641753 0.0637903277738425 0.0395140523157673 0.0676546391752577 0.0637903277738425 0.0637903277738425 0.0434129692832765 0.0637903277738425 0.0763084853291038 0.0598156349778557 0.0676546391752577 0.0595927445641753 0.0595927445641753 0.0719485323050286 0.0473690132393203 0.0676546391752577 0.0595927445641753 0.0595927445641753 0.0595927445641753 0.0637903277738425 0.063425315866987 0.063425315866987 0.063425315866987 0.0767720426423497 0.055457578948704 0.063425315866987 0.0595927445641753 0.0637903277738425 0.0595927445641753 0.0517635636633069 0.0637903277738425 0.0719485323050286 0.0513834489880733 0.055457578948704 0.0513834489880733 0.0473690132393203 0.0434129692832765 0.0473690132393203 0.0435706429357064 0.0395140523157673 0.0434129692832765 0.0595927445641753 0.0680517525532385 0.0637903277738425 0.0473690132393203 0.055457578948704 0.0396565415922177 0.0513834489880733 0.0473690132393203 0.0473690132393203 0.0473690132393203 0.0595927445641753 0.055457578948704 0.0473690132393203 0.0473690132393203 0.0434129692832765 0.0513834489880733 0.0473690132393203 0.0356710337994055 0.0473690132393203 0.0595927445641753 0.0434129692832765 0.0676546391752577 0.0395140523157673 0.0595927445641753 0.055457578948704 0.0356710337994055 0.0434129692832765 0.0395140523157673 0.0513834489880733
D_11 0.0511105215281988 0.0471254420949657 0.0511105215281988 0.0281479516154319 0.0393273010457613 0.0471254420949657 0.0513834489880733 0.0281479516154319 0.0434129692832765 0.0244656008622237 0.0281479516154319 0.0318827201729561 0.0473690132393203 0.0318827201729561 0.0434129692832765 0.0473690132393203 0.0395140523157673 0.0244656008622237 0.0281479516154319 0.0434129692832765 0.0431981174361272 0.0431981174361272 0.0471254420949657 0.0356710337994055 0.0431981174361272 0.0431981174361272 0.0395140523157673 0.0281479516154319 0.0317503838561087 0.0513834489880733 0.0513834489880733 0.0318827201729561 0.0281479516154319 0.0434129692832765 0.0546666837466694 0.0355117820324006 0.0102565590898537 0.0508764591809575 0.0282906599350883 0.0508764591809575 0.0391784797410426 0.0318827201729561 0.0355117820324006 0.0355117820324006 0.00682593856655289 0.0471254420949657 0.0430214982574045 0.0469204152249135 0.0317503838561087 0.0467542796545979 0.0508764591809575 0 0.0430214982574045 0 0 0.0317503838561087 0 0.0208345720707328 0 0 0.0506816043134362 0.0317503838561087 0.0317503838561087 0.0471254420949657 0 0 0 0.0279730468038609 0.0281479516154319 0.0243854084060269 0.0508764591809575 0.0548908949297106 0.00338983050847452 0.00679695607056374 0.0317503838561087 0.0209256844850064 0.0431981174361272 0.0508764591809575 0.00338410444342641 0.00682593856655289 0.0208345720707328 0.0467542796545979 0.0473690132393203 0.0548908949297106 0.00338983050847452 0.00682593856655289 0.00682593856655289 0.00682593856655289 0.0102565590898537 0.0243854084060269 0.0172236046924991 0.0471254420949657 0.0244656008622237 0 0.00338983050847452 0.00682593856655289 0.0137638807714786 0.0209256844850064 0.0281479516154319 0.00679695607056374 0.00338983050847452 0.00338983050847452 0.00682593856655289 0 0.00338983050847452 0.00682593856655289 0.00338983050847452 0.00679695607056374 0.0102565590898537 0.0102565590898537 0.00682593856655289 0.00338983050847452 0.00338983050847452 0.00682593856655289 0 0.00338983050847452 0.00679695607056374 0.0244656008622237 0.0587108013937283 0.0393273010457613 0.0281479516154319 0.00338983050847452 0.00338983050847452 0.0393273010457613 0.0393273010457613 0.0587108013937283 0.00338983050847452 0.0280419631189196 0.0244656008622237 0.00682593856655289 0.00338983050847452 0.00679695607056374 0.0317503838561087 0.0587108013937283 0.0244656008622237 0.0548908949297106 0.0511105215281988 0.0471254420949657 0.0471254420949657 0.059259116787198 0.0431981174361272 0.0473690132393203 0.059259116787198 0.059259116787198 0.0431981174361272 0.0471254420949657 0.0473690132393203 0.0471254420949657 0.059259116787198 0.0511105215281988 0.0471254420949657 0.058965024890341 0.0471254420949657 0.0548908949297106 0.0471254420949657 0.0715591984948755 0.0513834489880733 0.0513834489880733 0.0434129692832765 0.0676546391752577 0.0595927445641753 0.0637903277738425 0.063425315866987 0.0356710337994055 0.0395140523157673 0.0763084853291038 0.0395140523157673 0.063425315866987 0.0676546391752577 0.0513834489880733 0.055457578948704 0.055457578948704 0.0513834489880733 0.0628152790056684 0.059259116787198 0.0434129692832765 0.0595927445641753 0.063425315866987 0.063425315866987 0.0395140523157673 0.055457578948704 0.0471254420949657 0.0628152790056684 0.0637903277738425 0.0595927445641753 0.055457578948704 0.0680517525532385 0.0513834489880733 0.0595927445641753 0.0637903277738425 0.0595927445641753 0.0637903277738425 0.0637903277738425 0.0676546391752577 0.0595927445641753 0.0676546391752577 0.0719485323050286 0.0595927445641753 0.0595927445641753 0.0680517525532385 0.0676546391752577 0.0436657181739453 0.0676546391752577 0.0595927445641753 0.0637903277738425 0.0395140523157673 0.0676546391752577 0.0637903277738425 0.0637903277738425 0.0434129692832765 0.0637903277738425 0.0763084853291038 0.0598156349778557 0.0676546391752577 0.0595927445641753 0.0595927445641753 0.0719485323050286 0.0473690132393203 0.0676546391752577 0.0595927445641753 0.0595927445641753 0.0595927445641753 0.0637903277738425 0.063425315866987 0.063425315866987 0.063425315866987 0.0767720426423497 0.055457578948704 0.063425315866987 0.0595927445641753 0.0637903277738425 0.0595927445641753 0.0517635636633069 0.0637903277738425 0.0719485323050286 0.0513834489880733 0.055457578948704 0.0513834489880733 0.0473690132393203 0.0434129692832765 0.0473690132393203 0.0435706429357064 0.0395140523157673 0.0434129692832765 0.0595927445641753 0.0680517525532385 0.0637903277738425 0.0473690132393203 0.055457578948704 0.0396565415922177 0.0513834489880733 0.0473690132393203 0.0473690132393203 0.0473690132393203 0.0595927445641753 0.055457578948704 0.0473690132393203 0.0473690132393203 0.0434129692832765 0.0513834489880733 0.0473690132393203 0.0356710337994055 0.0473690132393203 0.0595927445641753 0.0434129692832765 0.0676546391752577 0.0395140523157673 0.0595927445641753 0.055457578948704 0.0356710337994055 0.0434129692832765 0.0395140523157673 0.0513834489880733
D_12 0.0430214982574045 0.0391784797410426 0.0430214982574045 0.0355117820324006 0.0469204152249135 0.0548908949297106 0.0355117820324006 0.0355117820324006 0.0355117820324006 0.0243854084060269 0.0355117820324006 0.0393273010457613 0.0317503838561087 0.0393273010457613 0.0355117820324006 0.0393273010457613 0.0393273010457613 0.0317503838561087 0.0280419631189196 0.0355117820324006 0.0430214982574045 0.0281479516154319 0.0318827201729561 0.0355117820324006 0.0430214982574045 0.0430214982574045 0.0243854084060269 0.0355117820324006 0.0279730468038609 0.0355117820324006 0.0431981174361272 0.0317503838561087 0.0355117820324006 0.0355117820324006 0.0469204152249135 0.0356710337994055 0.0391784797410426 0.0282906599350883 0.058965024890341 0.0282906599350883 0.0102565590898537 0.0317503838561087 0.0356710337994055 0.0281479516154319 0.0506816043134362 0.0395140523157673 0.0137638807714786 0.0173199152542373 0.0318827201729561 0.00338983050847452 0.00679695607056374 0.0506816043134362 0.00679695607056374 0.0506816043134362 0.0506816043134362 0.0172537997331035 0.0506816043134362 0.0280419631189196 0.0506816043134362 0.0506816043134362 0 0.0172537997331035 0.0244656008622237 0.0102389078498293 0.0506816043134362 0.0506816043134362 0.0506816043134362 0.0428834632642319 0.0280419631189196 0.0318827201729561 0.0282906599350883 0.0173199152542373 0.0546666837466694 0.0508764591809575 0.0316553975570689 0.0508764591809575 0.0281479516154319 0.0282906599350883 0.0544823597455176 0.0506816043134362 0.0355117820324006 0.0391784797410426 0.0471254420949657 0.0173199152542373 0.0546666837466694 0.0506816043134362 0.0546666837466694 0.0546666837466694 0.0584967954942708 0.0391784797410426 0.0469204152249135 0.0353901661145932 0.0546666837466694 0.0506816043134362 0.0546666837466694 0.0587108013937283 0.0508764591809575 0.0353901661145932 0.0431981174361272 0.0584967954942708 0.0546666837466694 0.0546666837466694 0.0587108013937283 0.0506816043134362 0.0546666837466694 0.0587108013937283 0.0546666837466694 0.0584967954942708 0.0548908949297106 0.0625709254549013 0.0587108013937283 0.0546666837466694 0.0546666837466694 0.0587108013937283 0.0506816043134362 0.0546666837466694 0.0584967954942708 0.0317503838561087 0.0353901661145932 0.0244656008622237 0.0355117820324006 0.0546666837466694 0.0546666837466694 0.0244656008622237 0.0244656008622237 0.0353901661145932 0.0546666837466694 0.0353901661145932 0.0317503838561087 0.0587108013937283 0.0546666837466694 0.0508764591809575 0.0391784797410426 0.0353901661145932 0.0317503838561087 0.0245822391978993 0.0356710337994055 0.0318827201729561 0.0318827201729561 0.0356710337994055 0.0281479516154319 0.0393273010457613 0.0434129692832765 0.0356710337994055 0.0281479516154319 0.0318827201729561 0.0393273010457613 0.0318827201729561 0.0356710337994055 0.0356710337994055 0.0318827201729561 0.0282906599350883 0.0318827201729561 0.0245822391978993 0.0318827201729561 0.0209256844850064 0.0393273010457613 0.0393273010457613 0.0431981174361272 0.0469204152249135 0.0471254420949657 0.0511105215281988 0.0395140523157673 0.0355117820324006 0.0393273010457613 0.0318827201729561 0.0393273010457613 0.0430214982574045 0.0508764591809575 0.0471254420949657 0.0317503838561087 0.0355117820324006 0.0317503838561087 0.0469204152249135 0.0395140523157673 0.0355117820324006 0.0471254420949657 0.0281479516154319 0.0434129692832765 0.0471254420949657 0.0471254420949657 0.0469204152249135 0.0469204152249135 0.0471254420949657 0.0393273010457613 0.0355117820324006 0.0471254420949657 0.0317503838561087 0.0471254420949657 0.0431981174361272 0.0471254420949657 0.0511105215281988 0.0511105215281988 0.0548908949297106 0.0471254420949657 0.0469204152249135 0.0508764591809575 0.0471254420949657 0.0471254420949657 0.0551546391752576 0.0548908949297106 0.0353901661145932 0.0469204152249135 0.0471254420949657 0.0511105215281988 0.0393273010457613 0.0469204152249135 0.0511105215281988 0.0511105215281988 0.0355117820324006 0.0511105215281988 0.0548908949297106 0.0394684426739698 0.0469204152249135 0.0393273010457613 0.0471254420949657 0.0508764591809575 0.0355117820324006 0.0469204152249135 0.0393273010457613 0.0393273010457613 0.0393273010457613 0.0511105215281988 0.0430214982574045 0.0430214982574045 0.0430214982574045 0.0551546391752576 0.0431981174361272 0.0430214982574045 0.0393273010457613 0.0511105215281988 0.0471254420949657 0.0396106012737576 0.0471254420949657 0.0508764591809575 0.0393273010457613 0.0431981174361272 0.0471254420949657 0.0393273010457613 0.0393273010457613 0.0431981174361272 0.0396565415922177 0.0431981174361272 0.0393273010457613 0.0393273010457613 0.0471254420949657 0.0511105215281988 0.0355117820324006 0.0431981174361272 0.0394684426739698 0.0393273010457613 0.0431981174361272 0.0431981174361272 0.0355117820324006 0.0551546391752576 0.0431981174361272 0.0431981174361272 0.0471254420949657 0.0471254420949657 0.0471254420949657 0.0511105215281988 0.0431981174361272 0.0471254420949657 0.0393273010457613 0.0431981174361272 0.0469204152249135 0.0393273010457613 0.0551546391752576 0.0511105215281988 0.0355117820324006 0.0471254420949657 0.0393273010457613 0.0431981174361272
D_13 0.0469204152249135 0.0430214982574045 0.0469204152249135 0.0317503838561087 0.0430214982574045 0.0508764591809575 0.0393273010457613 0.0317503838561087 0.0393273010457613 0.0280419631189196 0.0317503838561087 0.0355117820324006 0.0355117820324006 0.0355117820324006 0.0393273010457613 0.0431981174361272 0.0355117820324006 0.0280419631189196 0.0317503838561087 0.0393273010457613 0.0469204152249135 0.0391784797410426 0.0430214982574045 0.0317503838561087 0.0469204152249135 0.0391784797410426 0.0280419631189196 0.0317503838561087 0.0316553975570689 0.0393273010457613 0.0471254420949657 0.0280419631189196 0.0317503838561087 0.0393273010457613 0.0430214982574045 0.0469204152249135 0.0281479516154319 0.0393273010457613 0.0395140523157673 0.0393273010457613 0.0207796391752577 0.0355117820324006 0.0469204152249135 0.0391784797410426 0.0317503838561087 0.0508764591809575 0.0243854084060269 0.0280419631189196 0.0430214982574045 0.0137222476337919 0.0243854084060269 0.0317503838561087 0.0243854084060269 0.0317503838561087 0.0317503838561087 0 0.0317503838561087 0.0467542796545979 0.0317503838561087 0.0317503838561087 0.0172537997331035 0 0.00682593856655289 0.0208345720707328 0.0317503838561087 0.0317503838561087 0.0317503838561087 0.0543382940857857 0.0467542796545979 0.0430214982574045 0.0393273010457613 0.0355117820324006 0.0355117820324006 0.0391784797410426 0.0427843803056028 0.0318827201729561 0.0469204152249135 0.0393273010457613 0.0353901661145932 0.0317503838561087 0.0467542796545979 0.0505263157894738 0.0511105215281988 0.0355117820324006 0.0355117820324006 0.0393273010457613 0.0393273010457613 0.0355117820324006 0.0430214982574045 0.0505263157894738 0.0430214982574045 0.0544823597455176 0.0355117820324006 0.0317503838561087 0.0355117820324006 0.0393273010457613 0.0318827201729561 0.0316553975570689 0.0546666837466694 0.0391784797410426 0.0355117820324006 0.0355117820324006 0.0393273010457613 0.0317503838561087 0.0355117820324006 0.0393273010457613 0.0355117820324006 0.0391784797410426 0.0430214982574045 0.0430214982574045 0.0393273010457613 0.0355117820324006 0.0355117820324006 0.0393273010457613 0.0317503838561087 0.0355117820324006 0.0391784797410426 0.0428834632642319 0.0544823597455176 0.0430214982574045 0.0467542796545979 0.0355117820324006 0.0355117820324006 0.0430214982574045 0.0430214982574045 0.0544823597455176 0.0355117820324006 0.0466273988219648 0.0428834632642319 0.0393273010457613 0.0355117820324006 0.0391784797410426 0.0505263157894738 0.0544823597455176 0.0428834632642319 0.0431981174361272 0.0548908949297106 0.0508764591809575 0.0508764591809575 0.0548908949297106 0.0469204152249135 0.0587108013937283 0.0631001905058124 0.0548908949297106 0.0469204152249135 0.0508764591809575 0.0587108013937283 0.0508764591809575 0.0548908949297106 0.0548908949297106 0.0508764591809575 0.0471254420949657 0.0508764591809575 0.0431981174361272 0.0508764591809575 0.0393273010457613 0.0587108013937283 0.0587108013937283 0.0628152790056684 0.0667060910703726 0.0669814780854576 0.0712108013937283 0.058965024890341 0.0546666837466694 0.0587108013937283 0.0434129692832765 0.0587108013937283 0.0625709254549013 0.0667060910703726 0.0669814780854576 0.0506816043134362 0.0546666837466694 0.0506816043134362 0.0667060910703726 0.058965024890341 0.0546666837466694 0.0669814780854576 0.0469204152249135 0.0631001905058124 0.0587108013937283 0.0669814780854576 0.0667060910703726 0.0667060910703726 0.0669814780854576 0.0587108013937283 0.0546666837466694 0.0669814780854576 0.0506816043134362 0.0669814780854576 0.0628152790056684 0.0669814780854576 0.0712108013937283 0.0712108013937283 0.0751650990594357 0.0669814780854576 0.0667060910703726 0.0709036742800397 0.0669814780854576 0.0669814780854576 0.0755046945234992 0.0751650990594357 0.0469204152249135 0.0667060910703726 0.0669814780854576 0.0712108013937283 0.0587108013937283 0.0667060910703726 0.0712108013937283 0.0712108013937283 0.0546666837466694 0.0712108013937283 0.0751650990594357 0.0589271323472067 0.0667060910703726 0.0587108013937283 0.0669814780854576 0.0709036742800397 0.0546666837466694 0.0667060910703726 0.0587108013937283 0.0587108013937283 0.0587108013937283 0.0712108013937283 0.0625709254549013 0.0625709254549013 0.0625709254549013 0.0755046945234992 0.0628152790056684 0.0625709254549013 0.0587108013937283 0.0712108013937283 0.0669814780854576 0.0510513415892673 0.0628152790056684 0.0709036742800397 0.0587108013937283 0.0628152790056684 0.0669814780854576 0.0587108013937283 0.0587108013937283 0.0628152790056684 0.0591832504145937 0.0546666837466694 0.0587108013937283 0.0587108013937283 0.0669814780854576 0.0712108013937283 0.0546666837466694 0.0628152790056684 0.0589271323472067 0.0587108013937283 0.0628152790056684 0.0628152790056684 0.0546666837466694 0.0669814780854576 0.0546666837466694 0.0546666837466694 0.0587108013937283 0.0587108013937283 0.0587108013937283 0.0628152790056684 0.0546666837466694 0.0587108013937283 0.0587108013937283 0.0546666837466694 0.0667060910703726 0.0506816043134362 0.0669814780854576 0.0628152790056684 0.0467542796545979 0.0587108013937283 0.0506816043134362 0.0628152790056684
D_14 0.0548908949297106 0.0508764591809575 0.0469204152249135 0.0317503838561087 0.0430214982574045 0.0508764591809575 0.0471254420949657 0.0317503838561087 0.0471254420949657 0.0280419631189196 0.0317503838561087 0.0355117820324006 0.0431981174361272 0.0355117820324006 0.0471254420949657 0.0431981174361272 0.0431981174361272 0.0280419631189196 0.0317503838561087 0.0471254420949657 0.0469204152249135 0.0469204152249135 0.0508764591809575 0.0317503838561087 0.0548908949297106 0.0391784797410426 0.0355117820324006 0.0317503838561087 0.0391784797410426 0.0471254420949657 0.0551546391752576 0.0280419631189196 0.0317503838561087 0.0471254420949657 0.0430214982574045 0.0469204152249135 0.0281479516154319 0.0393273010457613 0.0395140523157673 0.0393273010457613 0.0280419631189196 0.0355117820324006 0.0469204152249135 0.0469204152249135 0.0317503838561087 0.058965024890341 0.0317503838561087 0.0355117820324006 0.0430214982574045 0.0208345720707328 0.0317503838561087 0.0317503838561087 0.0317503838561087 0.0317503838561087 0.0317503838561087 0.00682593856655289 0.0317503838561087 0.0546666837466694 0.0317503838561087 0.0317503838561087 0.0244656008622237 0.00682593856655289 0 0.0281479516154319 0.0317503838561087 0.0317503838561087 0.0317503838561087 0.0623674911660778 0.0546666837466694 0.0430214982574045 0.0393273010457613 0.0431981174361272 0.0355117820324006 0.0391784797410426 0.0505263157894738 0.0318827201729561 0.0548908949297106 0.0393273010457613 0.0353901661145932 0.0317503838561087 0.0546666837466694 0.0584967954942708 0.059259116787198 0.0431981174361272 0.0355117820324006 0.0393273010457613 0.0393273010457613 0.0355117820324006 0.0430214982574045 0.0505263157894738 0.0430214982574045 0.0544823597455176 0.0355117820324006 0.0317503838561087 0.0355117820324006 0.0393273010457613 0.0318827201729561 0.0391784797410426 0.0546666837466694 0.0391784797410426 0.0355117820324006 0.0355117820324006 0.0393273010457613 0.0317503838561087 0.0355117820324006 0.0393273010457613 0.0355117820324006 0.0391784797410426 0.0430214982574045 0.0430214982574045 0.0393273010457613 0.0355117820324006 0.0355117820324006 0.0393273010457613 0.0317503838561087 0.0355117820324006 0.0391784797410426 0.0506816043134362 0.0625709254549013 0.0508764591809575 0.0546666837466694 0.0355117820324006 0.0355117820324006 0.0508764591809575 0.0508764591809575 0.0625709254549013 0.0355117820324006 0.0544823597455176 0.0506816043134362 0.0393273010457613 0.0355117820324006 0.0391784797410426 0.0584967954942708 0.0625709254549013 0.0506816043134362 0.0511105215281988 0.0631001905058124 0.058965024890341 0.058965024890341 0.0631001905058124 0.0548908949297106 0.0669814780854576 0.0715591984948755 0.0631001905058124 0.0548908949297106 0.058965024890341 0.0669814780854576 0.058965024890341 0.0631001905058124 0.0631001905058124 0.058965024890341 0.0551546391752576 0.058965024890341 0.0511105215281988 0.058965024890341 0.0471254420949657 0.0669814780854576 0.0669814780854576 0.0712108013937283 0.0751650990594357 0.0755046945234992 0.0798646475475744 0.0672977737154795 0.0628152790056684 0.0669814780854576 0.0513834489880733 0.0669814780854576 0.0709036742800397 0.0751650990594357 0.0755046945234992 0.0587108013937283 0.0628152790056684 0.0587108013937283 0.0751650990594357 0.0672977737154795 0.0628152790056684 0.0755046945234992 0.0548908949297106 0.0715591984948755 0.0669814780854576 0.0755046945234992 0.0751650990594357 0.0751650990594357 0.0755046945234992 0.0669814780854576 0.0628152790056684 0.0755046945234992 0.0587108013937283 0.0755046945234992 0.0712108013937283 0.0755046945234992 0.0798646475475744 0.0798646475475744 0.083885389148547 0.0755046945234992 0.0751650990594357 0.079491833030853 0.0755046945234992 0.0755046945234992 0.0842921967425654 0.083885389148547 0.0548908949297106 0.0751650990594357 0.0755046945234992 0.0798646475475744 0.0669814780854576 0.0751650990594357 0.0798646475475744 0.0798646475475744 0.0628152790056684 0.0798646475475744 0.083885389148547 0.0672318247789946 0.0751650990594357 0.0669814780854576 0.0755046945234992 0.079491833030853 0.0628152790056684 0.0751650990594357 0.0669814780854576 0.0669814780854576 0.0669814780854576 0.0798646475475744 0.0709036742800397 0.0709036742800397 0.0709036742800397 0.0842921967425654 0.0712108013937283 0.0709036742800397 0.0669814780854576 0.0798646475475744 0.0755046945234992 0.0591450641529196 0.0712108013937283 0.079491833030853 0.0669814780854576 0.0712108013937283 0.0755046945234992 0.0669814780854576 0.0669814780854576 0.0712108013937283 0.0675505050505051 0.0628152790056684 0.0669814780854576 0.0669814780854576 0.0755046945234992 0.0798646475475744 0.0628152790056684 0.0712108013937283 0.0672318247789946 0.0669814780854576 0.0712108013937283 0.0712108013937283 0.0628152790056684 0.0755046945234992 0.0628152790056684 0.0628152790056684 0.0669814780854576 0.0669814780854576 0.0669814780854576 0.0712108013937283 0.0628152790056684 0.0669814780854576 0.0669814780854576 0.0628152790056684 0.0751650990594357 0.0587108013937283 0.0755046945234992 0.0712108013937283 0.0546666837466694 0.0669814780854576 0.0587108013937283 0.0712108013937283
D_15 0.0469204152249135 0.0430214982574045 0.0469204152249135 0.0393273010457613 0.0508764591809575 0.058965024890341 0.0393273010457613 0.0393273010457613 0.0393273010457613 0.0280419631189196 0.0393273010457613 0.0431981174361272 0.0355117820324006 0.0431981174361272 0.0393273010457613 0.0431981174361272 0.0431981174361272 0.0355117820324006 0.0317503838561087 0.0393273010457613 0.0469204152249135 0.0391784797410426 0.0430214982574045 0.0393273010457613 0.0469204152249135 0.0469204152249135 0.0280419631189196 0.0393273010457613 0.0316553975570689 0.0393273010457613 0.0471254420949657 0.0355117820324006 0.0393273010457613 0.0393273010457613 0.0508764591809575 0.0469204152249135 0.0356710337994055 0.0393273010457613 0.0631001905058124 0.0393273010457613 0.0137638807714786 0.0355117820324006 0.0469204152249135 0.0391784797410426 0.0471254420949657 0.0508764591809575 0.0243854084060269 0.0280419631189196 0.0430214982574045 0.0137222476337919 0.0102565590898537 0.0471254420949657 0.0102565590898537 0.0471254420949657 0.0471254420949657 0.0208345720707328 0.0471254420949657 0.0317503838561087 0.0471254420949657 0.0471254420949657 0.0102389078498293 0.0208345720707328 0.0281479516154319 0 0.0471254420949657 0.0471254420949657 0.0471254420949657 0.0467542796545979 0.0317503838561087 0.0356710337994055 0.0393273010457613 0.0280419631189196 0.0511105215281988 0.0548908949297106 0.0353901661145932 0.0548908949297106 0.0391784797410426 0.0393273010457613 0.0508764591809575 0.0471254420949657 0.0393273010457613 0.0505263157894738 0.0511105215281988 0.0209256844850064 0.0511105215281988 0.0471254420949657 0.0511105215281988 0.0551546391752576 0.0548908949297106 0.0430214982574045 0.0434129692832765 0.0430214982574045 0.0587108013937283 0.0471254420949657 0.0511105215281988 0.0551546391752576 0.0548908949297106 0.0318827201729561 0.0471254420949657 0.0548908949297106 0.0511105215281988 0.0511105215281988 0.0551546391752576 0.0471254420949657 0.0511105215281988 0.0551546391752576 0.0511105215281988 0.0548908949297106 0.058965024890341 0.058965024890341 0.0551546391752576 0.0511105215281988 0.0511105215281988 0.0551546391752576 0.0471254420949657 0.0511105215281988 0.0548908949297106 0.0355117820324006 0.0466273988219648 0.0281479516154319 0.0393273010457613 0.0511105215281988 0.0511105215281988 0.0281479516154319 0.0281479516154319 0.0466273988219648 0.0511105215281988 0.0391784797410426 0.0355117820324006 0.0551546391752576 0.0511105215281988 0.0548908949297106 0.0430214982574045 0.0466273988219648 0.0355117820324006 0.0355117820324006 0.0469204152249135 0.0430214982574045 0.0430214982574045 0.0469204152249135 0.0391784797410426 0.0431981174361272 0.0548908949297106 0.0469204152249135 0.0391784797410426 0.0430214982574045 0.0431981174361272 0.0430214982574045 0.0469204152249135 0.0469204152249135 0.0430214982574045 0.0393273010457613 0.0430214982574045 0.0355117820324006 0.0430214982574045 0.0282906599350883 0.0471254420949657 0.0471254420949657 0.0471254420949657 0.0548908949297106 0.0471254420949657 0.0511105215281988 0.0508764591809575 0.0393273010457613 0.0431981174361272 0.032258064516129 0.0431981174361272 0.0508764591809575 0.058965024890341 0.0551546391752576 0.0393273010457613 0.0431981174361272 0.0393273010457613 0.0584967954942708 0.0473690132393203 0.0393273010457613 0.0551546391752576 0.0356710337994055 0.0513834489880733 0.0511105215281988 0.0511105215281988 0.0508764591809575 0.0584967954942708 0.0511105215281988 0.0471254420949657 0.0431981174361272 0.0551546391752576 0.0393273010457613 0.0551546391752576 0.0511105215281988 0.0551546391752576 0.059259116787198 0.059259116787198 0.0631001905058124 0.0551546391752576 0.0548908949297106 0.058965024890341 0.0551546391752576 0.0551546391752576 0.063425315866987 0.0631001905058124 0.0318827201729561 0.0548908949297106 0.0551546391752576 0.059259116787198 0.0431981174361272 0.0548908949297106 0.059259116787198 0.059259116787198 0.0393273010457613 0.059259116787198 0.0631001905058124 0.0472969559176455 0.0548908949297106 0.0471254420949657 0.0551546391752576 0.058965024890341 0.0431981174361272 0.0548908949297106 0.0471254420949657 0.0471254420949657 0.0471254420949657 0.059259116787198 0.0508764591809575 0.0508764591809575 0.0508764591809575 0.063425315866987 0.0511105215281988 0.0508764591809575 0.0471254420949657 0.059259116787198 0.0551546391752576 0.0474697231833909 0.0551546391752576 0.058965024890341 0.0471254420949657 0.0511105215281988 0.0551546391752576 0.0431981174361272 0.0471254420949657 0.0511105215281988 0.0472969559176455 0.0511105215281988 0.0471254420949657 0.0471254420949657 0.0551546391752576 0.059259116787198 0.0431981174361272 0.0511105215281988 0.0433542319749216 0.0471254420949657 0.0511105215281988 0.0511105215281988 0.0431981174361272 0.063425315866987 0.0511105215281988 0.0511105215281988 0.0511105215281988 0.0551546391752576 0.0551546391752576 0.059259116787198 0.0471254420949657 0.0511105215281988 0.0471254420949657 0.0471254420949657 0.0548908949297106 0.0431981174361272 0.063425315866987 0.059259116787198 0.0393273010457613 0.0551546391752576 0.0431981174361272 0.0471254420949657
D_16 0.0511105215281988 0.0471254420949657 0.0511105215281988 0.0281479516154319 0.0393273010457613 0.0471254420949657 0.0513834489880733 0.0281479516154319 0.0434129692832765 0.0244656008622237 0.0281479516154319 0.0318827201729561 0.0473690132393203 0.0318827201729561 0.0434129692832765 0.0473690132393203 0.0395140523157673 0.0244656008622237 0.0281479516154319 0.0434129692832765 0.0431981174361272 0.0431981174361272 0.0471254420949657 0.0356710337994055 0.0431981174361272 0.0431981174361272 0.0395140523157673 0.0281479516154319 0.0317503838561087 0.0513834489880733 0.0513834489880733 0.0318827201729561 0.0281479516154319 0.0434129692832765 0.0546666837466694 0.0355117820324006 0.0102565590898537 0.0508764591809575 0.0282906599350883 0.0508764591809575 0.0391784797410426 0.0318827201729561 0.0355117820324006 0.0355117820324006 0.00682593856655289 0.0471254420949657 0.0430214982574045 0.0469204152249135 0.0317503838561087 0.0467542796545979 0.0508764591809575 0 0.0430214982574045 0 0 0.0317503838561087 0 0.0208345720707328 0 0 0.0506816043134362 0.0317503838561087 0.0317503838561087 0.0471254420949657 0 0 0 0.0279730468038609 0.0281479516154319 0.0243854084060269 0.0508764591809575 0.0548908949297106 0.00338983050847452 0.00679695607056374 0.0317503838561087 0.0209256844850064 0.0431981174361272 0.0508764591809575 0.00338410444342641 0.00682593856655289 0.0208345720707328 0.0467542796545979 0.0473690132393203 0.0548908949297106 0.00338983050847452 0.00682593856655289 0.00682593856655289 0.00682593856655289 0.0102565590898537 0.0243854084060269 0.0172236046924991 0.0471254420949657 0.0244656008622237 0 0.00338983050847452 0.00682593856655289 0.0137638807714786 0.0209256844850064 0.0281479516154319 0.00679695607056374 0.00338983050847452 0.00338983050847452 0.00682593856655289 0 0.00338983050847452 0.00682593856655289 0.00338983050847452 0.00679695607056374 0.0102565590898537 0.0102565590898537 0.00682593856655289 0.00338983050847452 0.00338983050847452 0.00682593856655289 0 0.00338983050847452 0.00679695607056374 0.0244656008622237 0.0587108013937283 0.0393273010457613 0.0281479516154319 0.00338983050847452 0.00338983050847452 0.0393273010457613 0.0393273010457613 0.0587108013937283 0.00338983050847452 0.0280419631189196 0.0244656008622237 0.00682593856655289 0.00338983050847452 0.00679695607056374 0.0317503838561087 0.0587108013937283 0.0244656008622237 0.0548908949297106 0.0511105215281988 0.0471254420949657 0.0471254420949657 0.059259116787198 0.0431981174361272 0.0473690132393203 0.059259116787198 0.059259116787198 0.0431981174361272 0.0471254420949657 0.0473690132393203 0.0471254420949657 0.059259116787198 0.0511105215281988 0.0471254420949657 0.058965024890341 0.0471254420949657 0.0548908949297106 0.0471254420949657 0.0715591984948755 0.0513834489880733 0.0513834489880733 0.0434129692832765 0.0676546391752577 0.0595927445641753 0.0637903277738425 0.063425315866987 0.0356710337994055 0.0395140523157673 0.0763084853291038 0.0395140523157673 0.063425315866987 0.0676546391752577 0.0513834489880733 0.055457578948704 0.055457578948704 0.0513834489880733 0.0628152790056684 0.059259116787198 0.0434129692832765 0.0595927445641753 0.063425315866987 0.063425315866987 0.0395140523157673 0.055457578948704 0.0471254420949657 0.0628152790056684 0.0637903277738425 0.0595927445641753 0.055457578948704 0.0680517525532385 0.0513834489880733 0.0595927445641753 0.0637903277738425 0.0595927445641753 0.0637903277738425 0.0637903277738425 0.0676546391752577 0.0595927445641753 0.0676546391752577 0.0719485323050286 0.0595927445641753 0.0595927445641753 0.0680517525532385 0.0676546391752577 0.0436657181739453 0.0676546391752577 0.0595927445641753 0.0637903277738425 0.0395140523157673 0.0676546391752577 0.0637903277738425 0.0637903277738425 0.0434129692832765 0.0637903277738425 0.0763084853291038 0.0598156349778557 0.0676546391752577 0.0595927445641753 0.0595927445641753 0.0719485323050286 0.0473690132393203 0.0676546391752577 0.0595927445641753 0.0595927445641753 0.0595927445641753 0.0637903277738425 0.063425315866987 0.063425315866987 0.063425315866987 0.0767720426423497 0.055457578948704 0.063425315866987 0.0595927445641753 0.0637903277738425 0.0595927445641753 0.0517635636633069 0.0637903277738425 0.0719485323050286 0.0513834489880733 0.055457578948704 0.0513834489880733 0.0473690132393203 0.0434129692832765 0.0473690132393203 0.0435706429357064 0.0395140523157673 0.0434129692832765 0.0595927445641753 0.0680517525532385 0.0637903277738425 0.0473690132393203 0.055457578948704 0.0396565415922177 0.0513834489880733 0.0473690132393203 0.0473690132393203 0.0473690132393203 0.0595927445641753 0.055457578948704 0.0473690132393203 0.0473690132393203 0.0434129692832765 0.0513834489880733 0.0473690132393203 0.0356710337994055 0.0473690132393203 0.0595927445641753 0.0434129692832765 0.0676546391752577 0.0395140523157673 0.0595927445641753 0.055457578948704 0.0356710337994055 0.0434129692832765 0.0395140523157673 0.0513834489880733
D_17 0.0511105215281988 0.0471254420949657 0.0511105215281988 0.0281479516154319 0.0393273010457613 0.0471254420949657 0.0513834489880733 0.0281479516154319 0.0434129692832765 0.0244656008622237 0.0281479516154319 0.0318827201729561 0.0473690132393203 0.0318827201729561 0.0434129692832765 0.0473690132393203 0.0395140523157673 0.0244656008622237 0.0281479516154319 0.0434129692832765 0.0431981174361272 0.0431981174361272 0.0471254420949657 0.0356710337994055 0.0431981174361272 0.0431981174361272 0.0395140523157673 0.0281479516154319 0.0317503838561087 0.0513834489880733 0.0513834489880733 0.0318827201729561 0.0281479516154319 0.0434129692832765 0.0546666837466694 0.0355117820324006 0.0102565590898537 0.0508764591809575 0.0282906599350883 0.0508764591809575 0.0391784797410426 0.0318827201729561 0.0355117820324006 0.0355117820324006 0.00682593856655289 0.0471254420949657 0.0430214982574045 0.0469204152249135 0.0317503838561087 0.0467542796545979 0.0508764591809575 0 0.0430214982574045 0 0 0.0317503838561087 0 0.0208345720707328 0 0 0.0506816043134362 0.0317503838561087 0.0317503838561087 0.0471254420949657 0 0 0 0.0279730468038609 0.0281479516154319 0.0243854084060269 0.0508764591809575 0.0548908949297106 0.00338983050847452 0.00679695607056374 0.0317503838561087 0.0209256844850064 0.0431981174361272 0.0508764591809575 0.00338410444342641 0.00682593856655289 0.0208345720707328 0.0467542796545979 0.0473690132393203 0.0548908949297106 0.00338983050847452 0.00682593856655289 0.00682593856655289 0.00682593856655289 0.0102565590898537 0.0243854084060269 0.0172236046924991 0.0471254420949657 0.0244656008622237 0 0.00338983050847452 0.00682593856655289 0.0137638807714786 0.0209256844850064 0.0281479516154319 0.00679695607056374 0.00338983050847452 0.00338983050847452 0.00682593856655289 0 0.00338983050847452 0.00682593856655289 0.00338983050847452 0.00679695607056374 0.0102565590898537 0.0102565590898537 0.00682593856655289 0.00338983050847452 0.00338983050847452 0.00682593856655289 0 0.00338983050847452 0.00679695607056374 0.0244656008622237 0.0587108013937283 0.0393273010457613 0.0281479516154319 0.00338983050847452 0.00338983050847452 0.0393273010457613 0.0393273010457613 0.0587108013937283 0.00338983050847452 0.0280419631189196 0.0244656008622237 0.00682593856655289 0.00338983050847452 0.00679695607056374 0.0317503838561087 0.0587108013937283 0.0244656008622237 0.0548908949297106 0.0511105215281988 0.0471254420949657 0.0471254420949657 0.059259116787198 0.0431981174361272 0.0473690132393203 0.059259116787198 0.059259116787198 0.0431981174361272 0.0471254420949657 0.0473690132393203 0.0471254420949657 0.059259116787198 0.0511105215281988 0.0471254420949657 0.058965024890341 0.0471254420949657 0.0548908949297106 0.0471254420949657 0.0715591984948755 0.0513834489880733 0.0513834489880733 0.0434129692832765 0.0676546391752577 0.0595927445641753 0.0637903277738425 0.063425315866987 0.0356710337994055 0.0395140523157673 0.0763084853291038 0.0395140523157673 0.063425315866987 0.0676546391752577 0.0513834489880733 0.055457578948704 0.055457578948704 0.0513834489880733 0.0628152790056684 0.059259116787198 0.0434129692832765 0.0595927445641753 0.063425315866987 0.063425315866987 0.0395140523157673 0.055457578948704 0.0471254420949657 0.0628152790056684 0.0637903277738425 0.0595927445641753 0.055457578948704 0.0680517525532385 0.0513834489880733 0.0595927445641753 0.0637903277738425 0.0595927445641753 0.0637903277738425 0.0637903277738425 0.0676546391752577 0.0595927445641753 0.0676546391752577 0.0719485323050286 0.0595927445641753 0.0595927445641753 0.0680517525532385 0.0676546391752577 0.0436657181739453 0.0676546391752577 0.0595927445641753 0.0637903277738425 0.0395140523157673 0.0676546391752577 0.0637903277738425 0.0637903277738425 0.0434129692832765 0.0637903277738425 0.0763084853291038 0.0598156349778557 0.0676546391752577 0.0595927445641753 0.0595927445641753 0.0719485323050286 0.0473690132393203 0.0676546391752577 0.0595927445641753 0.0595927445641753 0.0595927445641753 0.0637903277738425 0.063425315866987 0.063425315866987 0.063425315866987 0.0767720426423497 0.055457578948704 0.063425315866987 0.0595927445641753 0.0637903277738425 0.0595927445641753 0.0517635636633069 0.0637903277738425 0.0719485323050286 0.0513834489880733 0.055457578948704 0.0513834489880733 0.0473690132393203 0.0434129692832765 0.0473690132393203 0.0435706429357064 0.0395140523157673 0.0434129692832765 0.0595927445641753 0.0680517525532385 0.0637903277738425 0.0473690132393203 0.055457578948704 0.0396565415922177 0.0513834489880733 0.0473690132393203 0.0473690132393203 0.0473690132393203 0.0595927445641753 0.055457578948704 0.0473690132393203 0.0473690132393203 0.0434129692832765 0.0513834489880733 0.0473690132393203 0.0356710337994055 0.0473690132393203 0.0595927445641753 0.0434129692832765 0.0676546391752577 0.0395140523157673 0.0595927445641753 0.055457578948704 0.0356710337994055 0.0434129692832765 0.0395140523157673 0.0513834489880733
D_18 0.0511105215281988 0.0471254420949657 0.0511105215281988 0.0281479516154319 0.0393273010457613 0.0471254420949657 0.0513834489880733 0.0281479516154319 0.0434129692832765 0.0244656008622237 0.0281479516154319 0.0318827201729561 0.0473690132393203 0.0318827201729561 0.0434129692832765 0.0473690132393203 0.0395140523157673 0.0244656008622237 0.0281479516154319 0.0434129692832765 0.0431981174361272 0.0431981174361272 0.0471254420949657 0.0356710337994055 0.0431981174361272 0.0431981174361272 0.0395140523157673 0.0281479516154319 0.0317503838561087 0.0513834489880733 0.0513834489880733 0.0318827201729561 0.0281479516154319 0.0434129692832765 0.0546666837466694 0.0355117820324006 0.0102565590898537 0.0508764591809575 0.0282906599350883 0.0508764591809575 0.0391784797410426 0.0318827201729561 0.0355117820324006 0.0355117820324006 0.00682593856655289 0.0471254420949657 0.0430214982574045 0.0469204152249135 0.0317503838561087 0.0467542796545979 0.0508764591809575 0 0.0430214982574045 0 0 0.0317503838561087 0 0.0208345720707328 0 0 0.0506816043134362 0.0317503838561087 0.0317503838561087 0.0471254420949657 0 0 0 0.0279730468038609 0.0281479516154319 0.0243854084060269 0.0508764591809575 0.0548908949297106 0.00338983050847452 0.00679695607056374 0.0317503838561087 0.0209256844850064 0.0431981174361272 0.0508764591809575 0.00338410444342641 0.00682593856655289 0.0208345720707328 0.0467542796545979 0.0473690132393203 0.0548908949297106 0.00338983050847452 0.00682593856655289 0.00682593856655289 0.00682593856655289 0.0102565590898537 0.0243854084060269 0.0172236046924991 0.0471254420949657 0.0244656008622237 0 0.00338983050847452 0.00682593856655289 0.0137638807714786 0.0209256844850064 0.0281479516154319 0.00679695607056374 0.00338983050847452 0.00338983050847452 0.00682593856655289 0 0.00338983050847452 0.00682593856655289 0.00338983050847452 0.00679695607056374 0.0102565590898537 0.0102565590898537 0.00682593856655289 0.00338983050847452 0.00338983050847452 0.00682593856655289 0 0.00338983050847452 0.00679695607056374 0.0244656008622237 0.0587108013937283 0.0393273010457613 0.0281479516154319 0.00338983050847452 0.00338983050847452 0.0393273010457613 0.0393273010457613 0.0587108013937283 0.00338983050847452 0.0280419631189196 0.0244656008622237 0.00682593856655289 0.00338983050847452 0.00679695607056374 0.0317503838561087 0.0587108013937283 0.0244656008622237 0.0548908949297106 0.0511105215281988 0.0471254420949657 0.0471254420949657 0.059259116787198 0.0431981174361272 0.0473690132393203 0.059259116787198 0.059259116787198 0.0431981174361272 0.0471254420949657 0.0473690132393203 0.0471254420949657 0.059259116787198 0.0511105215281988 0.0471254420949657 0.058965024890341 0.0471254420949657 0.0548908949297106 0.0471254420949657 0.0715591984948755 0.0513834489880733 0.0513834489880733 0.0434129692832765 0.0676546391752577 0.0595927445641753 0.0637903277738425 0.063425315866987 0.0356710337994055 0.0395140523157673 0.0763084853291038 0.0395140523157673 0.063425315866987 0.0676546391752577 0.0513834489880733 0.055457578948704 0.055457578948704 0.0513834489880733 0.0628152790056684 0.059259116787198 0.0434129692832765 0.0595927445641753 0.063425315866987 0.063425315866987 0.0395140523157673 0.055457578948704 0.0471254420949657 0.0628152790056684 0.0637903277738425 0.0595927445641753 0.055457578948704 0.0680517525532385 0.0513834489880733 0.0595927445641753 0.0637903277738425 0.0595927445641753 0.0637903277738425 0.0637903277738425 0.0676546391752577 0.0595927445641753 0.0676546391752577 0.0719485323050286 0.0595927445641753 0.0595927445641753 0.0680517525532385 0.0676546391752577 0.0436657181739453 0.0676546391752577 0.0595927445641753 0.0637903277738425 0.0395140523157673 0.0676546391752577 0.0637903277738425 0.0637903277738425 0.0434129692832765 0.0637903277738425 0.0763084853291038 0.0598156349778557 0.0676546391752577 0.0595927445641753 0.0595927445641753 0.0719485323050286 0.0473690132393203 0.0676546391752577 0.0595927445641753 0.0595927445641753 0.0595927445641753 0.0637903277738425 0.063425315866987 0.063425315866987 0.063425315866987 0.0767720426423497 0.055457578948704 0.063425315866987 0.0595927445641753 0.0637903277738425 0.0595927445641753 0.0517635636633069 0.0637903277738425 0.0719485323050286 0.0513834489880733 0.055457578948704 0.0513834489880733 0.0473690132393203 0.0434129692832765 0.0473690132393203 0.0435706429357064 0.0395140523157673 0.0434129692832765 0.0595927445641753 0.0680517525532385 0.0637903277738425 0.0473690132393203 0.055457578948704 0.0396565415922177 0.0513834489880733 0.0473690132393203 0.0473690132393203 0.0473690132393203 0.0595927445641753 0.055457578948704 0.0473690132393203 0.0473690132393203 0.0434129692832765 0.0513834489880733 0.0473690132393203 0.0356710337994055 0.0473690132393203 0.0595927445641753 0.0434129692832765 0.0676546391752577 0.0395140523157673 0.0595927445641753 0.055457578948704 0.0356710337994055 0.0434129692832765 0.0395140523157673 0.0513834489880733
E_01 0.0587108013937283 0.0546666837466694 0.0669814780854576 0.0430214982574045 0.0546666837466694 0.0628152790056684 0.0508764591809575 0.0430214982574045 0.0508764591809575 0.0391784797410426 0.0430214982574045 0.0469204152249135 0.0548908949297106 0.0469204152249135 0.0508764591809575 0.0469204152249135 0.0469204152249135 0.0391784797410426 0.0353901661145932 0.0508764591809575 0.0587108013937283 0.0355117820324006 0.0471254420949657 0.0508764591809575 0.0506816043134362 0.0587108013937283 0.0469204152249135 0.0430214982574045 0.039067944250871 0.058965024890341 0.0548908949297106 0.0469204152249135 0.0430214982574045 0.0469204152249135 0.0623674911660778 0.0280419631189196 0.0315981253373903 0.0430214982574045 0.0587108013937283 0.0430214982574045 0.0391784797410426 0.0316553975570689 0.0280419631189196 0.0355117820324006 0.0353901661145932 0.0471254420949657 0.0430214982574045 0.0391784797410426 0.0317503838561087 0.039067944250871 0.0430214982574045 0.0279730468038609 0.0353901661145932 0.0279730468038609 0.0279730468038609 0.0543382940857857 0.0279730468038609 0.0137222476337919 0.0279730468038609 0.0279730468038609 0.0428834632642319 0.0543382940857857 0.0623674911660778 0.0467542796545979 0.0279730468038609 0.0279730468038609 0.0279730468038609 0 0.0137222476337919 0.0172236046924991 0.0430214982574045 0.0391784797410426 0.0316553975570689 0.0280419631189196 0.0102565590898537 0.0506816043134362 0.0280419631189196 0.0430214982574045 0.0315981253373903 0.0353901661145932 0.00680279979175102 0.0173199152542373 0.0469204152249135 0.0391784797410426 0.0316553975570689 0.0279730468038609 0.0316553975570689 0.0353901661145932 0.0353065460745792 0.0102565590898537 0.0315981253373903 0.0320520581113801 0.0391784797410426 0.0279730468038609 0.0316553975570689 0.0353901661145932 0.0353065460745792 0.0207796391752577 0.0281479516154319 0.0353065460745792 0.0316553975570689 0.0316553975570689 0.0353901661145932 0.0279730468038609 0.0316553975570689 0.0353901661145932 0.0316553975570689 0.0353065460745792 0.0317503838561087 0.039067944250871 0.0353901661145932 0.0316553975570689 0.0316553975570689 0.0353901661145932 0.0279730468038609 0.0316553975570689 0.0353065460745792 0.0172537997331035 0.0355117820324006 0.0243854084060269 0.0208345720707328 0.0316553975570689 0.0316553975570689 0.0243854084060269 0.0243854084060269 0.0355117820324006 0.0316553975570689 0.0207796391752577 0.0172537997331035 0.0353901661145932 0.0316553975570689 0.0280419631189196 0.0243854084060269 0.0355117820324006 0.0172537997331035 0.0391784797410426 0.0431981174361272 0.0393273010457613 0.0393273010457613 0.0431981174361272 0.0355117820324006 0.0318827201729561 0.0511105215281988 0.0431981174361272 0.0355117820324006 0.0393273010457613 0.0318827201729561 0.0393273010457613 0.0431981174361272 0.0431981174361272 0.0393273010457613 0.0430214982574045 0.0393273010457613 0.0391784797410426 0.0393273010457613 0.0631001905058124 0.0434129692832765 0.0356710337994055 0.0281479516154319 0.0511105215281988 0.0434129692832765 0.0473690132393203 0.0471254420949657 0.0281479516154319 0.0244656008622237 0.0755046945234992 0.0244656008622237 0.0471254420949657 0.0551546391752576 0.0356710337994055 0.0473690132393203 0.0473690132393203 0.0434129692832765 0.0467542796545979 0.0431981174361272 0.0281479516154319 0.0434129692832765 0.0471254420949657 0.0471254420949657 0.0244656008622237 0.0395140523157673 0.0317503838561087 0.0467542796545979 0.0473690132393203 0.0434129692832765 0.0473690132393203 0.0513834489880733 0.0434129692832765 0.0434129692832765 0.0473690132393203 0.0434129692832765 0.0473690132393203 0.0473690132393203 0.0511105215281988 0.0434129692832765 0.0511105215281988 0.0551546391752576 0.0434129692832765 0.0434129692832765 0.0513834489880733 0.0511105215281988 0.0355117820324006 0.0511105215281988 0.0434129692832765 0.0473690132393203 0.0244656008622237 0.0511105215281988 0.0473690132393203 0.0473690132393203 0.0281479516154319 0.0473690132393203 0.059259116787198 0.0435706429357064 0.0511105215281988 0.0434129692832765 0.0434129692832765 0.0551546391752576 0.0318827201729561 0.0511105215281988 0.0434129692832765 0.0434129692832765 0.0434129692832765 0.0473690132393203 0.0471254420949657 0.0471254420949657 0.0471254420949657 0.0595927445641753 0.0395140523157673 0.0471254420949657 0.0434129692832765 0.0473690132393203 0.0434129692832765 0.0437294664098788 0.0513834489880733 0.0551546391752576 0.0356710337994055 0.0395140523157673 0.0356710337994055 0.0318827201729561 0.0281479516154319 0.0318827201729561 0.0282473525697077 0.0318827201729561 0.0281479516154319 0.0434129692832765 0.0513834489880733 0.0473690132393203 0.0318827201729561 0.0395140523157673 0.0245514180976268 0.0356710337994055 0.0318827201729561 0.0318827201729561 0.0318827201729561 0.0513834489880733 0.0473690132393203 0.0395140523157673 0.0395140523157673 0.0356710337994055 0.0434129692832765 0.0395140523157673 0.0281479516154319 0.0395140523157673 0.0434129692832765 0.0356710337994055 0.0511105215281988 0.0318827201729561 0.0513834489880733 0.0473690132393203 0.0356710337994055 0.0356710337994055 0.0318827201729561 0.0356710337994055
E_02 0.0431981174361272 0.0393273010457613 0.0511105215281988 0.0356710337994055 0.0471254420949657 0.0551546391752576 0.0356710337994055 0.0356710337994055 0.0356710337994055 0.0244656008622237 0.0356710337994055 0.0395140523157673 0.0395140523157673 0.0395140523157673 0.0356710337994055 0.0318827201729561 0.0395140523157673 0.0318827201729561 0.0281479516154319 0.0356710337994055 0.0431981174361272 0.0209256844850064 0.0320520581113801 0.0434129692832765 0.0355117820324006 0.0511105215281988 0.0318827201729561 0.0356710337994055 0.0243854084060269 0.0434129692832765 0.0434129692832765 0.0395140523157673 0.0356710337994055 0.0356710337994055 0.0546666837466694 0.0209256844850064 0.0243854084060269 0.0356710337994055 0.0511105215281988 0.0356710337994055 0.0244656008622237 0.0244656008622237 0.0209256844850064 0.0209256844850064 0.0281479516154319 0.0320520581113801 0.0281479516154319 0.0244656008622237 0.0245822391978993 0.0317503838561087 0.0281479516154319 0.0281479516154319 0.0208345720707328 0.0281479516154319 0.0281479516154319 0.0467542796545979 0.0281479516154319 0.00682593856655289 0.0281479516154319 0.0281479516154319 0.0280419631189196 0.0467542796545979 0.0546666837466694 0.0317503838561087 0.0281479516154319 0.0281479516154319 0.0281479516154319 0.0137222476337919 0 0.0102565590898537 0.0356710337994055 0.0244656008622237 0.0318827201729561 0.0282906599350883 0.0173199152542373 0.0431981174361272 0.0137638807714786 0.0356710337994055 0.0317503838561087 0.0281479516154319 0.00682593856655289 0.0243854084060269 0.0318827201729561 0.0244656008622237 0.0318827201729561 0.0281479516154319 0.0318827201729561 0.0356710337994055 0.0355117820324006 0.0102565590898537 0.0317503838561087 0.0245822391978993 0.0391784797410426 0.0281479516154319 0.0318827201729561 0.0356710337994055 0.0280419631189196 0.0137638807714786 0.0210526315789474 0.0355117820324006 0.0318827201729561 0.0318827201729561 0.0356710337994055 0.0281479516154319 0.0318827201729561 0.0356710337994055 0.0318827201729561 0.0355117820324006 0.0320520581113801 0.0393273010457613 0.0356710337994055 0.0318827201729561 0.0318827201729561 0.0356710337994055 0.0281479516154319 0.0318827201729561 0.0355117820324006 0.0103092783505154 0.0280419631189196 0.0102565590898537 0.0138408304498270 0.0318827201729561 0.0318827201729561 0.0102565590898537 0.0102565590898537 0.0280419631189196 0.0318827201729561 0.0137638807714786 0.0103092783505154 0.0356710337994055 0.0318827201729561 0.0282906599350883 0.0173199152542373 0.0280419631189196 0.0103092783505154 0.0244656008622237 0.0282906599350883 0.0245822391978993 0.0245822391978993 0.0282906599350883 0.0209256844850064 0.0174216027874564 0.0358675771247409 0.0282906599350883 0.0209256844850064 0.0245822391978993 0.0174216027874564 0.0245822391978993 0.0282906599350883 0.0282906599350883 0.0245822391978993 0.0281479516154319 0.0245822391978993 0.0244656008622237 0.0245822391978993 0.0473690132393203 0.0284697508896797 0.0210526315789474 0.0138408304498270 0.0358675771247409 0.0284697508896797 0.032258064516129 0.0320520581113801 0.0138408304498270 0.0103092783505154 0.059259116787198 0.0103092783505154 0.0320520581113801 0.0397383935151069 0.0210526315789474 0.032258064516129 0.032258064516129 0.0284697508896797 0.0317503838561087 0.0282906599350883 0.0138408304498270 0.0284697508896797 0.0320520581113801 0.0320520581113801 0.0174216027874564 0.0247349823321554 0.0173199152542373 0.0317503838561087 0.032258064516129 0.0284697508896797 0.032258064516129 0.0361010830324910 0.0284697508896797 0.0284697508896797 0.032258064516129 0.0284697508896797 0.032258064516129 0.032258064516129 0.0358675771247409 0.0284697508896797 0.0358675771247409 0.0397383935151069 0.0284697508896797 0.0284697508896797 0.0361010830324910 0.0358675771247409 0.0209256844850064 0.0358675771247409 0.0284697508896797 0.032258064516129 0.0103092783505154 0.0358675771247409 0.032258064516129 0.032258064516129 0.0138408304498270 0.032258064516129 0.0436657181739453 0.0285714285714286 0.0358675771247409 0.0284697508896797 0.0284697508896797 0.0397383935151069 0.0174216027874564 0.0358675771247409 0.0284697508896797 0.0284697508896797 0.0284697508896797 0.032258064516129 0.0320520581113801 0.0320520581113801 0.0320520581113801 0.0439560439560439 0.0247349823321554 0.0320520581113801 0.0284697508896797 0.032258064516129 0.0284697508896797 0.0286738351254481 0.0361010830324910 0.0397383935151069 0.0210526315789474 0.0247349823321554 0.0210526315789474 0.0174216027874564 0.0138408304498270 0.0174216027874564 0.0138888888888888 0.0174216027874564 0.0138408304498270 0.0284697508896797 0.0361010830324910 0.032258064516129 0.0174216027874564 0.0247349823321554 0.0103448275862069 0.0210526315789474 0.0174216027874564 0.0174216027874564 0.0174216027874564 0.0361010830324910 0.032258064516129 0.0247349823321554 0.0247349823321554 0.0210526315789474 0.0284697508896797 0.0247349823321554 0.0138408304498270 0.0247349823321554 0.0284697508896797 0.0210526315789474 0.0358675771247409 0.0174216027874564 0.0361010830324910 0.032258064516129 0.0210526315789474 0.0210526315789474 0.0174216027874564 0.0210526315789474
E_03 0.0548908949297106 0.0508764591809575 0.0548908949297106 0.0317503838561087 0.0430214982574045 0.0508764591809575 0.0471254420949657 0.0317503838561087 0.0471254420949657 0.0280419631189196 0.0317503838561087 0.0355117820324006 0.0511105215281988 0.0355117820324006 0.0471254420949657 0.0431981174361272 0.0431981174361272 0.0280419631189196 0.0243854084060269 0.0471254420949657 0.0469204152249135 0.0318827201729561 0.0434129692832765 0.0393273010457613 0.0469204152249135 0.0469204152249135 0.0431981174361272 0.0317503838561087 0.0353901661145932 0.0551546391752576 0.0551546391752576 0.0355117820324006 0.0317503838561087 0.0471254420949657 0.0430214982574045 0.0172537997331035 0.0207612456747406 0.0245822391978993 0.0469204152249135 0.0245822391978993 0.0282906599350883 0.0207796391752577 0.0172537997331035 0.0318827201729561 0.0243854084060269 0.0434129692832765 0.0320520581113801 0.0282906599350883 0.0208345720707328 0.0281479516154319 0.0320520581113801 0.0243854084060269 0.0245822391978993 0.0243854084060269 0.0243854084060269 0.0430214982574045 0.0243854084060269 0.0173199152542373 0.0243854084060269 0.0243854084060269 0.0318827201729561 0.0430214982574045 0.0430214982574045 0.0356710337994055 0.0243854084060269 0.0243854084060269 0.0243854084060269 0.0172236046924991 0.0102565590898537 0 0.0245822391978993 0.0282906599350883 0.0280419631189196 0.0244656008622237 0.0208345720707328 0.0391784797410426 0.0244656008622237 0.0245822391978993 0.0279730468038609 0.0243854084060269 0.0102565590898537 0.0279730468038609 0.0431981174361272 0.0282906599350883 0.0280419631189196 0.0243854084060269 0.0280419631189196 0.0317503838561087 0.0316553975570689 0.00680279979175102 0.0279730468038609 0.0281479516154319 0.0353065460745792 0.0243854084060269 0.0280419631189196 0.0317503838561087 0.02434201801237 0.0172537997331035 0.0173199152542373 0.0316553975570689 0.0280419631189196 0.0280419631189196 0.0317503838561087 0.0243854084060269 0.0280419631189196 0.0317503838561087 0.0280419631189196 0.0316553975570689 0.0281479516154319 0.0353901661145932 0.0317503838561087 0.0280419631189196 0.0280419631189196 0.0317503838561087 0.0243854084060269 0.0280419631189196 0.0316553975570689 0.0137638807714786 0.0391784797410426 0.0208345720707328 0.0173199152542373 0.0280419631189196 0.0280419631189196 0.0208345720707328 0.0208345720707328 0.0391784797410426 0.0280419631189196 0.0172537997331035 0.0137638807714786 0.0317503838561087 0.0280419631189196 0.0244656008622237 0.0208345720707328 0.0391784797410426 0.0137638807714786 0.0282906599350883 0.0395140523157673 0.0356710337994055 0.0356710337994055 0.0395140523157673 0.0318827201729561 0.0282906599350883 0.0473690132393203 0.0395140523157673 0.0318827201729561 0.0356710337994055 0.0282906599350883 0.0356710337994055 0.0395140523157673 0.0395140523157673 0.0356710337994055 0.0320520581113801 0.0356710337994055 0.0282906599350883 0.0356710337994055 0.0516949152542373 0.0397383935151069 0.0320520581113801 0.0245822391978993 0.0473690132393203 0.0397383935151069 0.0436657181739453 0.0434129692832765 0.0245822391978993 0.0209256844850064 0.0637903277738425 0.0209256844850064 0.0434129692832765 0.0513834489880733 0.0320520581113801 0.0397383935151069 0.0436657181739453 0.0397383935151069 0.0430214982574045 0.0395140523157673 0.0245822391978993 0.0397383935151069 0.0361010830324910 0.0434129692832765 0.0209256844850064 0.0358675771247409 0.0281479516154319 0.0430214982574045 0.0436657181739453 0.0397383935151069 0.0436657181739453 0.0476507976071784 0.0397383935151069 0.0397383935151069 0.0436657181739453 0.0397383935151069 0.0436657181739453 0.0436657181739453 0.0473690132393203 0.0397383935151069 0.0473690132393203 0.0513834489880733 0.0397383935151069 0.0397383935151069 0.0476507976071784 0.0473690132393203 0.0318827201729561 0.0473690132393203 0.0397383935151069 0.0436657181739453 0.0209256844850064 0.0473690132393203 0.0436657181739453 0.0436657181739453 0.0245822391978993 0.0436657181739453 0.055457578948704 0.039882498453927 0.0473690132393203 0.0397383935151069 0.0397383935151069 0.0513834489880733 0.0282906599350883 0.0473690132393203 0.0397383935151069 0.0397383935151069 0.0397383935151069 0.0436657181739453 0.0434129692832765 0.0434129692832765 0.0434129692832765 0.0557993928661775 0.0358675771247409 0.0434129692832765 0.0397383935151069 0.0436657181739453 0.0397383935151069 0.04002765252485 0.0476507976071784 0.0513834489880733 0.0320520581113801 0.0358675771247409 0.0320520581113801 0.0282906599350883 0.0245822391978993 0.0282906599350883 0.0246688781519675 0.0282906599350883 0.0245822391978993 0.0397383935151069 0.0476507976071784 0.0436657181739453 0.0282906599350883 0.0358675771247409 0.0209989258861440 0.0320520581113801 0.0282906599350883 0.0282906599350883 0.0282906599350883 0.0476507976071784 0.0436657181739453 0.0358675771247409 0.0358675771247409 0.0320520581113801 0.0397383935151069 0.0358675771247409 0.0245822391978993 0.0358675771247409 0.0397383935151069 0.0320520581113801 0.0473690132393203 0.0282906599350883 0.0476507976071784 0.0436657181739453 0.0320520581113801 0.0320520581113801 0.0282906599350883 0.0320520581113801
E_04 0.0431981174361272 0.0393273010457613 0.0431981174361272 0.0281479516154319 0.0317503838561087 0.0393273010457613 0.0356710337994055 0.0281479516154319 0.0434129692832765 0.0318827201729561 0.0281479516154319 0.0244656008622237 0.0318827201729561 0.0244656008622237 0.0434129692832765 0.0318827201729561 0.0395140523157673 0.0244656008622237 0.0281479516154319 0.0434129692832765 0.0431981174361272 0.0282906599350883 0.0320520581113801 0.0281479516154319 0.0511105215281988 0.0355117820324006 0.0318827201729561 0.0281479516154319 0.0431981174361272 0.0281479516154319 0.0513834489880733 0.0244656008622237 0.0281479516154319 0.0434129692832765 0.0317503838561087 0.0137638807714786 0.0467542796545979 0 0.0431981174361272 0 0.0395140523157673 0.0172537997331035 0.0137638807714786 0.0436657181739453 0.0508764591809575 0.0397383935151069 0.0361010830324910 0.032258064516129 0.0173199152542373 0.0245822391978993 0.0356710337994055 0.0508764591809575 0.0356710337994055 0.0508764591809575 0.0508764591809575 0.0393273010457613 0.0508764591809575 0.0434129692832765 0.0508764591809575 0.0508764591809575 0.0282906599350883 0.0393273010457613 0.0393273010457613 0.0393273010457613 0.0508764591809575 0.0508764591809575 0.0508764591809575 0.0430214982574045 0.0356710337994055 0.0245822391978993 0 0.0247349823321554 0.0548908949297106 0.0511105215281988 0.0317503838561087 0.0355117820324006 0.0209256844850064 0 0.0546666837466694 0.0508764591809575 0.0356710337994055 0.0243854084060269 0.0395140523157673 0.0395140523157673 0.0548908949297106 0.0508764591809575 0.0469204152249135 0.0548908949297106 0.0506816043134362 0.0317503838561087 0.0546666837466694 0.0207796391752577 0.0391784797410426 0.0508764591809575 0.0548908949297106 0.058965024890341 0.0431981174361272 0.0355117820324006 0.0434129692832765 0.0587108013937283 0.0548908949297106 0.0548908949297106 0.058965024890341 0.0508764591809575 0.0548908949297106 0.058965024890341 0.0548908949297106 0.0587108013937283 0.0551546391752576 0.0628152790056684 0.058965024890341 0.0548908949297106 0.0548908949297106 0.058965024890341 0.0508764591809575 0.0548908949297106 0.0587108013937283 0.0395140523157673 0.0280419631189196 0.0393273010457613 0.0434129692832765 0.0548908949297106 0.0548908949297106 0.0393273010457613 0.0393273010457613 0.0280419631189196 0.0548908949297106 0.0431981174361272 0.0395140523157673 0.058965024890341 0.0548908949297106 0.0511105215281988 0.0471254420949657 0.0355117820324006 0.0395140523157673 0.0247349823321554 0.0358675771247409 0.0320520581113801 0.0320520581113801 0.0282906599350883 0.0358675771247409 0.0395140523157673 0.0599655919459665 0.0282906599350883 0.0358675771247409 0.0320520581113801 0.0395140523157673 0.0320520581113801 0.0282906599350883 0.0516949152542373 0.0476507976071784 0.0284697508896797 0.0320520581113801 0.0247349823321554 0.0320520581113801 0.0434129692832765 0.0395140523157673 0.0395140523157673 0.0513834489880733 0.0431981174361272 0.0395140523157673 0.0434129692832765 0.0320520581113801 0.0513834489880733 0.0473690132393203 0.0551546391752576 0.0473690132393203 0.0393273010457613 0.0471254420949657 0.0473690132393203 0.0395140523157673 0.0434129692832765 0.0318827201729561 0.0471254420949657 0.0551546391752576 0.0434129692832765 0.0473690132393203 0.0358675771247409 0.059259116787198 0.0395140523157673 0.0473690132393203 0.0551546391752576 0.0471254420949657 0.0473690132393203 0.0318827201729561 0.0434129692832765 0.0473690132393203 0.0395140523157673 0.0395140523157673 0.0356710337994055 0.0395140523157673 0.0434129692832765 0.0434129692832765 0.0471254420949657 0.0395140523157673 0.0393273010457613 0.0431981174361272 0.0395140523157673 0.0395140523157673 0.0473690132393203 0.0471254420949657 0.0431981174361272 0.0393273010457613 0.0395140523157673 0.0434129692832765 0.0473690132393203 0.0393273010457613 0.0434129692832765 0.0434129692832765 0.0434129692832765 0.0434129692832765 0.0471254420949657 0.0319960861056752 0.0393273010457613 0.0395140523157673 0.0395140523157673 0.0431981174361272 0.0434129692832765 0.0393273010457613 0.0395140523157673 0.0395140523157673 0.0395140523157673 0.0434129692832765 0.0431981174361272 0.0431981174361272 0.0431981174361272 0.0473690132393203 0.0434129692832765 0.0431981174361272 0.0395140523157673 0.0434129692832765 0.0395140523157673 0.0398000624804749 0.0473690132393203 0.0431981174361272 0.0473690132393203 0.0513834489880733 0.055457578948704 0.0473690132393203 0.0473690132393203 0.0513834489880733 0.0478261415267214 0.0513834489880733 0.0473690132393203 0.0395140523157673 0.0395140523157673 0.0513834489880733 0.0434129692832765 0.0513834489880733 0.0475423045930702 0.0473690132393203 0.0513834489880733 0.0513834489880733 0.0434129692832765 0.055457578948704 0.0434129692832765 0.0513834489880733 0.055457578948704 0.055457578948704 0.055457578948704 0.0595927445641753 0.0513834489880733 0.055457578948704 0.0395140523157673 0.0513834489880733 0.0393273010457613 0.0473690132393203 0.0473690132393203 0.0595927445641753 0.0513834489880733 0.055457578948704 0.0473690132393203 0.0434129692832765
E_05 0.0393273010457613 0.0355117820324006 0.0471254420949657 0.0395140523157673 0.0431981174361272 0.059259116787198 0.0318827201729561 0.0395140523157673 0.0318827201729561 0.0281479516154319 0.0395140523157673 0.0434129692832765 0.0356710337994055 0.0434129692832765 0.0395140523157673 0.0356710337994055 0.0356710337994055 0.0356710337994055 0.0318827201729561 0.0318827201729561 0.0471254420949657 0.0245822391978993 0.0358675771247409 0.0395140523157673 0.0471254420949657 0.0471254420949657 0.0281479516154319 0.0395140523157673 0.0317503838561087 0.0395140523157673 0.0473690132393203 0.0356710337994055 0.0395140523157673 0.0395140523157673 0.0511105215281988 0.0320520581113801 0.0506816043134362 0.0247349823321554 0.063425315866987 0.0247349823321554 0.0281479516154319 0.0281479516154319 0.0320520581113801 0.0320520581113801 0.0548908949297106 0.0436657181739453 0.0247349823321554 0.0210526315789474 0.0358675771247409 0.0209256844850064 0.0244656008622237 0.0548908949297106 0.0244656008622237 0.0548908949297106 0.0548908949297106 0.0355117820324006 0.0548908949297106 0.0318827201729561 0.0548908949297106 0.0548908949297106 0.0173199152542373 0.0355117820324006 0.0431981174361272 0.0280419631189196 0.0548908949297106 0.0548908949297106 0.0548908949297106 0.0391784797410426 0.0244656008622237 0.0282906599350883 0.0247349823321554 0 0.058965024890341 0.0551546391752576 0.0280419631189196 0.0551546391752576 0.0245822391978993 0.0247349823321554 0.0587108013937283 0.0548908949297106 0.0318827201729561 0.0355117820324006 0.0356710337994055 0.0281479516154319 0.058965024890341 0.0548908949297106 0.058965024890341 0.058965024890341 0.0628152790056684 0.0355117820324006 0.0506816043134362 0.0317503838561087 0.0508764591809575 0.0548908949297106 0.058965024890341 0.0631001905058124 0.0393273010457613 0.0317503838561087 0.0395140523157673 0.0628152790056684 0.058965024890341 0.058965024890341 0.0631001905058124 0.0548908949297106 0.058965024890341 0.0631001905058124 0.058965024890341 0.0628152790056684 0.059259116787198 0.0669814780854576 0.0631001905058124 0.058965024890341 0.0508764591809575 0.0631001905058124 0.0548908949297106 0.058965024890341 0.0546666837466694 0.0281479516154319 0.0317503838561087 0.0207796391752577 0.0318827201729561 0.058965024890341 0.058965024890341 0.0207796391752577 0.0207796391752577 0.0317503838561087 0.058965024890341 0.0317503838561087 0.0281479516154319 0.0631001905058124 0.058965024890341 0.0551546391752576 0.0355117820324006 0.0317503838561087 0.0281479516154319 0.0138408304498270 0.0320520581113801 0.0282906599350883 0.0282906599350883 0.0245822391978993 0.0245822391978993 0.0281479516154319 0.0320520581113801 0.0245822391978993 0.0245822391978993 0.0282906599350883 0.0281479516154319 0.0282906599350883 0.0245822391978993 0.0245822391978993 0.0209256844850064 0.0174216027874564 0.0282906599350883 0.0138408304498270 0.0282906599350883 0.0318827201729561 0.0356710337994055 0.0281479516154319 0.0318827201729561 0.0355117820324006 0.0356710337994055 0.0395140523157673 0.0282906599350883 0.0318827201729561 0.0281479516154319 0.0431981174361272 0.0281479516154319 0.0317503838561087 0.0393273010457613 0.0356710337994055 0.0281479516154319 0.0318827201729561 0.0281479516154319 0.0355117820324006 0.0355117820324006 0.0244656008622237 0.0356710337994055 0.0320520581113801 0.0393273010457613 0.0434129692832765 0.0356710337994055 0.0355117820324006 0.0355117820324006 0.0356710337994055 0.0281479516154319 0.0318827201729561 0.0356710337994055 0.0281479516154319 0.0356710337994055 0.0318827201729561 0.0356710337994055 0.0395140523157673 0.0395140523157673 0.0431981174361272 0.0356710337994055 0.0355117820324006 0.0393273010457613 0.0356710337994055 0.0356710337994055 0.0434129692832765 0.0431981174361272 0.0243854084060269 0.0355117820324006 0.0356710337994055 0.0395140523157673 0.0281479516154319 0.0355117820324006 0.0395140523157673 0.0395140523157673 0.0244656008622237 0.0395140523157673 0.0431981174361272 0.0282473525697077 0.0355117820324006 0.0281479516154319 0.0356710337994055 0.0393273010457613 0.0244656008622237 0.0355117820324006 0.0281479516154319 0.0281479516154319 0.0281479516154319 0.0395140523157673 0.0317503838561087 0.0317503838561087 0.0317503838561087 0.0434129692832765 0.0318827201729561 0.0317503838561087 0.0281479516154319 0.0395140523157673 0.0356710337994055 0.0283474581453083 0.0356710337994055 0.0393273010457613 0.0281479516154319 0.0318827201729561 0.0356710337994055 0.0281479516154319 0.0281479516154319 0.0318827201729561 0.0283910717311835 0.0318827201729561 0.0281479516154319 0.0281479516154319 0.0356710337994055 0.0395140523157673 0.0244656008622237 0.0318827201729561 0.0282473525697077 0.0281479516154319 0.0318827201729561 0.0318827201729561 0.0244656008622237 0.0434129692832765 0.0318827201729561 0.0318827201729561 0.0356710337994055 0.0356710337994055 0.0356710337994055 0.0395140523157673 0.0318827201729561 0.0356710337994055 0.0281479516154319 0.0318827201729561 0.0355117820324006 0.0281479516154319 0.0434129692832765 0.0395140523157673 0.0318827201729561 0.0356710337994055 0.0281479516154319 0.0318827201729561
E_06 0.0551546391752576 0.0511105215281988 0.0551546391752576 0.0318827201729561 0.0431981174361272 0.0511105215281988 0.055457578948704 0.0318827201729561 0.0473690132393203 0.0281479516154319 0.0318827201729561 0.0356710337994055 0.0513834489880733 0.0356710337994055 0.0473690132393203 0.0513834489880733 0.0434129692832765 0.0281479516154319 0.0318827201729561 0.0473690132393203 0.0471254420949657 0.0471254420949657 0.0511105215281988 0.0395140523157673 0.0471254420949657 0.0471254420949657 0.0434129692832765 0.0318827201729561 0.0355117820324006 0.055457578948704 0.055457578948704 0.0356710337994055 0.0318827201729561 0.0473690132393203 0.0587108013937283 0.0393273010457613 0.0137638807714786 0.0548908949297106 0.0320520581113801 0.0548908949297106 0.0430214982574045 0.0356710337994055 0.0393273010457613 0.0393273010457613 0.0103092783505154 0.0511105215281988 0.0469204152249135 0.0508764591809575 0.0355117820324006 0.0506816043134362 0.0548908949297106 0.00338983050847452 0.0469204152249135 0.00338983050847452 0.00338983050847452 0.0355117820324006 0.00338983050847452 0.0244656008622237 0.00338983050847452 0.00338983050847452 0.0546666837466694 0.0355117820324006 0.0355117820324006 0.0511105215281988 0.00338983050847452 0.00338983050847452 0.00338983050847452 0.0316553975570689 0.0318827201729561 0.0280419631189196 0.0548908949297106 0.058965024890341 0 0.0102565590898537 0.0355117820324006 0.0245822391978993 0.0471254420949657 0.0548908949297106 0.00679695607056374 0.0103092783505154 0.0244656008622237 0.0506816043134362 0.0513834489880733 0.058965024890341 0 0.00338983050847452 0.0103092783505154 0.00338983050847452 0.0137638807714786 0.0280419631189196 0.0207796391752577 0.0511105215281988 0.0281479516154319 0.00338983050847452 0.00682593856655289 0.00338983050847452 0.0173199152542373 0.0245822391978993 0.0318827201729561 0.00338410444342641 0 0 0.00338983050847452 0.00338983050847452 0.00682593856655289 0.00338983050847452 0.00682593856655289 0.0102565590898537 0.0137638807714786 0.00679695607056374 0.00338983050847452 0 0.00682593856655289 0.00338983050847452 0.00338983050847452 0 0.0102565590898537 0.0281479516154319 0.0628152790056684 0.0431981174361272 0.0318827201729561 0 0 0.0431981174361272 0.0431981174361272 0.0628152790056684 0 0.0317503838561087 0.0281479516154319 0.00338983050847452 0 0.0102565590898537 0.0355117820324006 0.0628152790056684 0.0281479516154319 0.058965024890341 0.0551546391752576 0.0511105215281988 0.0511105215281988 0.063425315866987 0.0471254420949657 0.0513834489880733 0.063425315866987 0.063425315866987 0.0471254420949657 0.0511105215281988 0.0513834489880733 0.0511105215281988 0.063425315866987 0.0551546391752576 0.0511105215281988 0.0631001905058124 0.0511105215281988 0.058965024890341 0.0511105215281988 0.0758859324662928 0.055457578948704 0.055457578948704 0.0473690132393203 0.0719485323050286 0.0637903277738425 0.0680517525532385 0.0676546391752577 0.0395140523157673 0.0434129692832765 0.080736034524095 0.0434129692832765 0.0676546391752577 0.0719485323050286 0.055457578948704 0.0595927445641753 0.0595927445641753 0.055457578948704 0.0669814780854576 0.063425315866987 0.0473690132393203 0.0637903277738425 0.0676546391752577 0.0676546391752577 0.0434129692832765 0.0595927445641753 0.0511105215281988 0.0669814780854576 0.0680517525532385 0.0637903277738425 0.0595927445641753 0.0723784865246557 0.055457578948704 0.0637903277738425 0.0680517525532385 0.0637903277738425 0.0680517525532385 0.0680517525532385 0.0719485323050286 0.0637903277738425 0.0719485323050286 0.0763084853291038 0.0637903277738425 0.0637903277738425 0.0723784865246557 0.0719485323050286 0.0476507976071784 0.0719485323050286 0.0637903277738425 0.0680517525532385 0.0434129692832765 0.0719485323050286 0.0680517525532385 0.0680517525532385 0.0473690132393203 0.0680517525532385 0.080736034524095 0.0640307181403073 0.0719485323050286 0.0637903277738425 0.0637903277738425 0.0763084853291038 0.0513834489880733 0.0719485323050286 0.0637903277738425 0.0637903277738425 0.0637903277738425 0.0680517525532385 0.0676546391752577 0.0676546391752577 0.0676546391752577 0.0812339809564282 0.0595927445641753 0.0676546391752577 0.0637903277738425 0.0680517525532385 0.0637903277738425 0.0558708830456774 0.0680517525532385 0.0763084853291038 0.055457578948704 0.0595927445641753 0.055457578948704 0.0513834489880733 0.0473690132393203 0.0513834489880733 0.0475423045930702 0.0434129692832765 0.0473690132393203 0.0637903277738425 0.0723784865246557 0.0680517525532385 0.0513834489880733 0.0595927445641753 0.0435706429357064 0.055457578948704 0.0513834489880733 0.0513834489880733 0.0513834489880733 0.0637903277738425 0.0595927445641753 0.0513834489880733 0.0513834489880733 0.0473690132393203 0.055457578948704 0.0513834489880733 0.0395140523157673 0.0513834489880733 0.0637903277738425 0.0473690132393203 0.0719485323050286 0.0434129692832765 0.0637903277738425 0.0595927445641753 0.0395140523157673 0.0473690132393203 0.0434129692832765 0.055457578948704
E_07 0.058965024890341 0.0548908949297106 0.058965024890341 0.0355117820324006 0.0469204152249135 0.0548908949297106 0.059259116787198 0.0355117820324006 0.0511105215281988 0.0317503838561087 0.0355117820324006 0.0393273010457613 0.0551546391752576 0.0393273010457613 0.0511105215281988 0.0551546391752576 0.0471254420949657 0.0317503838561087 0.0355117820324006 0.0511105215281988 0.0508764591809575 0.0434129692832765 0.0473690132393203 0.0431981174361272 0.0508764591809575 0.0508764591809575 0.0471254420949657 0.0355117820324006 0.0391784797410426 0.059259116787198 0.059259116787198 0.0393273010457613 0.0355117820324006 0.0511105215281988 0.0625709254549013 0.0356710337994055 0.0172537997331035 0.0511105215281988 0.0356710337994055 0.0511105215281988 0.0393273010457613 0.0393273010457613 0.0356710337994055 0.0356710337994055 0.0137638807714786 0.0473690132393203 0.0431981174361272 0.0471254420949657 0.0318827201729561 0.0469204152249135 0.0511105215281988 0.00679695607056374 0.0431981174361272 0.00679695607056374 0.00679695607056374 0.0391784797410426 0.00679695607056374 0.0209256844850064 0.00679695607056374 0.00679695607056374 0.0508764591809575 0.0391784797410426 0.0391784797410426 0.0548908949297106 0.00679695607056374 0.00679695607056374 0.00679695607056374 0.0280419631189196 0.0282906599350883 0.0244656008622237 0.0511105215281988 0.0551546391752576 0.0102565590898537 0 0.0318827201729561 0.0281479516154319 0.0434129692832765 0.0511105215281988 0.0102389078498293 0.0137638807714786 0.0209256844850064 0.0469204152249135 0.0551546391752576 0.0551546391752576 0.0102565590898537 0.0137638807714786 0.0137638807714786 0.0137638807714786 0.0172537997331035 0.0244656008622237 0.02434201801237 0.0473690132393203 0.0317503838561087 0.00679695607056374 0.0102565590898537 0.0137638807714786 0.0208345720707328 0.0281479516154319 0.0282906599350883 0.0137222476337919 0.0102565590898537 0.0102565590898537 0.0137638807714786 0.00679695607056374 0.0102565590898537 0.0137638807714786 0.0102565590898537 0.0137222476337919 0.0103092783505154 0.0172537997331035 0.0137638807714786 0.0102565590898537 0.0102565590898537 0.0137638807714786 0.00679695607056374 0.0102565590898537 0.0137222476337919 0.0245822391978993 0.058965024890341 0.0395140523157673 0.0282906599350883 0.0102565590898537 0.0102565590898537 0.0395140523157673 0.0395140523157673 0.058965024890341 0.0102565590898537 0.0281479516154319 0.0245822391978993 0.0137638807714786 0.0102565590898537 0.00682593856655289 0.0318827201729561 0.058965024890341 0.0245822391978993 0.0551546391752576 0.0513834489880733 0.0473690132393203 0.0473690132393203 0.0595927445641753 0.0434129692832765 0.0476507976071784 0.0595927445641753 0.0595927445641753 0.0434129692832765 0.0473690132393203 0.0476507976071784 0.0473690132393203 0.0595927445641753 0.0513834489880733 0.0473690132393203 0.059259116787198 0.0473690132393203 0.0551546391752576 0.0473690132393203 0.0719485323050286 0.0516949152542373 0.0516949152542373 0.0436657181739453 0.0680517525532385 0.0599655919459665 0.0641949152542373 0.0637903277738425 0.0358675771247409 0.0397383935151069 0.0847414268980653 0.0397383935151069 0.0637903277738425 0.0680517525532385 0.0516949152542373 0.0557993928661775 0.0557993928661775 0.0516949152542373 0.0631001905058124 0.0595927445641753 0.0436657181739453 0.0599655919459665 0.0637903277738425 0.0637903277738425 0.0397383935151069 0.0557993928661775 0.0473690132393203 0.0631001905058124 0.0641949152542373 0.0599655919459665 0.0557993928661775 0.0684888083840083 0.0516949152542373 0.0599655919459665 0.0641949152542373 0.0599655919459665 0.0641949152542373 0.0641949152542373 0.0680517525532385 0.0599655919459665 0.0680517525532385 0.0723784865246557 0.0599655919459665 0.0599655919459665 0.0684888083840083 0.0680517525532385 0.0513834489880733 0.0680517525532385 0.0599655919459665 0.0641949152542373 0.0397383935151069 0.0680517525532385 0.0641949152542373 0.0641949152542373 0.0436657181739453 0.0641949152542373 0.0767720426423497 0.0601912463098446 0.0680517525532385 0.0599655919459665 0.0599655919459665 0.0723784865246557 0.0476507976071784 0.0680517525532385 0.0599655919459665 0.0599655919459665 0.0599655919459665 0.0641949152542373 0.0637903277738425 0.0637903277738425 0.0637903277738425 0.0772763106030745 0.0557993928661775 0.0637903277738425 0.0599655919459665 0.0641949152542373 0.0599655919459665 0.0520796189699964 0.0641949152542373 0.0723784865246557 0.0516949152542373 0.0557993928661775 0.0516949152542373 0.0476507976071784 0.0436657181739453 0.0476507976071784 0.0438252223966511 0.0397383935151069 0.0436657181739453 0.0599655919459665 0.0684888083840083 0.0641949152542373 0.0476507976071784 0.0557993928661775 0.039882498453927 0.0516949152542373 0.0476507976071784 0.0476507976071784 0.0476507976071784 0.0599655919459665 0.0557993928661775 0.0476507976071784 0.0476507976071784 0.0436657181739453 0.0516949152542373 0.0476507976071784 0.0358675771247409 0.0476507976071784 0.0599655919459665 0.0436657181739453 0.0680517525532385 0.0397383935151069 0.0599655919459665 0.0557993928661775 0.0358675771247409 0.0436657181739453 0.0397383935151069 0.0516949152542373
E_08 0.0548908949297106 0.0508764591809575 0.0548908949297106 0.0393273010457613 0.0508764591809575 0.058965024890341 0.0471254420949657 0.0393273010457613 0.0471254420949657 0.0355117820324006 0.0393273010457613 0.0431981174361272 0.0431981174361272 0.0431981174361272 0.0471254420949657 0.0431981174361272 0.0431981174361272 0.0355117820324006 0.0317503838561087 0.0471254420949657 0.0548908949297106 0.0318827201729561 0.0434129692832765 0.0393273010457613 0.0548908949297106 0.0469204152249135 0.0355117820324006 0.0393273010457613 0.0391784797410426 0.0471254420949657 0.0511105215281988 0.0355117820324006 0.0393273010457613 0.0431981174361272 0.0584967954942708 0.0318827201729561 0.0353901661145932 0.0317503838561087 0.0631001905058124 0.0317503838561087 0.0280419631189196 0.0280419631189196 0.0318827201729561 0.0395140523157673 0.0393273010457613 0.0513834489880733 0.0393273010457613 0.0355117820324006 0.0356710337994055 0.0279730468038609 0.0317503838561087 0.0317503838561087 0.0243854084060269 0.0317503838561087 0.0317503838561087 0.0427843803056028 0.0317503838561087 0.0173199152542373 0.0317503838561087 0.0317503838561087 0.0316553975570689 0.0427843803056028 0.0505263157894738 0.0353901661145932 0.0317503838561087 0.0317503838561087 0.0317503838561087 0.0102565590898537 0.0173199152542373 0.0208345720707328 0.0317503838561087 0.0280419631189196 0.0355117820324006 0.0318827201729561 0 0.0548908949297106 0.0318827201729561 0.0317503838561087 0.0353901661145932 0.0393273010457613 0.0102565590898537 0.0281479516154319 0.0511105215281988 0.0280419631189196 0.0355117820324006 0.0317503838561087 0.0355117820324006 0.0393273010457613 0.0391784797410426 0.0138408304498270 0.0353901661145932 0.0284697508896797 0.0506816043134362 0.0317503838561087 0.0355117820324006 0.0393273010457613 0.0391784797410426 0.0172537997331035 0.0320520581113801 0.0391784797410426 0.0355117820324006 0.0355117820324006 0.0393273010457613 0.0317503838561087 0.0355117820324006 0.0393273010457613 0.0355117820324006 0.0391784797410426 0.0356710337994055 0.0430214982574045 0.0393273010457613 0.0355117820324006 0.0355117820324006 0.0393273010457613 0.0317503838561087 0.0355117820324006 0.0391784797410426 0.0209256844850064 0.0318827201729561 0.0208345720707328 0.0245822391978993 0.0355117820324006 0.0355117820324006 0.0208345720707328 0.0208345720707328 0.0318827201729561 0.0355117820324006 0.0244656008622237 0.0209256844850064 0.0393273010457613 0.0355117820324006 0.0318827201729561 0.0281479516154319 0.0318827201729561 0.0209256844850064 0.0355117820324006 0.0473690132393203 0.0434129692832765 0.0434129692832765 0.0395140523157673 0.0395140523157673 0.0358675771247409 0.055457578948704 0.0395140523157673 0.0395140523157673 0.0434129692832765 0.0358675771247409 0.0434129692832765 0.0395140523157673 0.0473690132393203 0.0434129692832765 0.0393273010457613 0.0434129692832765 0.0355117820324006 0.0434129692832765 0.0511105215281988 0.0476507976071784 0.0397383935151069 0.0320520581113801 0.0473690132393203 0.0476507976071784 0.0516949152542373 0.0434129692832765 0.0320520581113801 0.0282906599350883 0.0631001905058124 0.0282906599350883 0.0434129692832765 0.0513834489880733 0.0397383935151069 0.0436657181739453 0.0436657181739453 0.0397383935151069 0.0508764591809575 0.0395140523157673 0.0245822391978993 0.0397383935151069 0.0434129692832765 0.0434129692832765 0.0282906599350883 0.0436657181739453 0.0356710337994055 0.0508764591809575 0.0436657181739453 0.0397383935151069 0.0436657181739453 0.0476507976071784 0.0397383935151069 0.0476507976071784 0.0436657181739453 0.0476507976071784 0.0516949152542373 0.0516949152542373 0.055457578948704 0.0476507976071784 0.0473690132393203 0.0513834489880733 0.0476507976071784 0.0476507976071784 0.0557993928661775 0.055457578948704 0.0318827201729561 0.0473690132393203 0.0476507976071784 0.0516949152542373 0.0282906599350883 0.0473690132393203 0.0516949152542373 0.0516949152542373 0.0245822391978993 0.0516949152542373 0.055457578948704 0.039882498453927 0.0473690132393203 0.0397383935151069 0.0476507976071784 0.0513834489880733 0.0282906599350883 0.0473690132393203 0.0397383935151069 0.0397383935151069 0.0397383935151069 0.0516949152542373 0.0434129692832765 0.0434129692832765 0.0434129692832765 0.0557993928661775 0.0436657181739453 0.0434129692832765 0.0397383935151069 0.0516949152542373 0.0476507976071784 0.04002765252485 0.0476507976071784 0.0513834489880733 0.0320520581113801 0.0358675771247409 0.0397383935151069 0.0358675771247409 0.0320520581113801 0.0358675771247409 0.0321666300928973 0.0358675771247409 0.0320520581113801 0.0397383935151069 0.0476507976071784 0.0436657181739453 0.0282906599350883 0.0358675771247409 0.0283910717311835 0.0320520581113801 0.0358675771247409 0.0358675771247409 0.0282906599350883 0.0557993928661775 0.0436657181739453 0.0358675771247409 0.0358675771247409 0.0397383935151069 0.0397383935151069 0.0436657181739453 0.0320520581113801 0.0358675771247409 0.0397383935151069 0.0320520581113801 0.0473690132393203 0.0282906599350883 0.0557993928661775 0.0436657181739453 0.0320520581113801 0.0397383935151069 0.0282906599350883 0.0320520581113801
E_09 0.0356710337994055 0.0318827201729561 0.0513834489880733 0.0209256844850064 0.0244656008622237 0.0318827201729561 0.0358675771247409 0.0209256844850064 0.0358675771247409 0.0245822391978993 0.0209256844850064 0.0173199152542373 0.0397383935151069 0.0173199152542373 0.0358675771247409 0.0320520581113801 0.0320520581113801 0.0173199152542373 0.0282906599350883 0.0358675771247409 0.0356710337994055 0.0356710337994055 0.0318827201729561 0.0282906599350883 0.0356710337994055 0.0356710337994055 0.0320520581113801 0.0209256844850064 0.0318827201729561 0.0358675771247409 0.0436657181739453 0.0245822391978993 0.0209256844850064 0.0358675771247409 0.0391784797410426 0.0208345720707328 0.0244656008622237 0.0355117820324006 0.0138408304498270 0.0355117820324006 0.0546666837466694 0.0245822391978993 0.0208345720707328 0.0356710337994055 0.0209256844850064 0.0318827201729561 0.0431981174361272 0.0471254420949657 0.0172537997331035 0.0469204152249135 0.0587108013937283 0.0209256844850064 0.0587108013937283 0.0209256844850064 0.0209256844850064 0.0318827201729561 0.0209256844850064 0.0431981174361272 0.0209256844850064 0.0209256844850064 0.0508764591809575 0.0318827201729561 0.0318827201729561 0.0548908949297106 0.0209256844850064 0.0209256844850064 0.0209256844850064 0.0506816043134362 0.0431981174361272 0.0391784797410426 0.0355117820324006 0.0551546391752576 0.0245822391978993 0.0281479516154319 0.0548908949297106 0 0.0281479516154319 0.0355117820324006 0.0244656008622237 0.0209256844850064 0.0431981174361272 0.0316553975570689 0.0245822391978993 0.0712108013937283 0.0245822391978993 0.0282906599350883 0.0209256844850064 0.0245822391978993 0.0244656008622237 0.0391784797410426 0.0391784797410426 0.0353901661145932 0.0173199152542373 0.0209256844850064 0.0245822391978993 0.0282906599350883 0.0210526315789474 0.0356710337994055 0.0431981174361272 0.0281479516154319 0.0245822391978993 0.0245822391978993 0.0282906599350883 0.0209256844850064 0.0245822391978993 0.0282906599350883 0.0245822391978993 0.0281479516154319 0.0318827201729561 0.0318827201729561 0.0282906599350883 0.0245822391978993 0.0245822391978993 0.0282906599350883 0.0209256844850064 0.0245822391978993 0.0281479516154319 0.0393273010457613 0.0430214982574045 0.0548908949297106 0.0431981174361272 0.0245822391978993 0.0245822391978993 0.0548908949297106 0.0548908949297106 0.0430214982574045 0.0245822391978993 0.0430214982574045 0.0393273010457613 0.0282906599350883 0.0245822391978993 0.0281479516154319 0.0469204152249135 0.0508764591809575 0.0393273010457613 0.0471254420949657 0.0356710337994055 0.0318827201729561 0.0318827201729561 0.0434129692832765 0.0356710337994055 0.0471254420949657 0.0595927445641753 0.0434129692832765 0.0356710337994055 0.0318827201729561 0.0471254420949657 0.0318827201729561 0.0434129692832765 0.0513834489880733 0.0473690132393203 0.0511105215281988 0.0318827201729561 0.0471254420949657 0.0318827201729561 0.0669814780854576 0.0393273010457613 0.0471254420949657 0.059259116787198 0.0631001905058124 0.0471254420949657 0.0511105215281988 0.0473690132393203 0.0511105215281988 0.0551546391752576 0.0715591984948755 0.0551546391752576 0.058965024890341 0.0631001905058124 0.0551546391752576 0.0511105215281988 0.0511105215281988 0.0393273010457613 0.0548908949297106 0.0715591984948755 0.059259116787198 0.063425315866987 0.058965024890341 0.0758859324662928 0.0471254420949657 0.0551546391752576 0.0631001905058124 0.0548908949297106 0.063425315866987 0.0471254420949657 0.0511105215281988 0.063425315866987 0.0471254420949657 0.0471254420949657 0.0511105215281988 0.0471254420949657 0.0511105215281988 0.0511105215281988 0.0548908949297106 0.0471254420949657 0.0548908949297106 0.058965024890341 0.0471254420949657 0.0471254420949657 0.0551546391752576 0.0548908949297106 0.0513834489880733 0.0548908949297106 0.0471254420949657 0.0511105215281988 0.0551546391752576 0.0548908949297106 0.0511105215281988 0.0511105215281988 0.059259116787198 0.0511105215281988 0.0631001905058124 0.0472969559176455 0.0548908949297106 0.0551546391752576 0.0471254420949657 0.058965024890341 0.059259116787198 0.0548908949297106 0.0551546391752576 0.0551546391752576 0.0551546391752576 0.0511105215281988 0.058965024890341 0.058965024890341 0.058965024890341 0.063425315866987 0.0511105215281988 0.058965024890341 0.0551546391752576 0.0511105215281988 0.0471254420949657 0.0474697231833909 0.059259116787198 0.058965024890341 0.063425315866987 0.0676546391752577 0.063425315866987 0.0551546391752576 0.0551546391752576 0.059259116787198 0.0556634635043959 0.0511105215281988 0.0551546391752576 0.0551546391752576 0.0551546391752576 0.0676546391752577 0.059259116787198 0.0676546391752577 0.0553582873990515 0.063425315866987 0.059259116787198 0.059259116787198 0.059259116787198 0.0551546391752576 0.0511105215281988 0.059259116787198 0.063425315866987 0.0551546391752576 0.063425315866987 0.059259116787198 0.0511105215281988 0.063425315866987 0.0551546391752576 0.059259116787198 0.0548908949297106 0.0551546391752576 0.0471254420949657 0.0676546391752577 0.0511105215281988 0.0551546391752576 0.0551546391752576 0.059259116787198
E_10 0.0281479516154319 0.0244656008622237 0.0513834489880733 0.0282906599350883 0.0318827201729561 0.0395140523157673 0.0209256844850064 0.0282906599350883 0.0282906599350883 0.0245822391978993 0.0282906599350883 0.0245822391978993 0.0320520581113801 0.0245822391978993 0.0282906599350883 0.0173199152542373 0.0320520581113801 0.0245822391978993 0.0282906599350883 0.0282906599350883 0.0356710337994055 0.0138408304498270 0.0174216027874564 0.0358675771247409 0.0281479516154319 0.0434129692832765 0.0245822391978993 0.0282906599350883 0.0244656008622237 0.0282906599350883 0.0358675771247409 0.0320520581113801 0.0282906599350883 0.0282906599350883 0.0391784797410426 0.00682593856655289 0.0391784797410426 0.0209256844850064 0.0356710337994055 0.0209256844850064 0.0393273010457613 0.0173199152542373 0.00682593856655289 0.0210526315789474 0.0431981174361272 0.0174216027874564 0.0282906599350883 0.0245822391978993 0.0103092783505154 0.0318827201729561 0.0355117820324006 0.0431981174361272 0.0355117820324006 0.0431981174361272 0.0431981174361272 0.0469204152249135 0.0431981174361272 0.0209256844850064 0.0431981174361272 0.0431981174361272 0.0281479516154319 0.0469204152249135 0.0548908949297106 0.0391784797410426 0.0431981174361272 0.0431981174361272 0.0431981174361272 0.0280419631189196 0.0137638807714786 0.0244656008622237 0.0209256844850064 0.0245822391978993 0.0471254420949657 0.0434129692832765 0.0318827201729561 0.0281479516154319 0 0.0209256844850064 0.0469204152249135 0.0431981174361272 0.0209256844850064 0.0102389078498293 0.0173199152542373 0.0393273010457613 0.0471254420949657 0.0431981174361272 0.0393273010457613 0.0471254420949657 0.0430214982574045 0.0244656008622237 0.0469204152249135 0.0137222476337919 0.0317503838561087 0.0431981174361272 0.0471254420949657 0.0511105215281988 0.0356710337994055 0.0281479516154319 0.0358675771247409 0.0508764591809575 0.0471254420949657 0.0471254420949657 0.0511105215281988 0.0431981174361272 0.0471254420949657 0.0511105215281988 0.0471254420949657 0.0508764591809575 0.0473690132393203 0.0548908949297106 0.0511105215281988 0.0471254420949657 0.0471254420949657 0.0511105215281988 0.0431981174361272 0.0471254420949657 0.0508764591809575 0.0245822391978993 0.0137222476337919 0.0244656008622237 0.0282906599350883 0.0471254420949657 0.0471254420949657 0.0244656008622237 0.0244656008622237 0.0137222476337919 0.0471254420949657 0.0281479516154319 0.0245822391978993 0.0511105215281988 0.0471254420949657 0.0434129692832765 0.0318827201729561 0.0208345720707328 0.0245822391978993 0.0173199152542373 0.0138408304498270 0.0103092783505154 0.0103092783505154 0.0138408304498270 0.0138408304498270 0.0173199152542373 0.0361010830324910 0.0138408304498270 0.0138408304498270 0.0103092783505154 0.0173199152542373 0.0103092783505154 0.0138408304498270 0.0284697508896797 0.0247349823321554 0.0209256844850064 0.0103092783505154 0.0173199152542373 0.0103092783505154 0.0431981174361272 0.0173199152542373 0.0173199152542373 0.0282906599350883 0.0318827201729561 0.0173199152542373 0.0209256844850064 0.0174216027874564 0.0282906599350883 0.0245822391978993 0.0548908949297106 0.0245822391978993 0.0281479516154319 0.0356710337994055 0.0245822391978993 0.0282906599350883 0.0282906599350883 0.0173199152542373 0.0244656008622237 0.0395140523157673 0.0282906599350883 0.0320520581113801 0.0281479516154319 0.0434129692832765 0.0245822391978993 0.0245822391978993 0.0318827201729561 0.0244656008622237 0.0320520581113801 0.0173199152542373 0.0282906599350883 0.0320520581113801 0.0245822391978993 0.0173199152542373 0.0209256844850064 0.0173199152542373 0.0209256844850064 0.0209256844850064 0.0244656008622237 0.0173199152542373 0.0244656008622237 0.0281479516154319 0.0173199152542373 0.0173199152542373 0.0245822391978993 0.0244656008622237 0.0281479516154319 0.0244656008622237 0.0173199152542373 0.0209256844850064 0.0245822391978993 0.0244656008622237 0.0209256844850064 0.0209256844850064 0.0282906599350883 0.0209256844850064 0.0318827201729561 0.0173801227808197 0.0244656008622237 0.0245822391978993 0.0173199152542373 0.0281479516154319 0.0282906599350883 0.0244656008622237 0.0245822391978993 0.0245822391978993 0.0245822391978993 0.0209256844850064 0.0281479516154319 0.0281479516154319 0.0281479516154319 0.0320520581113801 0.0209256844850064 0.0281479516154319 0.0245822391978993 0.0209256844850064 0.0173199152542373 0.0247561300317092 0.0320520581113801 0.0281479516154319 0.0320520581113801 0.0358675771247409 0.0320520581113801 0.0245822391978993 0.0245822391978993 0.0282906599350883 0.0248226950354610 0.0282906599350883 0.0245822391978993 0.0245822391978993 0.0245822391978993 0.0358675771247409 0.0282906599350883 0.0358675771247409 0.0246688781519675 0.0320520581113801 0.0282906599350883 0.0282906599350883 0.0282906599350883 0.0320520581113801 0.0282906599350883 0.0358675771247409 0.0397383935151069 0.0320520581113801 0.0397383935151069 0.0358675771247409 0.0282906599350883 0.0397383935151069 0.0245822391978993 0.0358675771247409 0.0244656008622237 0.0320520581113801 0.0245822391978993 0.0436657181739453 0.0358675771247409 0.0320520581113801 0.0320520581113801 0.0282906599350883
[truncated: 1,004,245 more chars]
