# Supplementary material for: Inferring within-patient HIV-1 evolutionary dynamics under anti-HIV therapy using serial virus samples with vSPA
Source: BMC Bioinformatics. 2009 Oct 29;10:360. doi: 10.1186/1471-2105-10-360 (PMC2776027; doi:10.1186/1471-2105-10-360)
Supplement: Additional file 5 — The vSPA programs and four datasets analyzed in this study. The programs developed to carry out the vSPA algorithm and four datasets analyzed in this study and are included in this ZIP file. [file 1471-2105-10-360-S5.zip › vSPA/Output_example/matrix/E.txt]

E_01 E_02 E_03 E_04 E_05 E_06 E_07 E_08 E_09 E_10 E_11 E_12 E_14 E_15 E_16 E_18
E_01 1 1 1 0 0 0 0 1 0 0 0 0 0 1 0 0
E_02 1 1 1 0 0 0 0 1 0 1 0 0 0 1 0 0
E_03 1 1 1 0 0 0 0 1 0 0 0 0 0 1 0 0
E_04 0 0 0 1 1 0 0 0 0 1 1 0 0 0 1 0
E_05 0 0 0 1 1 0 0 0 0 1 1 0 0 0 0 0
E_06 0 0 0 0 0 1 1 0 1 0 0 1 1 0 0 0
E_07 0 0 0 0 0 1 1 0 1 0 0 1 1 0 0 0
E_08 1 1 1 0 0 0 0 1 0 0 0 0 0 1 0 0
E_09 0 0 0 0 0 1 1 0 1 0 0 1 1 0 0 0
E_10 0 1 0 1 1 0 0 0 0 1 1 0 0 0 1 1
E_11 0 0 0 1 1 0 0 0 0 1 1 0 0 0 1 0
E_12 0 0 0 0 0 1 1 0 1 0 0 1 1 0 0 0
E_14 0 0 0 0 0 1 1 0 1 0 0 1 1 0 0 0
E_15 1 1 1 0 0 0 0 1 0 0 0 0 0 1 0 0
E_16 0 0 0 1 0 0 0 0 0 1 1 0 0 0 1 1
E_18 0 0 0 0 0 0 0 0 0 1 0 0 0 0 1 1
