# Supplementary material for: Inferring within-patient HIV-1 evolutionary dynamics under anti-HIV therapy using serial virus samples with vSPA
Source: BMC Bioinformatics. 2009 Oct 29;10:360. doi: 10.1186/1471-2105-10-360 (PMC2776027; doi:10.1186/1471-2105-10-360)
Supplement: Additional file 5 — The vSPA programs and four datasets analyzed in this study. The programs developed to carry out the vSPA algorithm and four datasets analyzed in this study and are included in this ZIP file. [file 1471-2105-10-360-S5.zip › vSPA/Output_example/matrix/F.txt]

F_01 F_02 F_03 F_04 F_05 F_06 F_07 F_08 F_09 F_10 F_11 F_12 F_13 F_14 F_15 F_16 F_18 F_19 F_20
F_01 1 0 0 0 0 0 0 0 0 0 0 0 0 0 0 0 0 0 0
F_02 0 1 1 1 1 1 0 1 0 0 1 1 1 1 0 0 1 1 1
F_03 0 1 1 1 1 1 0 1 0 0 1 1 1 1 0 0 1 1 1
F_04 0 1 1 1 1 1 0 1 0 1 1 1 1 1 0 0 1 1 1
F_05 0 1 1 1 1 1 0 1 0 0 1 1 1 1 0 0 1 1 1
F_06 0 1 1 1 1 1 0 1 0 0 1 1 1 1 0 0 1 1 1
F_07 0 0 0 0 0 0 1 0 0 0 0 0 0 0 1 1 0 0 0
F_08 0 1 1 1 1 1 0 1 0 0 1 1 1 1 0 0 1 1 1
F_09 0 0 0 0 0 0 0 0 1 0 0 0 0 0 0 0 0 0 0
F_10 0 0 0 1 0 0 0 0 0 1 0 0 0 1 0 0 0 0 0
F_11 0 1 1 1 1 1 0 1 0 0 1 1 1 1 0 0 1 1 1
F_12 0 1 1 1 1 1 0 1 0 0 1 1 1 1 0 0 1 1 1
F_13 0 1 1 1 1 1 0 1 0 0 1 1 1 1 0 0 1 1 1
F_14 0 1 1 1 1 1 0 1 0 1 1 1 1 1 0 0 1 1 1
F_15 0 0 0 0 0 0 1 0 0 0 0 0 0 0 1 0 0 0 0
F_16 0 0 0 0 0 0 1 0 0 0 0 0 0 0 0 1 0 0 0
F_18 0 1 1 1 1 1 0 1 0 0 1 1 1 1 0 0 1 1 1
F_19 0 1 1 1 1 1 0 1 0 0 1 1 1 1 0 0 1 1 1
F_20 0 1 1 1 1 1 0 1 0 0 1 1 1 1 0 0 1 1 1
