# Supplementary material for: Inferring within-patient HIV-1 evolutionary dynamics under anti-HIV therapy using serial virus samples with vSPA
Source: BMC Bioinformatics. 2009 Oct 29;10:360. doi: 10.1186/1471-2105-10-360 (PMC2776027; doi:10.1186/1471-2105-10-360)
Supplement: Additional file 5 — The vSPA programs and four datasets analyzed in this study. The programs developed to carry out the vSPA algorithm and four datasets analyzed in this study and are included in this ZIP file. [file 1471-2105-10-360-S5.zip › vSPA/Output_example/matrix/G.txt]

G_01 G_02 G_03 G_04 G_05 G_06 G_07 G_08 G_09 G_10 G_11 G_12 G_13 G_14 G_15
G_01 1 1 1 1 1 1 1 1 1 1 1 1 1 1 1
G_02 1 1 1 1 1 1 1 1 1 1 1 1 1 1 1
G_03 1 1 1 1 1 1 1 1 1 1 1 1 1 1 1
G_04 1 1 1 1 1 1 1 1 1 1 1 1 1 1 1
G_05 1 1 1 1 1 1 1 1 1 1 1 1 1 1 1
G_06 1 1 1 1 1 1 1 1 1 1 1 1 1 1 1
G_07 1 1 1 1 1 1 1 1 1 1 1 1 1 1 1
G_08 1 1 1 1 1 1 1 1 1 1 1 1 1 1 1
G_09 1 1 1 1 1 1 1 1 1 1 1 1 1 1 1
G_10 1 1 1 1 1 1 1 1 1 1 1 1 1 1 1
G_11 1 1 1 1 1 1 1 1 1 1 1 1 1 1 1
G_12 1 1 1 1 1 1 1 1 1 1 1 1 1 1 1
G_13 1 1 1 1 1 1 1 1 1 1 1 1 1 1 1
G_14 1 1 1 1 1 1 1 1 1 1 1 1 1 1 1
G_15 1 1 1 1 1 1 1 1 1 1 1 1 1 1 1
