# Supplementary material for: Inferring within-patient HIV-1 evolutionary dynamics under anti-HIV therapy using serial virus samples with vSPA
Source: BMC Bioinformatics. 2009 Oct 29;10:360. doi: 10.1186/1471-2105-10-360 (PMC2776027; doi:10.1186/1471-2105-10-360)
Supplement: Additional file 5 — The vSPA programs and four datasets analyzed in this study. The programs developed to carry out the vSPA algorithm and four datasets analyzed in this study and are included in this ZIP file. [file 1471-2105-10-360-S5.zip › vSPA/Output_example/matrix/H.txt]

H_01 H_02 H_03 H_04 H_05 H_06 H_07 H_08 H_09 H_10 H_12 H_13 H_14 H_15 H_16 H_17 H_18 H_19
H_01 1 0 1 1 0 0 1 1 0 0 1 1 0 0 0 1 0 1
H_02 0 1 0 0 0 0 0 0 1 0 0 0 0 0 0 0 1 0
H_03 1 0 1 1 0 0 1 1 0 0 1 1 0 0 0 1 1 1
H_04 1 0 1 1 0 0 1 1 0 0 1 1 0 0 0 1 0 1
H_05 0 0 0 0 1 1 0 0 0 1 0 0 1 1 1 0 0 0
H_06 0 0 0 0 1 1 0 0 0 1 0 0 1 1 1 0 0 0
H_07 1 0 1 1 0 0 1 1 0 0 1 1 0 0 0 1 1 1
H_08 1 0 1 1 0 0 1 1 0 0 1 1 0 0 0 1 1 1
H_09 0 1 0 0 0 0 0 0 1 0 0 0 0 0 0 0 1 0
H_10 0 0 0 0 1 1 0 0 0 1 0 0 1 1 1 0 0 0
H_12 1 0 1 1 0 0 1 1 0 0 1 1 0 0 0 1 0 1
H_13 1 0 1 1 0 0 1 1 0 0 1 1 0 0 0 1 0 1
H_14 0 0 0 0 1 1 0 0 0 1 0 0 1 1 1 0 0 0
H_15 0 0 0 0 1 1 0 0 0 1 0 0 1 1 1 0 0 0
H_16 0 0 0 0 1 1 0 0 0 1 0 0 1 1 1 0 0 0
H_17 1 0 1 1 0 0 1 1 0 0 1 1 0 0 0 1 0 1
H_18 0 1 1 0 0 0 1 1 1 0 0 0 0 0 0 0 1 0
H_19 1 0 1 1 0 0 1 1 0 0 1 1 0 0 0 1 0 1
