# Supplementary material for: Inferring within-patient HIV-1 evolutionary dynamics under anti-HIV therapy using serial virus samples with vSPA
Source: BMC Bioinformatics. 2009 Oct 29;10:360. doi: 10.1186/1471-2105-10-360 (PMC2776027; doi:10.1186/1471-2105-10-360)
Supplement: Additional file 5 — The vSPA programs and four datasets analyzed in this study. The programs developed to carry out the vSPA algorithm and four datasets analyzed in this study and are included in this ZIP file. [file 1471-2105-10-360-S5.zip › vSPA/Output_example/matrix/I.txt]

I_01 I_02 I_04 I_05 I_06 I_07 I_08 I_09 I_10 I_11 I_12 I_13 I_14 I_15 I_16 I_17 I_18 I_19 I_20 I_21
I_01 1 1 1 1 1 1 1 1 1 1 1 1 1 1 1 1 1 1 1 1
I_02 1 1 1 1 1 1 1 1 1 1 1 1 1 1 1 1 1 1 1 1
I_04 1 1 1 1 1 1 1 1 1 1 1 1 1 1 1 1 1 1 1 1
I_05 1 1 1 1 1 1 1 1 1 1 1 1 1 1 1 1 1 1 1 1
I_06 1 1 1 1 1 1 1 1 1 1 1 1 1 1 1 1 1 1 1 1
I_07 1 1 1 1 1 1 1 1 1 1 1 1 1 1 1 1 1 1 1 1
I_08 1 1 1 1 1 1 1 1 1 1 1 1 1 1 1 1 1 1 1 1
I_09 1 1 1 1 1 1 1 1 1 1 1 1 1 1 1 1 1 1 1 1
I_10 1 1 1 1 1 1 1 1 1 1 1 1 1 1 1 1 1 1 1 1
I_11 1 1 1 1 1 1 1 1 1 1 1 1 1 1 1 1 1 1 1 1
I_12 1 1 1 1 1 1 1 1 1 1 1 1 1 1 1 1 1 1 1 1
I_13 1 1 1 1 1 1 1 1 1 1 1 1 1 1 1 1 1 1 1 1
I_14 1 1 1 1 1 1 1 1 1 1 1 1 1 1 1 1 1 1 1 1
I_15 1 1 1 1 1 1 1 1 1 1 1 1 1 1 1 1 1 1 1 1
I_16 1 1 1 1 1 1 1 1 1 1 1 1 1 1 1 1 1 1 1 1
I_17 1 1 1 1 1 1 1 1 1 1 1 1 1 1 1 1 1 1 1 1
I_18 1 1 1 1 1 1 1 1 1 1 1 1 1 1 1 1 1 1 1 1
I_19 1 1 1 1 1 1 1 1 1 1 1 1 1 1 1 1 1 1 1 1
I_20 1 1 1 1 1 1 1 1 1 1 1 1 1 1 1 1 1 1 1 1
I_21 1 1 1 1 1 1 1 1 1 1 1 1 1 1 1 1 1 1 1 1
