# Supplementary material for: Inferring within-patient HIV-1 evolutionary dynamics under anti-HIV therapy using serial virus samples with vSPA
Source: BMC Bioinformatics. 2009 Oct 29;10:360. doi: 10.1186/1471-2105-10-360 (PMC2776027; doi:10.1186/1471-2105-10-360)
Supplement: Additional file 5 — The vSPA programs and four datasets analyzed in this study. The programs developed to carry out the vSPA algorithm and four datasets analyzed in this study and are included in this ZIP file. [file 1471-2105-10-360-S5.zip › vSPA/Output_example/matrix/J.txt]

J_01 J_02 J_03 J_04 J_06 J_07 J_09 J_10 J_11 J_12 J_13 J_14 J_15 J_16 J_17 J_18
J_01 1 0 0 0 0 0 0 0 0 0 1 0 0 0 0 0
J_02 0 1 0 0 0 0 0 0 0 0 0 0 0 0 0 0
J_03 0 0 1 1 0 1 1 1 0 1 0 1 1 0 1 0
J_04 0 0 1 1 0 0 0 0 0 1 0 1 0 0 1 0
J_06 0 0 0 0 1 0 0 0 0 0 0 0 1 1 0 0
J_07 0 0 1 0 0 1 1 1 0 0 0 0 0 0 1 0
J_09 0 0 1 0 0 1 1 1 0 0 0 0 0 0 1 0
J_10 0 0 1 0 0 1 1 1 0 0 0 0 0 0 0 0
J_11 0 0 0 0 0 0 0 0 1 1 0 1 0 0 0 0
J_12 0 0 1 1 0 0 0 0 1 1 0 1 0 0 1 0
J_13 1 0 0 0 0 0 0 0 0 0 1 0 0 0 0 0
J_14 0 0 1 1 0 0 0 0 1 1 0 1 0 0 1 0
J_15 0 0 1 0 1 0 0 0 0 0 0 0 1 1 0 0
J_16 0 0 0 0 1 0 0 0 0 0 0 0 1 1 0 0
J_17 0 0 1 1 0 1 1 0 0 1 0 1 0 0 1 0
J_18 0 0 0 0 0 0 0 0 0 0 0 0 0 0 0 1
