# Supplementary material for: Inferring within-patient HIV-1 evolutionary dynamics under anti-HIV therapy using serial virus samples with vSPA
Source: BMC Bioinformatics. 2009 Oct 29;10:360. doi: 10.1186/1471-2105-10-360 (PMC2776027; doi:10.1186/1471-2105-10-360)
Supplement: Additional file 5 — The vSPA programs and four datasets analyzed in this study. The programs developed to carry out the vSPA algorithm and four datasets analyzed in this study and are included in this ZIP file. [file 1471-2105-10-360-S5.zip › vSPA/Output_example/matrix/K.txt]

K_01 K_02 K_03 K_04 K_05 K_06 K_07 K_08 K_09 K_10 K_11 K_12 K_13 K_14 K_15 K_16 K_17 K_19
K_01 1 1 0 0 0 0 0 0 0 0 0 0 0 0 1 1 1 0
K_02 1 1 0 0 0 0 0 0 0 0 0 0 0 1 1 0 1 0
K_03 0 0 1 0 0 0 0 0 0 1 0 1 1 0 0 0 0 0
K_04 0 0 0 1 1 0 0 1 0 0 0 0 0 0 0 0 0 0
K_05 0 0 0 1 1 1 0 0 1 0 1 0 1 0 0 0 0 0
K_06 0 0 0 0 1 1 0 0 0 0 0 0 0 0 0 1 0 0
K_07 0 0 0 0 0 0 1 0 0 0 0 0 0 0 0 0 0 0
K_08 0 0 0 1 0 0 0 1 0 0 0 0 0 0 0 0 0 0
K_09 0 0 0 0 1 0 0 0 1 0 1 0 0 0 0 0 0 0
K_10 0 0 1 0 0 0 0 0 0 1 1 1 1 0 0 0 0 1
K_11 0 0 0 0 1 0 0 0 1 1 1 0 0 0 0 0 0 0
K_12 0 0 1 0 0 0 0 0 0 1 0 1 1 0 0 0 0 0
K_13 0 0 1 0 1 0 0 0 0 1 0 1 1 0 0 0 0 0
K_14 0 1 0 0 0 0 0 0 0 0 0 0 0 1 0 1 0 1
K_15 1 1 0 0 0 0 0 0 0 0 0 0 0 0 1 1 1 0
K_16 1 0 0 0 0 1 0 0 0 0 0 0 0 1 1 1 1 0
K_17 1 1 0 0 0 0 0 0 0 0 0 0 0 0 1 1 1 0
K_19 0 0 0 0 0 0 0 0 0 1 0 0 0 1 0 0 0 1
