# Supplementary material for: Inferring within-patient HIV-1 evolutionary dynamics under anti-HIV therapy using serial virus samples with vSPA
Source: BMC Bioinformatics. 2009 Oct 29;10:360. doi: 10.1186/1471-2105-10-360 (PMC2776027; doi:10.1186/1471-2105-10-360)
Supplement: Additional file 5 — The vSPA programs and four datasets analyzed in this study. The programs developed to carry out the vSPA algorithm and four datasets analyzed in this study and are included in this ZIP file. [file 1471-2105-10-360-S5.zip › vSPA/Output_example/matrix/L.txt]

L_01 L_06 L_07 L_09 L_10 L_11 L_12 L_13 L_14 L_15 L_16 L_17 L_18 L_19 L_20 L_21 L_22 L_23 L_24 L_25 L_26 L_27 L_28 L_29 L_30
L_01 1 1 1 1 0 1 0 0 1 1 1 0 0 0 1 1 0 0 1 1 0 1 0 1 0
L_06 1 1 1 1 0 1 0 0 1 1 1 0 0 0 1 1 0 0 1 1 0 1 0 1 0
L_07 1 1 1 1 0 1 0 0 1 1 1 0 0 0 1 1 0 0 1 1 0 1 0 1 0
L_09 1 1 1 1 0 1 0 0 1 1 1 0 0 0 1 1 0 0 1 1 0 1 0 1 0
L_10 0 0 0 0 1 0 1 1 0 0 0 1 0 1 0 0 0 1 0 0 0 0 1 0 1
L_11 1 1 1 1 0 1 0 0 1 1 1 0 0 0 1 1 0 0 1 1 0 1 0 1 0
L_12 0 0 0 0 1 0 1 1 0 0 0 1 0 1 0 0 0 1 0 0 0 0 1 0 1
L_13 0 0 0 0 1 0 1 1 0 0 0 1 0 1 0 0 0 1 0 0 0 0 1 0 1
L_14 1 1 1 1 0 1 0 0 1 1 1 0 0 0 1 1 0 0 1 1 0 1 0 1 0
L_15 1 1 1 1 0 1 0 0 1 1 1 0 0 0 1 1 0 0 1 1 0 1 0 1 0
L_16 1 1 1 1 0 1 0 0 1 1 1 0 0 0 1 1 0 0 1 1 0 1 0 1 0
L_17 0 0 0 0 1 0 1 1 0 0 0 1 0 1 0 0 0 1 0 0 0 0 1 0 1
L_18 0 0 0 0 0 0 0 0 0 0 0 0 1 0 0 0 0 0 0 0 1 0 0 0 0
L_19 0 0 0 0 1 0 1 1 0 0 0 1 0 1 0 0 0 1 0 0 0 0 1 0 1
L_20 1 1 1 1 0 1 0 0 1 1 1 0 0 0 1 1 0 0 1 1 0 1 0 1 0
L_21 1 1 1 1 0 1 0 0 1 1 1 0 0 0 1 1 0 0 1 1 0 1 0 1 0
L_22 0 0 0 0 0 0 0 0 0 0 0 0 0 0 0 0 1 0 0 0 1 0 0 0 0
L_23 0 0 0 0 1 0 1 1 0 0 0 1 0 1 0 0 0 1 0 0 0 0 1 0 1
L_24 1 1 1 1 0 1 0 0 1 1 1 0 0 0 1 1 0 0 1 1 0 1 0 1 0
L_25 1 1 1 1 0 1 0 0 1 1 1 0 0 0 1 1 0 0 1 1 0 1 0 1 0
L_26 0 0 0 0 0 0 0 0 0 0 0 0 1 0 0 0 1 0 0 0 1 0 0 0 0
L_27 1 1 1 1 0 1 0 0 1 1 1 0 0 0 1 1 0 0 1 1 0 1 0 1 0
L_28 0 0 0 0 1 0 1 1 0 0 0 1 0 1 0 0 0 1 0 0 0 0 1 0 1
L_29 1 1 1 1 0 1 0 0 1 1 1 0 0 0 1 1 0 0 1 1 0 1 0 1 0
L_30 0 0 0 0 1 0 1 1 0 0 0 1 0 1 0 0 0 1 0 0 0 0 1 0 1
