# Supplementary material for: Inferring within-patient HIV-1 evolutionary dynamics under anti-HIV therapy using serial virus samples with vSPA
Source: BMC Bioinformatics. 2009 Oct 29;10:360. doi: 10.1186/1471-2105-10-360 (PMC2776027; doi:10.1186/1471-2105-10-360)
Supplement: Additional file 5 — The vSPA programs and four datasets analyzed in this study. The programs developed to carry out the vSPA algorithm and four datasets analyzed in this study and are included in this ZIP file. [file 1471-2105-10-360-S5.zip › vSPA/Output_example/matrix/M.txt]

M_02 M_03 M_05 M_06 M_07 M_08 M_09 M_10 M_11 M_12 M_13 M_14 M_15 M_16 M_17 M_18 M_19 M_20 M_21 M_22
M_02 1 0 0 0 0 1 1 1 0 1 1 1 0 1 1 1 0 0 1 1
M_03 0 1 0 0 0 0 0 0 0 0 0 0 0 0 0 0 1 1 0 0
M_05 0 0 1 0 1 0 0 0 0 0 0 0 0 0 0 0 0 0 0 0
M_06 0 0 0 1 0 0 0 0 0 0 0 0 0 0 0 0 0 0 0 0
M_07 0 0 1 0 1 0 0 0 0 0 0 0 0 0 0 0 0 0 0 0
M_08 1 0 0 0 0 1 1 1 0 1 1 1 0 1 1 1 0 0 1 1
M_09 1 0 0 0 0 1 1 1 0 1 1 1 0 1 1 1 0 0 1 1
M_10 1 0 0 0 0 1 1 1 0 1 1 1 0 1 1 1 0 0 1 1
M_11 0 0 0 0 0 0 0 0 1 0 0 0 0 0 0 0 0 0 0 0
M_12 1 0 0 0 0 1 1 1 0 1 1 1 0 1 1 1 0 0 1 1
M_13 1 0 0 0 0 1 1 1 0 1 1 1 0 1 1 1 0 0 1 1
M_14 1 0 0 0 0 1 1 1 0 1 1 1 0 1 1 1 0 0 1 1
M_15 0 0 0 0 0 0 0 0 0 0 0 0 1 0 0 0 1 0 0 0
M_16 1 0 0 0 0 1 1 1 0 1 1 1 0 1 1 1 0 0 1 1
M_17 1 0 0 0 0 1 1 1 0 1 1 1 0 1 1 1 0 0 1 1
M_18 1 0 0 0 0 1 1 1 0 1 1 1 0 1 1 1 0 0 1 1
M_19 0 1 0 0 0 0 0 0 0 0 0 0 1 0 0 0 1 1 0 0
M_20 0 1 0 0 0 0 0 0 0 0 0 0 0 0 0 0 1 1 0 0
M_21 1 0 0 0 0 1 1 1 0 1 1 1 0 1 1 1 0 0 1 1
M_22 1 0 0 0 0 1 1 1 0 1 1 1 0 1 1 1 0 0 1 1
