# Supplementary material for: Inferring within-patient HIV-1 evolutionary dynamics under anti-HIV therapy using serial virus samples with vSPA
Source: BMC Bioinformatics. 2009 Oct 29;10:360. doi: 10.1186/1471-2105-10-360 (PMC2776027; doi:10.1186/1471-2105-10-360)
Supplement: Additional file 5 — The vSPA programs and four datasets analyzed in this study. The programs developed to carry out the vSPA algorithm and four datasets analyzed in this study and are included in this ZIP file. [file 1471-2105-10-360-S5.zip › vSPA/Output_example/matrix/N.txt]

N_01 N_02 N_03 N_04 N_05 N_06 N_07 N_08 N_09 N_10 N_11 N_12 N_13 N_14 N_15 N_16 N_17 N_18 N_19 N_20
N_01 1 0 0 0 0 0 0 0 0 0 0 1 0 0 0 0 0 0 0 0
N_02 0 1 1 1 0 1 1 1 1 1 0 0 0 1 1 1 1 1 1 1
N_03 0 1 1 1 0 0 1 1 0 0 0 0 1 1 1 0 1 1 1 1
N_04 0 1 1 1 0 1 1 1 1 1 0 0 0 1 1 1 1 1 1 1
N_05 0 0 0 0 1 0 0 0 0 0 0 0 0 0 0 0 0 0 0 0
N_06 0 1 0 1 0 1 1 1 1 1 0 0 0 1 0 1 1 1 1 1
N_07 0 1 1 1 0 1 1 1 1 1 0 0 0 1 1 1 1 1 1 1
N_08 0 1 1 1 0 1 1 1 1 1 0 0 0 1 1 1 1 1 1 1
N_09 0 1 0 1 0 1 1 1 1 1 0 0 0 1 0 1 1 1 1 1
N_10 0 1 0 1 0 1 1 1 1 1 0 0 0 1 0 1 1 1 1 1
N_11 0 0 0 0 0 0 0 0 0 0 1 0 0 0 0 0 0 0 0 0
N_12 1 0 0 0 0 0 0 0 0 0 0 1 0 0 0 0 0 0 0 0
N_13 0 0 1 0 0 0 0 0 0 0 0 0 1 0 1 0 0 0 0 0
N_14 0 1 1 1 0 1 1 1 1 1 0 0 0 1 1 1 1 1 1 1
N_15 0 1 1 1 0 0 1 1 0 0 0 0 1 1 1 0 1 1 1 1
N_16 0 1 0 1 0 1 1 1 1 1 0 0 0 1 0 1 1 1 1 1
N_17 0 1 1 1 0 1 1 1 1 1 0 0 0 1 1 1 1 1 1 1
N_18 0 1 1 1 0 1 1 1 1 1 0 0 0 1 1 1 1 1 1 1
N_19 0 1 1 1 0 1 1 1 1 1 0 0 0 1 1 1 1 1 1 1
N_20 0 1 1 1 0 1 1 1 1 1 0 0 0 1 1 1 1 1 1 1
