# Supplementary material for: Inferring within-patient HIV-1 evolutionary dynamics under anti-HIV therapy using serial virus samples with vSPA
Source: BMC Bioinformatics. 2009 Oct 29;10:360. doi: 10.1186/1471-2105-10-360 (PMC2776027; doi:10.1186/1471-2105-10-360)
Supplement: Additional file 5 — The vSPA programs and four datasets analyzed in this study. The programs developed to carry out the vSPA algorithm and four datasets analyzed in this study and are included in this ZIP file. [file 1471-2105-10-360-S5.zip › vSPA/Output_example/matrix/O.txt]

O_01 O_02 O_03 O_04 O_05 O_06 O_07 O_08 O_09 O_10 O_11 O_12 O_13 O_15 O_16 O_17 O_18 O_19 O_20
O_01 1 0 0 0 0 0 0 0 0 0 0 0 0 0 0 0 0 0 0
O_02 0 1 0 0 0 0 0 0 0 1 0 0 0 0 0 0 0 0 0
O_03 0 0 1 1 0 1 0 0 1 0 1 0 1 0 1 1 1 1 0
O_04 0 0 1 1 0 1 0 1 1 0 1 0 1 0 0 1 0 1 0
O_05 0 0 0 0 1 0 1 1 0 0 0 0 0 0 0 0 1 0 0
O_06 0 0 1 1 0 1 0 0 0 0 1 0 1 0 1 1 0 1 0
O_07 0 0 0 0 1 0 1 1 0 0 0 0 0 0 0 0 1 0 0
O_08 0 0 0 1 1 0 1 1 1 0 1 0 1 0 0 1 1 1 0
O_09 0 0 1 1 0 0 0 1 1 0 1 0 1 0 0 1 1 1 0
O_10 0 1 0 0 0 0 0 0 0 1 0 0 0 0 0 0 0 0 0
O_11 0 0 1 1 0 1 0 1 1 0 1 0 1 0 0 1 0 1 0
O_12 0 0 0 0 0 0 0 0 0 0 0 1 0 0 0 0 0 0 0
O_13 0 0 1 1 0 1 0 1 1 0 1 0 1 0 0 1 1 1 0
O_15 0 0 0 0 0 0 0 0 0 0 0 0 0 1 0 0 0 0 0
O_16 0 0 1 0 0 1 0 0 0 0 0 0 0 0 1 0 0 0 0
O_17 0 0 1 1 0 1 0 1 1 0 1 0 1 0 0 1 0 1 0
O_18 0 0 1 0 1 0 1 1 1 0 0 0 1 0 0 0 1 1 0
O_19 0 0 1 1 0 1 0 1 1 0 1 0 1 0 0 1 1 1 0
O_20 0 0 0 0 0 0 0 0 0 0 0 0 0 0 0 0 0 0 1
