# Supplementary material for: Inferring within-patient HIV-1 evolutionary dynamics under anti-HIV therapy using serial virus samples with vSPA
Source: BMC Bioinformatics. 2009 Oct 29;10:360. doi: 10.1186/1471-2105-10-360 (PMC2776027; doi:10.1186/1471-2105-10-360)
Supplement: Additional file 5 — The vSPA programs and four datasets analyzed in this study. The programs developed to carry out the vSPA algorithm and four datasets analyzed in this study and are included in this ZIP file. [file 1471-2105-10-360-S5.zip › vSPA/Output_example/vSPA.dot]

digraph   G {
rankdir=LR;
{
node [style = filled, color=lightblue, shape=plaintext, fontsize=25]
A->B->C->D->E->F->G->H->I->J->K->L->M->N->O
}
{ rank= same ; "A" ; "A1" ; "A2" ; "A3" ; "A7" ; "A6" ; "A5" ; "A4" ; }
{ rank= same ; "B" ; "B6" ; "B1" ; "B7" ; "B3" ; "B4" ; "B8" ; "B2" ; "B5" ; }
{ rank= same ; "C" ; "C1" ; "C2" ; "C3" ; }
{ rank= same ; "D" ; "D2" ; "D3" ; "D1" ; }
{ rank= same ; "E" ; "E2" ; "E3" ; "E1" ; }
{ rank= same ; "F" ; "F3" ; "F2" ; "F1" ; "F4" ; }
{ rank= same ; "G" ; "G1" ; }
{ rank= same ; "H" ; "H3" ; "H1" ; "H2" ; }
{ rank= same ; "I" ; "I1" ; }
{ rank= same ; "J" ; "J2" ; "J1" ; "J3" ; "J6" ; "J5" ; "J4" ; }
{ rank= same ; "K" ; "K3" ; "K4" ; "K2" ; "K7" ; "K9" ; "K6" ; "K1" ; "K5" ; "K8" ; }
{ rank= same ; "L" ; "L1" ; "L2" ; "L3" ; }
{ rank= same ; "M" ; "M1" ; "M3" ; "M2" ; "M5" ; "M4" ; }
{ rank= same ; "N" ; "N3" ; "N2" ; "N4" ; "N1" ; }
{ rank= same ; "O" ; "O5" ; "O4" ; "O1" ; "O3" ; "O2" ; "O6" ; }

{
A1 [style=filled, color="#00FF5A"]
A2 [style=filled, color="#00FF95"]
A3 [style=filled, color="#00FFD2"]
A4 [style=filled, color="#00F0FF"]
A5 [style=filled, color="#00F0FF"]
A6 [style=filled, color="#003CFF"]
A7 [style=filled, color="#003CFF"]
B1 [style=filled, color="#00FFD2"]
B2 [style=filled, color="#00FFD2"]
B3 [style=filled, color="#00B4FF"]
B4 [style=filled, color="#00B4FF"]
B5 [style=filled, color="#003CFF"]
B6 [style=filled, color="#003CFF"]
B7 [style=filled, color="#003CFF"]
B8 [style=filled, color="#003CFF"]
C1 [style=filled, color="#00FF27"]
C2 [style=filled, color="#00FFC4"]
C3 [style=filled, color="#00EBFF"]
D1 [style=filled, color="#1EFF00"]
D2 [style=filled, color="#00FF5A"]
D3 [style=filled, color="#003CFF"]
E1 [style=filled, color="#00FF65"]
E2 [style=filled, color="#00FFAA"]
E3 [style=filled, color="#00FFAA"]
F1 [style=filled, color="#E2FF00"]
F2 [style=filled, color="#00AAFF"]
F3 [style=filled, color="#0038FF"]
F4 [style=filled, color="#0038FF"]
G1 [style=filled, color="#FF0000"]
H1 [style=filled, color="#38FF00"]
H2 [style=filled, color="#00FFAA"]
H3 [style=filled, color="#00FFAA"]
I1 [style=filled, color="#FF0000"]
J1 [style=filled, color="#00FF22"]
J2 [style=filled, color="#00FFEE"]
J3 [style=filled, color="#00CCFF"]
J4 [style=filled, color="#0088FF"]
J5 [style=filled, color="#0044FF"]
J6 [style=filled, color="#0044FF"]
K1 [style=filled, color="#00FFAA"]
K2 [style=filled, color="#00FFE2"]
K3 [style=filled, color="#00FFE2"]
K4 [style=filled, color="#00E2FF"]
K5 [style=filled, color="#00E2FF"]
K6 [style=filled, color="#00AAFF"]
K7 [style=filled, color="#00AAFF"]
K8 [style=filled, color="#00AAFF"]
K9 [style=filled, color="#0038FF"]
L1 [style=filled, color="#3DFF00"]
L2 [style=filled, color="#00FFB7"]
L3 [style=filled, color="#007AFF"]
M1 [style=filled, color="#65FF00"]
M2 [style=filled, color="#00CCFF"]
M3 [style=filled, color="#0066FF"]
M4 [style=filled, color="#0033FF"]
M5 [style=filled, color="#0033FF"]
N1 [style=filled, color="#FFD600"]
N2 [style=filled, color="#006BFF"]
N3 [style=filled, color="#0035FF"]
N4 [style=filled, color="#0035FF"]
O1 [style=filled, color="#7FFF00"]
O2 [style=filled, color="#007FFF"]
O3 [style=filled, color="#003FFF"]
O4 [style=filled, color="#003FFF"]
O5 [style=filled, color="#003FFF"]
O6 [style=filled, color="#003FFF"]
}
A4->B1
A4->B2
A5->B3
A4->B4
A4->B5
A4->B6
A5->B7
A1->B8
B2->C1
B4->C2
A4->C3
C3->D1
C2->D2
C2->D3
D3->E1
D1->E2
C1->E3
D1->F1
E1->F2
C1->F3
D2->F4
D1->G1
D3->H1
D1->H2
F3->H3
H1->I1
I1->J1
I1->J2
I1->J3
D2->J4
I1->J5
I1->J6
J1->K1
J1->K2
J5->K3
J1->K4
J2->K5
J1->K6
J2->K7
J1->K8
J3->K9
J2->L1
J2->L2
K4->L3
J3->M1
L1->M2
L2->M3
L3->M4
L2->M5
M4->N1
M3->N2
L3->N3
M1->N4
M4->O1
N4->O2
M3->O3
L3->O4
N4->O5
M2->O6
}
