# Supplementary material for: Inferring within-patient HIV-1 evolutionary dynamics under anti-HIV therapy using serial virus samples with vSPA
Source: BMC Bioinformatics. 2009 Oct 29;10:360. doi: 10.1186/1471-2105-10-360 (PMC2776027; doi:10.1186/1471-2105-10-360)
Supplement: Additional file 5 — The vSPA programs and four datasets analyzed in this study. The programs developed to carry out the vSPA algorithm and four datasets analyzed in this study and are included in this ZIP file. [file 1471-2105-10-360-S5.zip › vSPA/vSPA.pl]

#!/usr/bin/perl

require 'library/lb_200603readf.pl';
require 'library/lb_200603LgtreeDist.pl';
require 'library/lb_200603forR.pl';
require 'library/lb_200603other.pl';
require 'library/lb_200603CalCladeDist.pl';
require 'library/lb_200603Output.pl';
require 'library/lb_vSPA200705.pl';

use Cwd;
$wd = Cwd::getcwd();

 
my $in;
my $trial_num = 100;
my @options;
my $model = "K80";
my $gamma = 0.5;
($in, @options) = @ARGV;

if(defined(@options)){
    for(my $i=0; $i <= $#options; $i+=2){
        if($options[$i] eq "-p"){
            $trial_num = $options[$i+1];
        }elsif($options[$i] eq "-m"){
            $model = $options[$i+1];
        }elsif($options[$i] eq "-g"){
            $gamma = $options[$i+1];
        }
    }
}

my $integ_threshold = 0.5;
my $dir_output = "output";
my $outgrafviz = $dir_output . "/" . "vSPA.dot";
my $clade_seqs_file = $dir_output . "/" . "cluster_seq.txt";
my $past_next_file = $dir_output . "/" . "cluster_link.txt";
my $dir_cormatrix = $dir_output . "/" . "matrix";
my $ccdist_file = $dir_output . "/" . "cluster_dist.txt";
my $ccrange_file = $dir_output . "/" . "cluster_range.txt";
my $r_outfile10 = "correlation";

my %name_name_dist;
my @timepoints;
my %time_name_cor;
my %time_relational_seq;
my %clade_seqs;
my %clade_clade_dist;
my %clade_clade_range;
my %sorted_clade_array;
my %timepoint_clades;
my %next_past;
my %cladeA_B_radius;
my %clade_seq2008;
my %clade_fraction;
my %clade_rgb;
my %ccdist_output;

unless(-d $dir_output){
    mkdir($dir_output);
}

unless(-d $dir_cormatrix){
    mkdir($dir_cormatrix);
}

&CalculateR($in, $trial_num, $dir_cormatrix, $model, $gamma);

%name_name_dist = &OpenDistMatrixNew("\.\/$dir_cormatrix\/distance\.txt");
@timepoints = &OpenTimePoint("\.\/$dir_cormatrix\/timepoints\.txt");
foreach my $time (@timepoints){
  my %time_cor = &OpenCorFlagMatrix("\.\//$dir_cormatrix\/$time\.txt");
  $time_name_cor{$time} = \%time_cor;
}

%time_relational_seq = &RelationalSeq(\%time_name_cor);


%clade_seq2008 = &PreCladeSeq(\%time_relational_seq);


foreach my $time (sort keys %time_relational_seq){
  my @present_clade = sort clade_num &Integ200708($integ_threshold, $time_relational_seq{$time});
  for(my $i=0; $i <= $#present_clade; $i++){	    
	   my $clade_name = $time . ($i+1);
	   $clade_seqs{$clade_name} = $present_clade[$i];
  }
}


%clade_clade_dist = &CladeCladeDist200708(\%name_name_dist, \%clade_seqs, \@timepoints);

%ccdist_output = &CCDistForOutPut(\%name_name_dist, \%clade_seqs, \@timepoints);

%sorted_clade_array = &SortClades(\%clade_clade_dist);

foreach my $timepoint (@timepoints){
    my @present_clade = grep{/^$timepoint\d+$/} keys %clade_seqs;
    $timepoint_clades{$timepoint} = [@present_clade];
}

while (defined(my $clade = each %sorted_clade_array)){
    $next_past{$clade} = ${$sorted_clade_array{$clade}}[0];
}

%clade_clade_range = &CladeCladeRange(\%name_name_dist, \%clade_seqs, \@timepoints);

%time_viral_load = (! defined($f_viral_load)) ? &DefaultViralLoad(\@timepoints) : &GetViralLoad($f_viral_load);
%clade_fraction = &CladeSeqsFraction(\%clade_seqs);
%clade_rgb = &GetRGB(\%clade_fraction);
&PrintCladeSeqs(\%clade_seqs, $clade_seqs_file);
&PrintPastNext(\%next_past, $past_next_file);
&PrintC2CDist(\%ccdist_output, $ccdist_file);
&PrintC2Range(\%clade_clade_range, $ccrange_file, \@timepoints);
&PrintGrafvizFile(\%next_past, \%timepoint_clades, $outgrafviz, \%clade_rgb);


select(STDOUT);

sub PrintC2CDist{
    my %clade_clade_dist = %{$_[0]};
    my $ccdist_file = $_[1];
    open (OUT, ">$ccdist_file");
	select OUT;
    my @clades10 = sort keys %clade_clade_dist;
    my @clades20 = sort keys %{$clade_clade_dist{$clades10[-1]}};
    print "@clades20", "\n";
    foreach my $clade10 (@clades10){
        print $clade10, " ";
        foreach my $clade20 (@clades20){
            if($clade_clade_dist{$clade10}{$clade20} ne "-"){
                print sprintf("%.4f", $clade_clade_dist{$clade10}{$clade20}), " " if defined($clade_clade_dist{$clade10}{$clade20});
            }else{
                print $clade_clade_dist{$clade10}{$clade20}, " ";
            }
        }
        print "\n";
    }
    close(OUT);
}

#################################
#@timepointsを使う
sub PrintC2Range{
    my %clade_clade_range = %{$_[0]};
    my $ccrange_file = $_[1];
    my @timepoints = @{$_[2]};
    open (OUT, ">$ccrange_file");
	select OUT;
    my @clades10 = sort keys %clade_clade_range;
    my @clades20 = sort keys %{$clade_clade_range{$clades10[-1]}};
    my %pastclade;
    
    print "@clades20", "\n";
    foreach my $clade10 (@clades10){
        print $clade10, " ";
        my $regexp = join("|", @timepoints);
        my $clade10sub = $clade10;
        $clade10sub =~ s/[0-9]+//g;
        $regexp =~ s/\|$clade10sub.+//g;
        my @past_clades = grep(/^$regexp/, @clades20);
        
        foreach my $clade20 (@past_clades){
            my @range = ();
            if($clade_clade_range{$clade10}{$clade20} ne "-"){
                if(defined($clade_clade_range{$clade10}{$clade20})){
                    @range = split( /-/ , $clade_clade_range{$clade10}{$clade20});
                    print sprintf("%.4f", $range[0]), "-", sprintf("%.4f", $range[1]);
                    print " ";
                }
            }else{
                @range = split( /-/ , $clade_clade_range{$clade10}{$clade20});
                print sprintf("%.4f", $range[0]), "-", sprintf("%.4f", $range[1]);
                print " ";
            }
        }
        print "\n";
    }
    close(OUT);
}

sub PrintC2Range_old{
    my %clade_clade_range = %{$_[0]};
    my $ccrange_file = $_[1];
    my @timepoints = @{$_[2]};
    open (OUT, ">$ccrange_file");
	select OUT;
    my @clades10 = sort keys %clade_clade_range;
    my @clades20 = sort keys %{$clade_clade_range{$clades10[-1]}};
    print "@clades20", "\n";
    foreach my $clade10 (@clades10){
        print $clade10, " ";
        foreach my $clade20 (@clades20){
            my @range = ();
            if($clade_clade_range{$clade10}{$clade20} ne "-"){
                if(defined($clade_clade_range{$clade10}{$clade20})){
                    #print $clade_clade_range{$clade10}{$clade20};
                    @range = split( /-/ , $clade_clade_range{$clade10}{$clade20});
                    print sprintf("%.4f", $range[0]), "-", sprintf("%.4f", $range[1]);
                    print " ";
                }
            }else{
                #print $clade_clade_range{$clade10}{$clade20};
                @range = split( /-/ , $clade_clade_range{$clade10}{$clade20});
                print sprintf("%.4f", $range[0]), "-", sprintf("%.4f", $range[1]);
                print " ";
            }
        }
        print "\n";
    }
    close(OUT);
}


sub PreCladeSeq{
    my %time_relational_seq = %{$_[0]};
    my %clade_seq;
    my $pretime = "";
    my $i;
    
    foreach my $time (sort keys %time_relational_seq){
        foreach my $refseqs (sort {$#{$a}<=>$#{$b}} @{$time_relational_seq{$time}}){
            $i = ($time ne $pretime) ? 1 : $i + 1;
            $clade_seq{"$time"."$i".$#{$refseqs}} = [@$refseqs];
            $pretime = $time;
        }
    }
    return %clade_seq;
}


sub GetViralLoad{
    my $f_viral_load = $_[0];
    my %time_viral_load;
    open(F,"$f_viral_load");
    while(<F>){
        next if(!/\d/);
        my @line = split(/ *, */,$_);
        $time_viral_load{$line[0]} = 10 ** $line[1];
    }
    close(F);
    return %time_viral_load;
}

sub GetRGB{
    my %clade_colorlevel = %{$_[0]};
    my %clade_rgb;
    my $red = 0x00;
    my $green = 0x00;
    my $blue = 0x00;
    my $unit = 4;
    
    foreach my $clade (sort {$clade_colorlevel{$a} <=> $clade_colorlevel{$b}} keys %clade_colorlevel){
        if($clade_colorlevel{$clade} <=  1/4){
            $red = 0x00;
            $green = 0xff * $unit * $clade_colorlevel{$clade};
            $blue = 0xff;
            $clade_rgb{$clade}{"red"} = sprintf "%X", $red;
            $clade_rgb{$clade}{"green"} = sprintf "%X", $green;
            $clade_rgb{$clade}{"blue"} = sprintf "%X", $blue;
        }elsif( 1/4  < $clade_colorlevel{$clade} && $clade_colorlevel{$clade} <=  2/4){
            $red = 0x00;
            $green = 0xff;
            $blue = 0xff - 0xff * $unit * ($clade_colorlevel{$clade} -  1/4);
            $clade_rgb{$clade}{"red"} = sprintf "%X", $red;
            $clade_rgb{$clade}{"green"} = sprintf "%X", $green;
            $clade_rgb{$clade}{"blue"} = sprintf "%X", $blue;
        }elsif(2/4 <= $clade_colorlevel{$clade} && $clade_colorlevel{$clade} <=  3/4){
            $red = $unit * 0xff * ($clade_colorlevel{$clade} - 2/4);
            $green = 0xff;
            $blue = 0x00;
            $clade_rgb{$clade}{"red"} = sprintf "%X", $red;
            $clade_rgb{$clade}{"green"} = sprintf "%X", $green;
            $clade_rgb{$clade}{"blue"} = sprintf "%X", $blue;
        }else{
            $red = 0xff;
            $green = 0xff - $unit * 0xff * ($clade_colorlevel{$clade} - 3/4);
            $blue = 0x00;
            $clade_rgb{$clade}{"red"} = sprintf "%X", $red;
            $clade_rgb{$clade}{"green"} = sprintf "%X", $green;
            $clade_rgb{$clade}{"blue"} = sprintf "%X", $blue;
        }
    }
    return %clade_rgb;
}


sub GetColorLevel{
    my %clade_viral_load = %{$_[0]};
    my %time_viral_load = %{$_[1]};
    my $levels = 20;
    my $max_vload;
    my $min_vload;
    my %clade_colorlevel;
    my @sorted_clade = sort {$clade_viral_load{$a} <=> $clade_viral_load{$b}} (keys %clade_viral_load);
    my @sorted_time = sort {$time_viral_load{$a} <=> $time_viral_load{$b}} (keys %time_viral_load);
    $max_vload = &log10($time_viral_load{$sorted_time[$#sorted_time]});
    $min_vload = 1;
    foreach my $clade (keys %clade_viral_load){
        $clade_colorlevel{$clade} = int($levels * ($clade_viral_load{$clade} - $min_vload) / ($max_vload - $min_vload) + 0.5);
    }
    return %clade_colorlevel;
}

sub log10 { my $n = shift; return log($n)/log(10); }

sub CladeViralLoad{
    my %time_viral_load = %{$_[0]};
    my %clade_fraction = %{$_[1]};
    my %clade_viral_load;

    foreach my $time (sort keys %time_viral_load){
        my @clades = grep{/$time/} keys %clade_fraction;
        foreach my $clade (@clades){
            $clade_viral_load{$clade} = &log10($time_viral_load{$time} * $clade_fraction{$clade});
        }
    }
    return %clade_viral_load;
}


sub CladeSeqsFraction{
    my %clade_seqnames = %{$_[0]};
    my @clades;
    my %pretimepoints;
    my @timepoints;
    my %timepoint_seqnum;
    my %clade_fraction;
    
    @clades = keys %clade_seqnames;
    map{$_ =~ s/\d//;} @clades;
    @pretimepoints{@clades} = undef;
    @timepoints = sort keys %pretimepoints;
    
    foreach my $timepoint (@timepoints){
        my @t_clades = grep{/$timepoint/}keys %clade_seqnames;
        my %one_timepoint;
        my @seqs = ();
        foreach my $clade (@t_clades){
            foreach my $seq (@{$clade_seqnames{$clade}}){
                $one_timepoint{$seq} += 1;
            }
        }
        @seqs = sort keys %one_timepoint;
        $timepoint_seqnum{$timepoint} = $#seqs + 1;
    }
       
    foreach my $clade (sort keys %clade_seqnames){
	my $timepoint = $1 if($clade =~ /([A-Z]+)\d+/);
	$clade_fraction{$clade} = ($#{$clade_seqnames{$clade}}+1) / $timepoint_seqnum{$timepoint};
    }	    
    return %clade_fraction;
}

sub DefaultViralLoad{
    my @timepoints = @{$_[0]};
    my %time_viral_load;
    my $default_viral_load = "10000\n" x ($#timepoints + 1);
    @time_viral_load{@timepoints} = split(/\n/, $default_viral_load); 
    return %time_viral_load;
}


sub IntegrateByRadius10{  
  my %clade_seqs = %{$_[0]};
  my %name_name_dist = %{$_[1]};
  my @present_clade = @{$_[2]};
  my $count = $_[3];
  $count += 1;
  my %cladeA_B_radius = &CladeABRadius(\@present_clade, \%clade_seqs, \%name_name_dist);
  
  my %bindCladeAB_radius = ();
  my @next_present_clade = ();
  my @orderCladeAB = ();
  
  foreach my $cladeA (sort keys %cladeA_B_radius){
    foreach my $cladeB (sort keys %{$cladeA_B_radius{$cladeA}}){
      $bindCladeAB_radius{$cladeA.":::".$cladeB} = $cladeA_B_radius{$cladeA}{$cladeB};
    }
  }
  
  @orderCladeAB = sort {$bindCladeAB_radius{$a} <=> $bindCladeAB_radius{$b}} keys %bindCladeAB_radius;
  
  foreach my $orderedCladeAB (@orderCladeAB){
    my ($pre_cladeA, $pre_cladeB) = split(/:::/, $orderedCladeAB);
    my @cladeAseqs = &BackSeqsClades($pre_cladeA, \%clade_seqs);
    my @cladeBseqs = &BackSeqsClades($pre_cladeB, \%clade_seqs);
    $dist_cladeAB = &CladeCladeDist200711(\@cladeAseqs, \@cladeBseqs, \%name_name_dist);

    if($cladeA_B_radius{$pre_cladeA}{$pre_cladeB}/2 >= $dist_cladeAB){
      @next_present_clade = grep{!/^$pre_cladeB$/}@present_clade;
      map{$_ .= "\,".$pre_cladeB if(/^$pre_cladeA$/);}@next_present_clade;
      @present_clade = &IntegrateByRadius10(\%clade_seqs, \%name_name_dist, \@next_present_clade, $count);
    }
  }
  return @present_clade;
}


sub BackSeqsClades{
  my $present_clades = $_[0];
  my %clade_seqs = %{$_[1]};
  my @cladesA = split(/\,/, $present_clades);
  my @cladeAseq = ();
  foreach my $cladeA (@cladesA){
    @cladeAseq = ($#cladeAseq != -1) ? (@cladeAseq, @{$clade_seqs{$cladeA}}) : @{$clade_seqs{$cladeA}};
  }
  return @cladeAseq;
}


sub CladeABRadius{
  my @present_clades = @{$_[0]};
  my %clade_seqs = %{$_[1]};
  my %name_name_dist = %{$_[2]};
  my %cladeA_B_radius;
  for(my $i=0; $i <= $#present_clades; $i++){
    my @cladeAseq = &BackSeqsClades($present_clades[$i], \%clade_seqs);
    for(my $j=0; $j<=$#present_clades; $j++){
      next if($i == $j);
      my @cladeBseq = &BackSeqsClades($present_clades[$j], \%clade_seqs);
      my @cladeABseq = (@cladeAseq, @cladeBseq);
      $cladeA_B_radius{ $present_clades[$i]}{$present_clades[$j]} = &RadiusOfClade(\@cladeABseq,\%name_name_dist);
    }
  }
  
  return %cladeA_B_radius;
}


sub CladeCladeDist200711{
  my @cladeA = @{$_[0]};
  my @cladeB = @{$_[1]};
  my %name_name_dist = %{$_[2]};
  my $sumdist = 0;
  foreach my $seqA (@cladeA){
    foreach my $seqB (@cladeB){
      $sumdist += $name_name_dist{$seqA}{$seqB};
    }
  }
  return $sumdist/( ($#cladeA + 1)*($#cladeB + 1) );
}


sub RadiusOfClade{
  my @seqs = @{$_[0]};
  my %name_name_dist = %{$_[1]};
  my $maxdist = 0;
  foreach my $seq10 (@seqs){
    map{$maxdist = ($maxdist > $name_name_dist{$seq10}{$_}) ? $maxdist : $name_name_dist{$seq10}{$_}; }@seqs;
  }
  return $maxdist;
}


sub SortClades{
  my %clade_clade_dist = %{$_[0]};
  my %sorted_clade_array;
  while ( defined ($key = each %clade_clade_dist)){
    my @sorted_clade = sort {
      ${$clade_clade_dist{$key}}{$a} <=> ${$clade_clade_dist{$key}}{$b} || $b <=> $a;
    } keys %{$clade_clade_dist{$key}};
    $sorted_clade_array{$key} = [@sorted_clade];
  }
  return %sorted_clade_array;
}


sub CalculationDistSelect{
  my %name_name_dist = %{$_[0]};
  my @present_clade_seq = @{$_[1]};
  my @past_clade_seq = @{$_[2]};
  my $average_dist;
  my @dist_array;
  my $cutoff_rate = 1;
  my @cutoff_of_dist;
  my $num_of_factor_dist_array;
  
  foreach $present_seq (@present_clade_seq){
    foreach $past_seq (@past_clade_seq){
      push(@dist_array, $name_name_dist{$present_seq}{$past_seq});
    }
  }
  

  if(my $pre_num_factor = ($#dist_array + 1 ) * $cutoff_rate >= 1 ){
    $num_of_factor_dist_array = (($#dist_array + 1) * $cutoff_rate) - $pre_num_factor % 1;
  }else{
    $num_of_factor_dist_array = 1;
  }
  
  @cutoff_of_dist = (sort @dist_array)[0..($num_of_factor_dist_array - 1)];
  map{$average_dist += $_ / $num_of_factor_dist_array;} @cutoff_of_dist;
  
  return $average_dist;
}


sub CalculationDistRange{
  my %name_name_dist = %{$_[0]};
  my @present_clade_seq = @{$_[1]};
  my @past_clade_seq = @{$_[2]};
  my $min_dist;
  my $max_dist;
  my @dist_array;
  
  foreach $present_seq (@present_clade_seq){
    foreach $past_seq (@past_clade_seq){
      push(@dist_array, $name_name_dist{$present_seq}{$past_seq}) if($name_name_dist{$present_seq}{$past_seq} ne "");
    }
  }
  
  
  @dist_array = (sort {$a <=> $b} @dist_array);
  $min_dist = @dist_array[0];
  $max_dist = @dist_array[-1];
  my $min_max = $min_dist. "-". $max_dist; 
  return $min_max;
}


sub CalculationDist{
  my %name_name_dist = %{$_[0]};
  my @present_clade_seq = @{$_[1]};
  my @past_clade_seq = @{$_[2]};
  my $dist;
  foreach $present_seq (@present_clade_seq){
    foreach $past_seq (@past_clade_seq){
      $dist += $name_name_dist{$present_seq}{$past_seq};
    }
  }
  $dist /= ($#present_clade_seq + 1) * ($#past_clade_seq + 1);
  return $dist;
}


sub CladeCladeDist200708{
  my %name_name_dist = %{$_[0]};
  my %clade_seqs = %{$_[1]};
  my @timepoints = @{$_[2]};
  my %clade_clade_dist;
  for(my $i=$#timepoints; $i > 0; $i--){
    my $reglex = join("|",@timepoints[0..($i-1)]);
    my @past_clades = grep{/$reglex/} keys %clade_seqs;
    foreach $present_clade (grep{/$timepoints[$i]/} keys %clade_seqs){
      foreach $past_clade (@past_clades){      
        $clade_clade_dist{$present_clade}{$past_clade} = &CalculationDistSelect(\%name_name_dist, \@{$clade_seqs{$present_clade}}, \@{$clade_seqs{$past_clade}});
        
      }
    }
  }
  return %clade_clade_dist;
}


sub CladeCladeRange{
  my %name_name_dist = %{$_[0]};
  my %clade_seqs = %{$_[1]};
  my @timepoints = @{$_[2]};
  my %clade_clade_range;
  for(my $i=$#timepoints; $i > 0; $i--){
    my $reglex = join("|",@timepoints[0..($i-1)]);
    #my @past_clades = grep{/$reglex/} keys %clade_seqs;
    my @past_clades = keys %clade_seqs;
    foreach $present_clade (grep{/$timepoints[$i]/} keys %clade_seqs){
      foreach $past_clade (@past_clades){      
        $clade_clade_range{$present_clade}{$past_clade} = &CalculationDistRange(\%name_name_dist, \@{$clade_seqs{$present_clade}}, \@{$clade_seqs{$past_clade}});
        
      }
    }
  }
  return %clade_clade_range;
}


sub CCDistForOutPut{
  my %name_name_dist = %{$_[0]};
  my %clade_seqs = %{$_[1]};
  my @timepoints = @{$_[2]};
  my %clade_clade_dist;
  for(my $i=$#timepoints; $i >= 0; $i--){
    my $reglex = join("|",@timepoints[0..($i-1)]);
    my @past_clades = keys %clade_seqs;
    foreach $present_clade (grep{/$timepoints[$i]/} keys %clade_seqs){
      foreach $past_clade (@past_clades){
        $clade_clade_dist{$present_clade}{$past_clade} = &CalculationDistSelect(\%name_name_dist, \@{$clade_seqs{$present_clade}}, \@{$clade_seqs{$past_clade}});
      }
    }
  }
  return %clade_clade_dist;
}


sub Integ200708{
  my $thre = $_[0];
  my @relation = @{$_[1]};
  my %num_preclade;
  my %num_clade;
  my @return_clades;
  
  for(my $i=0; $i<=$#relation; $i++){
    $num_preclade{$i} = $relation[$i];
  }
  %num_clade = &RecursionInteg2($thre, \%num_preclade);
  foreach $num (keys %num_clade){
    push(@return_clades, \@{$num_clade{$num}});
  }
  return @return_clades;
}


sub RelationalSeq{
  my %time_name_cor = %{$_[0]};
  my %time_relational_seq;
  foreach $time (keys %time_name_cor){
    my @relational_seq = ();
    foreach $name (sort keys %{$time_name_cor{$time}}){
      next if($name eq "000");
      my @pre_relational_seq = ();
      for(my $i=0; $i <= $#{$time_name_cor{$time}{$name}}; $i++){
        if(${$time_name_cor{$time}{$name}}[$i] == 1){
          push(@pre_relational_seq, ${$time_name_cor{$time}{"000"}}[$i]);
        }
      }
      push(@relational_seq, [@pre_relational_seq]);
    }
    $time_relational_seq{$time} = [@relational_seq];
  }
  return %time_relational_seq;
}


sub CalculateR{
  my $file_name = $_[0];
  my $trial_num = $_[1];
  my $cordir = $_[2];
  my $model = $_[3];
  my $gamma = $_[4];
  my $cor_method = "p";
  #$model, $gamma
  open(RCMD, ">$r_outfile10");
  print RCMD
  "setwd(\"$wd\")
  source(\"library\/seqrandomize.R\")
  ReturnRelationMatrix(\"$file_name\", $trial_num, \"$cor_method\", \"$cordir\", \"$model\", $gamma);
  GetDistMatrix(\"$file_name\", \"$cordir\", \"$model\", $gamma)";
  #ReturnRelationMatrix(\"$file_name\", $trial_num, \"$cor_method\", \"$cordir\")
  #GetDistMatrix(\"$file_name\", \"$cordir\")";
  close(RCMD);
  system("R CMD BATCH $r_outfile10");
}


sub OpenDistMatrix{
  my $path = $_[0];
  my $flag = 0;
  my @names;
  my %name_dist;
  
  open(F, "$path") || die "cannot open the file at DistMatrix:$!";
  while(<F>){
    chomp;
    if($flag == 0){
      $name_dist{"000"} = [split(/ +/, $_)];
      $flag = 1;
    }else{
      my @one_line = split(/ +/, $_);
      $name_dist{$one_line[0]} = [@one_line[1..$#one_line]];
    }
  }
  close(F);
  return %name_dist;
}

sub OpenDistMatrixNew{
  my $path = $_[0];
  my $flag = 0;
  my @names;
  my %name_name_dist; 
  open(F, "$path") || die "cannot open the file at DistMatrix:$!";
  while(<F>){
    chomp;
    if($flag == 0){
      @names = split(/ +/, $_);
      $flag = 1;
    }else{
      my @one_line = split(/ +/, $_);
      @{$name_name_dist{$one_line[0]}}{@names} = @one_line[1..$#one_line];
    }
  }
  close(F);
  return %name_name_dist;
}


sub OpenCorFlagMatrix{
  my $path = $_[0];
  my $flag = 0;
  my %name_cor;
  
  open(F, "$path") || die "cannot open the file at CorFlagMatrix:$!";
  while(<F>){
    chomp;
    if($flag == 0){
      $name_cor{"000"} = [split(/ +/, $_)];
      $flag = 1;
    }else{
      my @one_line = split(/ +/, $_);
      $name_cor{$one_line[0]} = [@one_line[1..$#one_line]];
    }
  }
  close(F);
  return %name_cor;
}

sub OpenTimePoint{
  my $path = $_[0];
  my @timepoints;
  open(F, "$path") || die "cannot open the file at TimePoints:$!";
  while(<F>){
    chomp;
    push(@timepoints, $_);
  }
  close(F);
  return @timepoints;
}
